# Supplementary material for: VAV2 is required for DNA repair and implicated in cancer radiotherapy resistance
Source: Signal Transduct Target Ther. 2021 Aug 30;6:322. doi: 10.1038/s41392-021-00735-9 (PMC8405816; doi:10.1038/s41392-021-00735-9)
Supplement: Supplementary file 2 — Supplementary Table 1 [file 41392_2021_735_MOESM2_ESM.xlsx]

## Sheet: PDX-1
Supplementary Table 1. The measurement of PDX in mice
Control																		Irradiation treated
D6216						D6240						D6223						D5611						D5606						D6217
Date	Day	Length (mm)	Width (mm)	Volume (mm3)	Relative volume	Date	Day	Length (mm)	Width (mm)	Volume (mm3)	Relative volume	Date	Day	Length (mm)	Width (mm)	Volume (mm3)	Relative volume	Date	Day	Length (mm)	Width (mm)	Volume (mm3)	Relative volume	Date	Day	Length (mm)	Width (mm)	Volume (mm3)	Relative volume	Date	Day	Length (mm)	Width (mm)	Volume (mm3)	Relative volume
2019-08-01	1	8.29	7.77	250.246	1	2019-09-03	1	8.51	7.76	256.226	1	2019-08-01	1	8.44	7.29	224.268	1	2019-07-10	1	7.82	8.34	255.006	1	2019-07-10	1	8.33	5.86	143.024	1	2019-08-29	1	8.09	7.81	246.729	1
2019-08-02	2	8.56	8.23	289.897	1.15845	2019-09-04	2	8.52	7.75	255.866	0.998596	2019-08-02	2	8.62	7.83	264.241	1.17824	2019-07-11	2	7.6	8.32	240.282	0.94226	2019-07-11	2	8.22	5.88	142.101	0.993542	2019-08-30	2	7.84	7.57	224.635	0.910452
2019-08-03	3	8.64	8.26	294.743	1.17782	2019-09-05	3	8.84	7.8	268.913	1.04951	2019-08-03	3	8.88	7.91	277.802	1.23871	2019-07-12	3	7.38	8.28	225.483	0.884226	2019-07-12	3	8.62	6.22	166.747	1.16586	2019-08-31	3	7.51	7.12	190.357	0.771524
2019-08-04	4	9.44	8.55	345.044	1.37882	2019-09-06	4	8.89	7.98	283.059	1.10473	2019-08-04	4	9.06	8	289.92	1.29274	2019-07-13	4	7.78	8.45	255.732	1.00285	2019-07-13	4	8.77	6.22	169.649	1.18615	2019-09-01	4	7.42	7.18	191.259	0.775179
2019-08-05	5	10.16	8.7	384.505	1.53651	2019-09-07	5	8.92	8.21	300.622	1.17327	2019-08-05	5	9.67	8.24	328.285	1.46381	2019-07-14	5	7.71	8.42	250.26	0.981389	2019-07-14	5	8.48	6.23	164.567	1.15062	2019-09-02	5	7.59	7.12	192.385	0.779742
2019-08-06	6	10.22	8.76	392.129	1.56698	2019-09-08	6	9.43	8.32	326.384	1.27381	2019-08-06	6	10.5	8.52	381.1	1.6993	2019-07-15	6	7.35	8.43	227.705	0.892941	2019-07-15	6	8.33	6.18	159.071	1.1122	2019-09-03	6	7.85	7.36	212.616	0.861737
2019-08-07	7	10.25	8.96	411.443	1.64416	2019-09-09	7	9.57	8.72	363.844	1.42001	2019-08-07	7	10.94	8.76	419.755	1.87166	2019-07-16	7	7.22	8.22	214.248	0.840169	2019-07-16	7	8.15	6	146.7	1.0257	2019-09-04	7	8.3	7.32	222.367	0.901259
2019-08-08	8	10.69	9.07	439.706	1.7571	2019-09-10	8	9.62	8.7	364.069	1.42089	2019-08-08	8	11.12	8.92	442.389	1.97259	2019-07-17	8	6.99	7.94	193.975	0.760668	2019-07-17	8	8.09	5.9	140.806	0.984492	2019-09-05	8	8.45	7.4	231.361	0.937712
2019-08-09	9	10.96	9.28	471.929	1.88586	2019-09-11	9	9.95	8.95	398.51	1.55531	2019-08-09	9	11.32	8.99	457.442	2.03971	2019-07-18	9	7.38	6.53	157.345	0.617026	2019-07-18	9	7.71	5.92	135.104	0.944621	2019-09-06	9	8.57	7.46	238.467	0.966513
2019-08-10	10	11.28	9.61	520.866	2.08142	2019-09-12	10	10.2	9.24	435.426	1.69938	2019-08-10	10	11.43	8.79	441.564	1.96891	2019-07-19	10	7.05	6.11	131.596	0.51605	2019-07-19	10	7.31	5.62	115.441	0.807142	2019-09-07	10	8.38	7.49	235.059	0.952702
2019-08-11	11	11.5	10	575	2.29774	2019-09-13	11	10.28	9.68	481.63	1.87971	2019-08-11	11	11.78	8.94	470.75	2.09905	2019-07-20	11	6.33	5.84	107.944	0.423302	2019-07-20	11	7.04	5.03	89.0592	0.622685	2019-09-08	11	8.32	7.47	232.132	0.940836
2019-08-12	12	11.5	10.05	580.764	2.32078	2019-09-14	12	10.5	9.7	493.973	1.92788	2019-08-12	12	11.96	9.2	506.147	2.25688	2019-07-21	12	6.31	5.16	84.0038	0.329419	2019-07-21	12	6.9	5	86.25	0.603044	2019-09-09	12	8.27	7.34	222.776	0.902915
2019-08-13	13	11.8	10.47	646.763	2.58451	2019-09-15	13	10.98	9.75	521.893	2.03685	2019-08-13	13	12.38	9.78	592.064	2.63998	2019-07-22	13	6.22	5.06	79.6272	0.312257	2019-07-22	13	5.87	4.75	66.2209	0.463004	2019-09-10	13	7.8	7.28	206.694	0.837735
2019-08-14	14	12.06	10.56	672.427	2.68707	2019-09-16	14	10.98	9.96	544.617	2.12553	2019-08-14	14	12.42	9.88	606.185	2.70295	2019-07-23	14	5.92	4.95	72.5274	0.284415	2019-07-23	14	5.66	4.42	55.288	0.386563	2019-09-11	14	7.79	7.25	204.731	0.82978
2019-08-15	15	12.2	10.41	661.045	2.64159	2019-09-17	15	11.08	10.1	565.135	2.20561	2019-08-15	15	12.78	10.06	646.691	2.88356	2019-07-24	15	5.59	4.68	61.2172	0.240062	2019-07-24	15	5.32	4.18	46.4766	0.324956	2019-09-12	15	7.63	7.22	198.87	0.806025
2019-08-16	16	12.28	10.49	675.646	2.69993	2019-09-18	16	11.47	10.5	632.284	2.46768	2019-08-16	16	13.07	10.53	724.607	3.23098	2019-07-25	16	5.14	4.67	56.0489	0.219795	2019-07-25	16	5.06	4.17	43.9939	0.307597	2019-09-13	16	7.58	6.84	177.317	0.718672
2019-08-17	17	12.58	11	761.09	3.04137	2019-09-19	17	11.5	10.64	650.955	2.54055	2019-08-17	17	13.28	10.9	788.898	3.51766	2019-07-26	17	4.89	4.33	45.8411	0.179765	2019-07-26	17	4.9	3.9	37.2645	0.260546	2019-09-14	17	7.4	6.75	168.581	0.683264
2019-08-18	18	12.58	11.28	800.33	3.19818	2019-09-20	18	11.57	10.85	681.025	2.65791	2019-08-18	18	14.13	11.27	897.346	4.00122	2019-07-27	18	4.5	4	36	0.141173	2019-07-27	18	4.5	3.5	27.5625	0.192712	2019-09-15	18	7.38	6.75	168.126	0.681418
2019-08-19	19	12.93	11.75	892.574	3.56679	2019-09-21	19	11.81	10.87	697.716	2.72305	2019-08-19	19	15.04	11.98	1079.27	4.81242	2019-07-28	19	4.8	4.78	54.8362	0.215039	2019-07-28	19	4	3	18	0.125853	2019-09-16	19	7.12	6.75	162.202	0.657411
2019-08-20	20	13.37	11.8	930.819	3.71962	2019-09-22	20	12.03	11.08	738.44	2.88199	2019-08-20	20	15.06	12.01	1086.13	4.84299	2019-07-29	20	4.75	4.8	54.72	0.214584	2019-07-29	20	4	3	18	0.125853	2019-09-17	20	7.06	6.33	141.443	0.573273
2019-08-21	21	13.64	11.85	957.681	3.82697	2019-09-23	21	12.45	11.1	766.982	2.99338	2019-08-21	21	15.17	12.09	1108.69	4.94357	2019-07-30	21	4	4	32	0.125487	2019-07-30	21	3.5	2.6	11.83	0.0827131	2019-09-18	21	7.05	6.4	144.384	0.585192
2019-08-22	22	13.76	11.87	969.371	3.87368	2019-09-24	22	12.65	11.08	776.497	3.03052	2019-08-22	22	15.19	12.13	1117.5	4.9829	2019-07-31	22	3.5	3.5	21.4375	0.0840668	2019-07-31	22	3.2	2.4	9.216	0.0644365	2019-09-19	22	6.6	6.04	120.389	0.487941
2019-08-23	23	13.76	11.87	969.371	3.87368	2019-09-25	23	13.09	11.48	862.568	3.36644	2019-08-23	23	15.42	12.68	1239.63	5.52746	2019-08-01	23	3	2.8	11.76	0.0461167	2019-08-01	23	2.8	2	5.6	0.0391541	2019-09-20	23	6.38	5.77	106.204	0.430449
2019-08-24	24	13.83	12.03	1000.75	3.99905	2019-09-26	24	13.4	11.55	893.797	3.48832	2019-08-24	24	15.71	12.78	1282.94	5.72058	2019-08-02	24	2.5	2	5	0.0196074	2019-08-02	24	2	1.7	2.89	0.0202063	2019-09-21	24	6.12	5.54	93.9163	0.380645
2019-08-25	25	14.3	12.65	1144.16	4.57215	2019-09-27	25	13.6	11.68	927.672	3.62053	2019-08-25	25	15.83	13.24	1387.48	6.1867	2019-08-03	25	To small to be measured				2019-08-03	25	To small to be measured				2019-09-22	25	6.13	5.31	86.421	0.350267
2019-08-26	26	14.72	13.23	1288.24	5.14791	2019-09-28	26	13.88	11.6	933.846	3.64462	2019-08-26	26	16.42	13.99	1606.86	7.16492													2019-09-23	26	6.15	5.3	86.3768	0.350087
2019-08-27	27	14.91	13.29	1316.73	5.26176	2019-09-29	27	14	12.29	1057.31	4.12647	2019-08-27	27	16.78	13.95	1632.71	7.28019													2019-09-24	27	6.2	5.5	93.775	0.380073
2019-08-28	28	15.28	13.4	1371.84	5.48197	2019-09-30	28	14.42	12.33	1096.13	4.27798	2019-08-28	28	16.94	13.95	1648.28	7.34961													2019-09-25	28	6.6	5.8	111.012	0.449935
2019-08-29	29	15.87	13.83	1517.72	6.06492	2019-10-01	29	14.64	12.5	1143.75	4.46383	2019-08-29	29	17.16	13.9	1657.74	7.39179													2019-09-26	29	6.5	5.75	107.453	0.43551
2019-08-30	30	16.19	13.9	1564.03	6.25	2019-10-02	30	14.81	12.68	1190.59	4.64666	2019-08-30	30	17.3	13.95	1683.31	7.5058													2019-09-27	30	6.51	5.8	108.453	0.439563
Tumor volume was calculated as (length × width × width)/2, where length and width are the long and short diameters of tumor, respectively.

## Sheet: PDX-2
Control						Control						Control						Irradiation treated						IR						IR
E2072						E2066						E2071						E2070						E2068						E2075
Date	Day	Length (mm)	Width (mm)	Volume (mm3)	Relative volume	Date	Day	Length (mm)	Width (mm)	Volume (mm3)	Relative volume	Date	Day	Length (mm)	Width (mm)	Volume (mm3)	Relative volume	Date	Day	Length (mm)	Width (mm)	Volume (mm3)	Relative volume	Date	Day	Length (mm)	Width (mm)	Volume (mm3)	Relative volume	Date	Day	Length (mm)	Width (mm)	Volume (mm3)	Relative volume
2019-11-17	1	8.98	7.48	251.217	1	2019-11-11	1	10.24	7.7	303.565	1	2019-11-11	1	8.78	7.77	265.037	1	2019-11-13	1	9.05	7.66	265.507	1	2019-12-09	1	9.37	7.63	272.746	1	2019-12-09	1	8.7	7.3	231.811	1
2019-11-18	2					2019-11-12	2					2019-11-12	2					2019-11-14	2					2019-12-10	2					2019-12-10	2
2019-11-19	3	9.1	8.25	309.684	1.23274	2019-11-13	3	10.42	8.09	340.985	1.12327	2019-11-13	3	9.16	8.34	318.565	1.20196	2019-11-15	3	9.1	7.91	284.685	1.07223	2019-12-11	3	8.84	7.5	248.625	0.911562	2019-12-11	3	8.68	7.2	224.986	0.970554
2019-11-20	4					2019-11-14	4					2019-11-14	4					2019-11-16	4					2019-12-12	4					2019-12-12	4
2019-11-21	5	9.48	8.64	353.839	1.4085	2019-11-15	5	10.95	8.53	398.366	1.31229	2019-11-15	5	9.59	8.86	376.406	1.4202	2019-11-17	5	9.15	7.74	274.077	1.03228	2019-12-13	5	8.86	7.55	252.521	0.925846	2019-12-13	5	8.65	7.2	224.208	0.9672
2019-11-22	6					2019-11-16	6					2019-11-16	6					2019-11-18	6					2019-12-14	6					2019-12-14	6
2019-11-23	7	10.11	9.32	439.089	1.74785	2019-11-17	7	11.2	9.29	483.303	1.59209	2019-11-17	7	10.36	9.27	445.132	1.67951	2019-11-19	7	9.28	8.05	300.684	1.13249	2019-12-15	7	8.88	7.52	251.084	0.920577	2019-12-15	7	8.6	7.03	212.51	0.916736
2019-11-24	8	10.41	9.56	475.704	1.89359	2019-11-18	8	12.71	9.67	594.249	1.95757	2019-11-18	8	11	10.5	606.375	2.28789	2019-11-20	8	9.03	8	288.96	1.08833	2019-12-16	8	8.5	7.3	226.482	0.830378	2019-12-16	8	8.22	7.01	201.966	0.87125
2019-11-25	9					2019-11-19	9					2019-11-19	9					2019-11-21	9					2019-12-17	9					2019-12-17	9
2019-11-26	10	10.67	9.71	503.006	2.00227	2019-11-20	10	14.12	10.02	708.827	2.33501	2019-11-20	10	12.72	11.6	855.802	3.22899	2019-11-22	10	9	8.02	289.442	1.09015	2019-12-18	10	8.28	7.07	206.937	0.758718	2019-12-18	10	8.16	6.81	189.214	0.816243
2019-11-27	11					2019-11-21	11					2019-11-21	11					2019-11-23	11					2019-12-19	11					2019-12-19	11
2019-11-28	12	11.77	10.53	652.534	2.59749	2019-11-22	12	15.4	11.68	1050.45	3.46039	2019-11-22	12	13.57	12.08	990.111	3.73574	2019-11-24	12	9.22	7.66	270.495	1.01878	2019-12-20	12	8.21	6.88	194.308	0.712412	2019-12-20	12	8.06	6.61	176.079	0.759579
2019-11-29	13					2019-11-23	13					2019-11-23	13					2019-11-25	13					2019-12-21	13					2019-12-21	13
2019-11-30	14	12.81	10.73	737.426	2.93541	2019-11-24	14	15.61	11.92	1108.98	3.6532	2019-11-24	14	14.46	12.31	1095.61	4.13378	2019-11-26	14	8.96	7.59	258.084	0.972043	2019-12-22	14	7.81	6.81	181.099	0.663982	2019-12-22	14	7.93	6.6	172.715	0.745068
2019-12-01	15	13.56	10.8	790.819	3.14795	2019-11-25	15	15.96	12.28	1203.37	3.96413	2019-11-25	15	14.64	12.99	1235.18	4.6604	2019-11-27	15	7.79	7.22	203.04	0.764726	2019-12-23	15	7.87	6.85	184.64	0.676967	2019-12-23	15	8.95	6.65	197.896	0.853692
2019-12-02	16					2019-11-26	16					2019-11-26	16					2019-11-28	16					2019-12-24	16					2019-12-24	16
2019-12-03	17	13.81	10.83	809.88	3.22382	2019-11-27	17	16.04	13.35	1429.34	4.70853	2019-11-27	17	15.26	13.81	1455.16	5.49042	2019-11-29	17	7.23	8.78	278.675	1.04959	2019-12-25	17	8.05	7.24	210.981	0.773543	2019-12-25	17	7.95	6.59	172.627	0.744686
2019-12-04	18					2019-11-28	18					2019-11-28	18					2019-11-30	18					2019-12-26	18					2019-12-26	18
2019-12-05	19	14.45	12.1	1057.81	4.21075	2019-11-29	19	16.84	14.23	1704.99	5.61656	2019-11-29	19	15.74	13.93	1527.13	5.76196	2019-12-01	19	7.47	6.44	154.904	0.583427	2019-12-27	19	8.95	7.67	263.259	0.965217	2019-12-27	19	7.75	6.5	163.719	0.706258
2019-12-06	20					2019-11-30	20					2019-11-30	20					2019-12-02	20					2019-12-28	20					2019-12-28	20
2019-12-07	21	14.85	12.14	1094.29	4.35596	2019-12-01	21	17.41	14.25	1767.66	5.823	2019-12-01	21	16.18	14.07	1601.54	6.04269	2019-12-03	21	7.7	6.61	168.215	0.63356	2019-12-29	21	8.89	7.32	238.174	0.873243	2019-12-29	21	7.66	6.59	166.33	0.717521
2019-12-08	22	15.45	12.51	1208.96	4.81242	2019-12-02	22	17.45	14.47	1826.85	6.01798	2019-12-02	22	16.55	14.22	1673.27	6.31336	2019-12-04	22	9.69	7.81	295.526	1.11306	2019-12-30	22	8.8	7.46	244.867	0.897784	2019-12-30	22	7.09	6.55	152.089	0.656091
2019-12-09	23					2019-12-03	23					2019-12-03	23					2019-12-05	23					2019-12-31	23					2019-12-31	23
2019-12-10	24	16.09	13.12	1384.82	5.51244	2019-12-04	24	18.58	14.71	2010.21	6.62201	2019-12-04	24	17.45	14.84	1921.47	7.24981	2019-12-06	24	10.09	8.23	341.712	1.28702	2020-01-01	24	8.76	7.44	242.449	0.888917	2020-01-01	24	7.44	6.45	154.761	0.667617
2019-12-11	25					2019-12-05	25					2019-12-05	25					2019-12-07	25					2020-01-02	25					2020-01-02	25
2019-12-12	26	17.17	13.15	1484.54	5.90938	2019-12-06	26	19.29	15.49	2314.22	7.62349	2019-12-06	26	17.65	15.05	1998.88	7.54191	2019-12-08	26	10.25	8.26	349.666	1.31698	2020-01-03	26	8.72	7.54	247.873	0.908805	2020-01-03	26	7.6	6.64	167.54	0.722744
2019-12-13	27					2019-12-07	27					2019-12-07	27					2019-12-09	27					2020-01-04	27					2020-01-04	27
2019-12-14	28	17.85	13.69	1672.69	6.65833	2019-12-08	28	19.62	16.17	2565.01	8.44963	2019-12-08	28	18.28	15.44	2178.92	8.22118	2019-12-10	28	10.25	8.28	351.362	1.32336	2020-01-05	28	8.86	7.5	249.187	0.913624	2020-01-05	28	7.5	6.64	165.336	0.713235
2019-12-15	29	17.85	14.94	1992.09	7.92976	2019-12-09	29	20.18	16.93	2892.05	9.52695	2019-12-09	29	19.22	16.41	2587.86	9.76414	2019-12-11	29	10.25	8.25	348.82	1.31379	2020-01-06	29	8.65	6.72	195.31	0.716087	2020-01-06	29	6.93	6.34	139.278	0.600823
2019-12-16	30	18.33	14.82	2012.93	8.01271	2019-12-10	30	21	18	3402	11.2068	2019-12-10	30	21	16.97	3023.8	11.409	2019-12-12	30	10.23	8.23	346.454	1.30488	2020-01-07	30	8.4	6.4	172.032	0.63074	2020-01-07	30	6.79	6.27	133.467	0.575758

## Sheet: PDX-3
Control						Control						Control						Irradiation treated						IR						IR
D5713						D3222						D3230						D5731						D5612						D6202
Date	Day	Length (mm)	Width (mm)	Volume (mm3)	Relative volume	Date	Day	Length (mm)	Width (mm)	Volume (mm3)	Relative volume	Date	Day	Length (mm)	Width (mm)	Volume (mm3)	Relative volume	Date	Day	Length (mm)	Width (mm)	Volume (mm3)	Relative volume	Date	Day	Length (mm)	Width (mm)	Volume (mm3)	Relative volume	Date	Day	Length (mm)	Width (mm)	Volume (mm3)	Relative volume
2019-07-31	1	9.25	6.91	220.835	1	2019-06-12	1	6.88	6.41	145.346	1	2019-06-08	1	9.88	7.26	262.734	1	2019-07-26	1	8.97	6.93	215.392	1	2019-07-23	1	8.5	7.24	222.775	1	2019-08-23	1	8.78	7.55	250.241	1
2019-08-01	2	10.28	7.66	301.593	1.36569	2019-06-13	2	7.07	6.43	148.233	1.01987	2019-06-09	2	9.77	7.3	263.686	1.00362	2019-07-27	2	9.04	6.71	203.509	0.944832	2019-07-24	2	8.45	7	207.025	0.929302	2019-08-24	2	8.66	7.43	239.037	0.955228
2019-08-02	3	10.51	7.68	309.953	1.40355	2019-06-14	3	7.08	6.38	143.057	0.984256	2019-06-10	3	9.81	7.46	273.914	1.04255	2019-07-28	3	8.73	6.59	189.564	0.880088	2019-07-25	3	8.52	7.02	209.935	0.942362	2019-08-25	3	8.6	7.25	226.019	0.903204
2019-08-03	4	10.61	7.7	314.533	1.42429	2019-06-15	4	7.38	6.23	151.75	1.04406	2019-06-11	4	10.14	7.86	306.036	1.16481	2019-07-29	4	8.87	6.63	194.949	0.90509	2019-07-26	4	8.72	7.06	217.318	0.975506	2019-08-26	4	8.35	7.17	214.632	0.857702
2019-08-04	5	10.73	7.95	339.081	1.53545	2019-06-16	5	8.02	6.23	157.507	1.08367	2019-06-12	5	10.13	7.74	303.755	1.15613	2019-07-30	5	9.22	6.89	218.846	1.01604	2019-07-27	5	8.75	7.23	228.694	1.02657	2019-08-27	5	8.06	7.09	202.58	0.809541
2019-08-05	6	10.88	8.06	353.402	1.6003	2019-06-17	6	8.38	6.9	200.644	1.38046	2019-06-13	6	10.13	8.04	324.446	1.23488	2019-07-31	6	9.76	7.12	247.389	1.14855	2019-07-28	6	8.69	7.29	230.911	1.03652	2019-08-28	6	7.86	6.95	189.829	0.758584
2019-08-06	7	10.78	8.11	354.512	1.60532	2019-06-18	7	8.34	6.75	184.466	1.26916	2019-06-14	7	10.13	8.28	353.59	1.34581	2019-08-01	7	9.64	7.12	244.347	1.13443	2019-07-29	7	8.62	7.22	224.673	1.00852	2019-08-29	7	7.42	6.63	163.08	0.651692
2019-08-07	8	11.09	8.15	368.313	1.66782	2019-06-19	8	8.22	6.7	183.844	1.26488	2019-06-15	8	10.81	8.25	371.846	1.41529	2019-08-02	8	9.56	7.03	236.232	1.09676	2019-07-30	8	9.14	7.26	240.874	1.08124	2019-08-30	8	7.85	6.66	174.096	0.695712
2019-08-08	9	11.48	8.31	396.382	1.79492	2019-06-20	9	8.9	7.12	215.093	1.47988	2019-06-16	9	10.88	9.04	451.196	1.71731	2019-08-03	9	9.38	6.97	227.844	1.05781	2019-07-31	9	9.66	7.45	268.077	1.20335	2019-08-31	9	7.75	6.62	169.82	0.678624
2019-08-09	10	11.59	8.35	404.042	1.82961	2019-06-21	10	8.73	7.23	237.371	1.63314	2019-06-17	10	11.4	9.15	480.476	1.82875	2019-08-04	10	9.22	6.58	199.596	0.926667	2019-08-01	10	9.46	7.25	248.621	1.11602	2019-09-01	10	7.61	6.44	157.807	0.63062
2019-08-10	11	11.68	8.74	446.104	2.02008	2019-06-22	11	8.44	7.35	230.723	1.58741	2019-06-18	11	11.5	9.02	468.121	1.78173	2019-08-05	11	8.93	6.68	199.239	0.925008	2019-08-02	11	9.25	7.18	238.43	1.07027	2019-09-02	11	7.51	7.06	187.163	0.74793
2019-08-11	12	11.96	8.75	457.844	2.07324	2019-06-23	12	8.63	7.22	228.629	1.573	2019-06-19	12	11.72	9.03	457.756	1.74228	2019-08-06	12	8.79	6.7	197.292	0.915966	2019-08-03	12	8.77	7.16	224.8	1.00909	2019-09-03	12	7.66	7.05	190.361	0.760709
2019-08-12	13	12.4	8.8	480.128	2.17415	2019-06-24	13	8.74	7.45	244.213	1.68022	2019-06-20	13	12.09	9.31	517.161	1.96838	2019-08-07	13	8.79	6.7	197.292	0.915966	2019-08-04	13	8.45	7.07	211.186	0.947981	2019-09-04	13	7.8	7.13	198.264	0.792292
2019-08-13	14	12.83	8.89	506.991	2.29579	2019-06-25	14	8.77	7.28	250.671	1.72465	2019-06-21	14	12.49	9.6	568.283	2.16296	2019-08-08	14	8.42	6.41	172.981	0.803099	2019-08-05	14	8.37	6.77	191.811	0.861007	2019-09-05	14	7.84	7.03	193.73	0.774173
2019-08-14	15	12.89	8.96	517.415	2.34299	2019-06-26	15	9.09	7.61	266.594	1.83421	2019-06-22	15	12.4	9.21	548.02	2.08583	2019-08-09	15	8.4	6.45	174.731	0.811222	2019-08-06	15	8.17	6.8	188.89	0.847898	2019-09-06	15	7.85	6.98	191.228	0.764174
2019-08-15	16	13.01	9.03	530.424	2.4019	2019-06-27	16	9.33	7.94	291.196	2.00347	2019-06-23	16	12.51	9.39	553.785	2.10777	2019-08-10	16	8.49	6.62	186.035	0.863704	2019-08-07	16	8.04	6.51	170.368	0.764754	2019-09-07	16	7.71	6.87	181.944	0.727075
2019-08-16	17	13.2	9.21	559.839	2.5351	2019-06-28	17	9.36	7.71	276.376	1.90151	2019-06-24	17	12.69	9.64	588.181	2.23869	2019-08-11	17	8.5	6.4	174.08	0.808202	2019-08-08	17	7.85	6.44	162.784	0.73071	2019-09-08	17	7.72	6.6	168.142	0.671919
2019-08-17	18	13.16	9.47	590.1	2.67213	2019-06-29	18	9.36	7.54	278.782	1.91806	2019-06-25	18	12.5	9.65	573.212	2.18172	2019-08-12	18	8.6	6.4	176.128	0.81771	2019-08-09	18	7.83	6.18	149.523	0.671186	2019-09-09	18	7.63	6.52	162.177	0.648084
2019-08-18	19	13.65	9.85	662.179	2.99852	2019-06-30	19	9.5	7.45	289.121	1.9892	2019-06-26	19	12.85	10.17	658.835	2.50761	2019-08-13	19	8.72	6.35	175.806	0.816216	2019-08-10	19	7.86	6.12	147.196	0.660738	2019-09-10	19	7.4	6.42	152.501	0.609415
2019-08-19	20	14.45	10.45	788.988	3.57275	2019-07-01	20	10.03	7.89	337.087	2.31921	2019-06-27	20	13.22	10.19	687.398	2.61633	2019-08-14	20	8.82	6.3	175.033	0.812626	2019-08-11	20	7.86	6.28	154.993	0.695738	2019-09-11	20	7.35	6.2	141.267	0.564524
2019-08-20	21	14.42	10.72	828.562	3.75195	2019-07-02	21	10.59	8.37	378.378	2.6033	2019-06-28	21	13.13	10.56	725.816	2.76255	2019-08-15	21	8.89	6.08	164.316	0.762869	2019-08-12	21	7.87	6.21	151.75	0.68118	2019-09-12	21	7.36	6.22	142.373	0.568945
2019-08-21	22	14.44	10.95	865.696	3.9201	2019-07-03	22	10.16	8.87	394.886	2.71687	2019-06-29	22	13.49	10.45	712.032	2.71008	2019-08-16	22	8.4	5.57	130.305	0.604966	2019-08-13	22	7.94	6.34	159.577	0.716313	2019-09-13	22	6.83	6.17	130.005	0.51952
2019-08-22	23	14.46	11.28	919.934	4.16571	2019-07-04	23	10.37	9.07	436.988	3.00654	2019-06-30	23	13.62	10.12	718.549	2.73489	2019-08-17	23	8	5.7	129.96	0.603366	2019-08-14	23	7.95	6.35	160.282	0.71948	2019-09-14	23	6.85	6.2	131.657	0.526121
2019-08-23	24	14.69	11.21	923.003	4.1796	2019-07-05	24	10.58	9.48	484.424	3.33291	2019-07-01	24	13.33	10.46	740.404	2.81807	2019-08-18	24	7.88	5.5	119.185	0.553341	2019-08-15	24	7.97	6.24	155.166	0.696517	2019-09-15	24	7.1	6.35	143.145	0.572028
2019-08-24	25	14.7	11.38	951.857	4.31027	2019-07-06	25	10.47	9.53	469.668	3.23139	2019-07-02	25	13.9	10.48	768.757	2.92599	2019-08-19	25	7.4	5.37	106.697	0.495361	2019-08-16	25	7.79	6.01	140.688	0.631525	2019-09-16	25	6.93	6.44	143.706	0.574271
2019-08-25	26	15.14	11.35	975.186	4.41591	2019-07-07	26	10.54	9.4	460.549	3.16865	2019-07-03	26	13.99	10.57	781.127	2.97307	2019-08-20	26	6.96	4.99	86.6523	0.402301	2019-08-17	26	7.53	5.69	121.896	0.547171	2019-09-17	26	6.73	6.25	131.445	0.525275
2019-08-26	27	15.84	11.65	1074.92	4.86754	2019-07-08	27	10.94	9.23	481.263	3.31116	2019-07-04	27	13.98	10.34	754.607	2.87213	2019-08-21	27	6.95	4.9	83.4347	0.387363	2019-08-18	27	7.53	5.69	121.896	0.547171	2019-09-18	27	6.7	6.2	128.774	0.5146
2019-08-27	28	16.02	11.73	1102.12	4.99069	2019-07-09	28	11.11	9.76	528.27	3.63458	2019-07-05	28	13.91	10.38	762.97	2.90396	2019-08-22	28	7	4.84	81.9896	0.380654	2019-08-19	28	7.3	5.44	108.017	0.484869	2019-09-19	28	6.6	5.68	106.466	0.425454
2019-08-28	29	16.47	12.08	1201.7	5.44164	2019-07-10	29	11.25	9.77	536.923	3.69411	2019-07-06	29	14.09	9.95	724.202	2.75641	2019-08-23	29	6.83	4.7	75.4373	0.350233	2019-08-20	29	7.06	5.16	93.9884	0.421899	2019-09-20	29	6.11	5.39	88.7542	0.354675
2019-08-29	30	16.74	12.12	1229.51	5.56753	2019-07-11	30	11.19	9.6	515.635	3.54765	2019-07-07	30	14.5	10.6	804.967	3.06381	2019-08-24	30			die		2019-08-21	30	7	5.15	92.8287	0.416693	2019-09-21	30	6	5.21	81.4323	0.325416

## Sheet: PDX-4
Control						Control						Control						Irradiation treated						IR						IR
D6033						D8950						D8518						D6026						D6041						D6046
Date	Day	Length (mm)	Width (mm)	Volume (mm3)	Relative volume	Date	Day	Length (mm)	Width (mm)	Volume (mm3)	Relative volume	Date	Day	Length (mm)	Width (mm)	Volume (mm3)	Relative volume	Date	Day	Length (mm)	Width (mm)	Volume (mm3)	Relative volume	Date	Day	Length (mm)	Width (mm)	Volume (mm3)	Relative volume	Date	Day	Length (mm)	Width (mm)	Volume (mm3)	Relative volume
2019-08-04	1	8.29	7.47	265.555	1	2019-09-17	1	8.31	7.49	233.096	1	2019-09-16	1	8.33	7.65	243.746	1	2020-10-25	1	8.3	7.79	251.839	1	2019-08-12	1	8.85	8.05	263.436	1	2019-08-29	1	8.55	7.85	231.295	1
2019-08-05	2	7.97	7.1	263.015	0.990437	2019-09-18	2	8.82	7.63	256.737	1.10142	2019-09-17	2	8.72	7.75	261.873	1.07437	2020-10-26	2	8.2	7.69	242.458	0.96275	2019-08-13	2	8.78	8.18	255.566	0.970125	2019-08-30	2	8.51	7.75	200.884	0.868519
2019-08-06	3	6.81	6.55	271.821	1.0236	2019-09-19	3	8.96	7.99	286.004	1.22698	2019-09-18	3	8.92	8.1	292.621	1.20051	2020-10-27	3	8.16	7.65	238.772	0.948113	2019-08-14	3	8.7	8.35	223.113	0.846933	2019-08-31	3	8.26	7.35	146.083	0.631588
2019-08-07	4	6.84	6.51	290.59	1.09427	2019-09-20	4	9.12	8.14	302.144	1.29622	2019-09-19	4	9.11	8.27	311.53	1.27809	2020-10-28	4	7.8	7.4	213.564	0.848018	2019-08-15	4	8.51	8.1	205.017	0.778242	2019-09-01	4	8.18	7.08	144.94	0.626646
2019-08-08	5	7.13	6.61	400.018	1.50635	2019-09-21	5	9	8.02	289.442	1.24173	2019-09-20	5	9.48	8.33	328.903	1.34937	2020-10-29	5	7.78	7.2	201.658	0.80074	2019-08-16	5	8.49	8.02	198.45	0.753313	2019-09-02	5	8.1	7	155.762	0.673437
2019-08-09	6	7.75	6.8	418.834	1.5772	2019-09-22	6	9.1	8.49	327.964	1.40699	2019-09-21	6	9.28	8.03	299.191	1.22747	2020-10-30	6	7.6	6.8	175.712	0.697716	2019-08-17	6	8.81	8.3	203.586	0.772809	2019-09-03	6	8.1	7.09	179.18	0.774683
2019-08-10	7	8.35	7.2	426.816	1.60726	2019-09-23	7	9.56	8.8	370.163	1.58803	2019-09-22	7	9.4	8.24	319.119	1.30923	2020-10-31	7	7.9	7.01	194.103	0.770744	2019-08-18	7	8.85	8.46	250.998	0.952786	2019-09-04	7	9.63	7.22	216.432	0.935741
2019-08-11	8	8.5	7.45	443.11	1.66862	2019-09-24	8	10.14	9.1	419.847	1.80118	2019-09-23	8	9.7	8.7	367.096	1.50606	2020-11-01	8	7.99	7.32	214.062	0.849994	2019-08-19	8	9.14	8.82	313.484	1.18998	2019-09-05	8	9.92	7.95	235.886	1.01985
2019-08-12	9	8.7	7.75	480.001	1.80754	2019-09-25	9	10.7	9.56	488.956	2.09766	2019-09-24	9	10.1	9.2	427.432	1.75359	2020-11-02	9	8.23	7.9	256.817	1.01977	2019-08-20	9	9.37	8.61	315.224	1.19659	2019-09-06	9	9.95	7.96	261.272	1.12961
2019-08-13	10	9.48	8.3	478.115	1.80044	2019-09-26	10	11.25	10.5	620.156	2.66052	2019-09-25	10	10.95	10.1	558.505	2.29134	2020-11-03	10	8.59	8.23	290.913	1.15515	2019-08-21	10	9.45	8.65	303.372	1.1516	2019-09-07	10	9.6	7.95	326.539	1.41179
2019-08-14	11	9.46	8.31	504.236	1.8988	2019-09-27	11	12.4	11.1	763.902	3.2772	2019-09-26	11	11.7	10.95	701.43	2.8777	2020-11-04	11	8.99	8.7	340.227	1.35097	2019-08-22	11	9.48	8.76	315.84	1.19892	2019-09-08	11	9.87	8	326.635	1.4122
2019-08-15	12	9.64	8.25	508.147	1.91353	2019-09-28	12	12.76	11.68	870.375	3.73398	2019-09-27	12	12.5	11.4	812.25	3.33236	2020-11-05	12	9.7	9.8	465.794	1.84957	2019-08-23	12	9.29	8.62	296.678	1.12618	2019-09-09	12	9.58	7.87	328.061	1.41837
2019-08-16	13	9.36	8.2	487.337	1.83517	2019-09-29	13	13.1	11.85	919.767	3.94588	2019-09-28	13	12.8	11.8	891.136	3.656	2020-11-06	13	9.48	10.3	502.867	1.99678	2019-08-24	13	9.22	8.6	278.959	1.05893	2019-09-10	13	9.41	7.7	314.683	1.36053
2019-08-17	14	9.4	8.3	529.566	1.99419	2019-09-30	14	13.23	11.94	943.058	4.04579	2019-09-29	14	13.2	11.54	878.933	3.60593	2020-11-07	14	9	9.5	406.125	1.61264	2019-08-25	14	9.23	8.52	367.575	1.39531	2019-09-11	14	10.08	8.54	323.783	1.39987
2019-08-18	15	9.34	8.3	537.601	2.02445	2019-10-01	15	13.3	12.05	965.597	4.14249	2019-09-30	15	13.34	11.65	905.269	3.71398	2020-11-08	15	8.5	9.8	408.17	1.62076	2019-08-26	15	8.97	8.12	360.323	1.36778	2019-09-12	15	10.77	8.18	321.716	1.39094
2019-08-19	16	9.43	8.47	610.055	2.29729	2019-10-02	16	13.36	12.12	981.255	4.20966	2019-10-01	16	13.54	11.7	926.745	3.80209	2020-11-09	16	8.2	8.52	297.621	1.18179	2019-08-27	16	8.34	7.78	428.905	1.62812	2019-09-13	16	10.52	9.03	338.258	1.46246
2019-08-20	17	9.83	8.78	625.387	2.35502	2019-10-03	17	13.4	12.14	987.443	4.23621	2019-10-02	17	13.6	11.83	951.653	3.90428	2020-11-10	17	8	7.5	225	0.893428	2019-08-28	17	8.09	7.43	399.273	1.51564	2019-09-14	17	10.43	8.75	378.889	1.63812
2019-08-21	18	10	8.79	638.224	2.40336	2019-10-04	18	13.45	12.19	999.309	4.28711	2019-10-03	18	13.73	11.97	983.623	4.03544	2020-11-11	18	7.88	7.6	227.574	0.90365	2019-08-29	18	8.05	7.37	363.929	1.38147	2019-09-15	18	9.98	8.54	386.32	1.67025
2019-08-22	19	9.98	8.43	642.745	2.42039	2019-10-05	19	13.55	12.19	1006.74	4.31899	2019-10-04	19	13.75	11.99	988.351	4.05484	2020-11-12	19	7.9	7.9	246.519	0.978877	2019-08-30	19	7.99	7.33	328.806	1.24814	2019-09-16	19	9.5	8.32	354.614	1.53317
2019-08-23	20	9.64	8.35	644.35	2.42643	2019-10-06	20	14.38	12	1035.36	4.44178	2019-10-05	20	13.8	12	993.6	4.07637	2020-11-13	20	8.01	7.99	255.68	1.01525	2019-08-31	20	7.85	7.08	290.631	1.10323	2019-09-17	20	9.22	7.94	336.062	1.45296
2019-08-24	21	9.66	8.4	652.658	2.45772	2019-10-07	21	14.45	12.18	1071.85	4.5983	2019-10-06	21	13.97	12.05	1014.24	4.16105	2020-11-14	21	8.03	8.34	279.266	1.10891	2019-09-01	21	7.68	7.04	275.797	1.04692	2019-09-18	21	9.02	7.82	340.805	1.47347
2019-08-25	22	9.11	8.11	673.072	2.53459	2019-10-08	22	14.6	12.2	1086.53	4.66131	2019-10-07	22	14.13	12.29	1067.13	4.37802	2020-11-15	22	8.16	8.33	283.107	1.12416	2019-09-02	22	7.67	7.25	326.194	1.23823	2019-09-19	22	9.47	8.3	299.592	1.29528
2019-08-26	23	8.83	8.03	737.547	2.77738	2019-10-09	23	14.75	12.38	1130.32	4.84918	2019-10-08	23	13.99	12.25	1049.69	4.30648	2020-11-16	23	8.78	8.23	297.347	1.1807	2019-09-03	23	7.68	7.4	396.05	1.5034	2019-09-20	23	10	8.9	284.683	1.23082
2019-08-27	24	8.62	7.79	753.038	2.83572	2019-10-10	24	14.7	12.83	1209.88	5.19046	2019-10-09	24	13.26	12.17	981.962	4.02862	2020-11-17	24	8.78	8.22	296.625	1.17784	2019-09-04	24	7.5	7.48	459.694	1.74499	2019-09-21	24	10.63	9.3	261.548	1.1308
2019-08-28	25	8.5	7.5	768.037	2.8922	2019-10-11	25	13.49	12.14	994.075	4.26466	2019-10-10	25	13.25	11.66	900.706	3.69526	2020-11-18	25	8.8	8.2	295.856	1.17478	2019-09-05	25	7.5	7.26	521.993	1.98148	2019-09-22	25	11.05	9.72	239.062	1.03358
2019-08-29	26	8.5	7.84	806.468	3.03692	2019-10-12	26	13.19	12.22	984.821	4.22496	2019-10-11	26	13.01	10.95	779.966	3.19991	2020-11-19	26	8.78	8.26	299.519	1.18933	2019-09-06	26	7.37	7.06	525.696	1.99553	2019-09-23	26	11.06	9.75	261.229	1.12942
2019-08-30	27	8.5	7.8	687.52	2.589	2019-10-13	27	11.41	11.12	705.448	3.02643	2019-10-12	27	11.65	10.94	697.157	2.86018	2020-11-20	27	8.99	8.2	302.244	1.20015	2019-09-07	27	7.27	7	518.926	1.96983	2019-09-24	27	10.94	9.74	258.57	1.11792
2019-08-31	28	8.75	7.95	564.044	2.12402	2019-10-14	28	11.41	11.12	705.448	3.02643	2019-10-13	28	11.94	10.13	612.623	2.51336	2020-11-21	28	8.9	8.21	299.948	1.19103	2019-09-08	28	7.24	7.09	509.38	1.9336	2019-09-25	28	10.94	9.65	276.511	1.19549
2019-09-01	29	8.75	8	546.56	2.05818	2019-10-15	29	11.4	11	689.7	2.95887	2019-10-14	29	12.2	11.1	751.581	3.08346	2020-11-22	29	9.7	8.29	333.312	1.32351	2019-09-09	29	7.21	7.13	525.074	1.99317	2019-09-26	29	10.89	9.82	280	1.21058
2019-09-02	30	8.76	8.05	549.486	2.0692	2019-10-16	30	11.4	11.01	690.955	2.96425	2019-10-15	30	12.5	11.2	784	3.21646	2020-11-23	30	9.28	8.51	336.029	1.3343	2019-09-10	30	7.2	7.1	551.874	2.09491	2019-09-27	30	10.82	10.1	283.835	1.22716

## Sheet: PDX-5
Control						Control						Control						Irradiation treated						IR						IR
E1670						E1573						E1575						E1672						E1662						E1669
Date	Day	Length (mm)	Width (mm)	Volume (mm3)	Relative volume	Date	Day	Length (mm)	Width (mm)	Volume (mm3)	Relative volume	Date	Day	Length (mm)	Width (mm)	Volume (mm3)	Relative volume	Date	Day	Length (mm)	Width (mm)	Volume (mm3)	Relative volume	Date	Day	Length (mm)	Width (mm)	Volume (mm3)	Relative volume	Date	Day	Length (mm)	Width (mm)	Volume (mm3)	Relative volume
2019-10-30	1	8.87	8.3	305.527	1	2019-11-05	1	8.53	7.56	243.76	1	2019-10-30	1	8.32	8.31	287.273	1	2019-11-01	1	8.34	7.62	242.129	1	2019-11-01	1	8.81	7.6	254.433	1	2019-11-01	1	9.4	8.34	326.911	1
2019-10-31	2	8.89	8.58	327.225	1.07102	2019-11-06	2	8.8	7.8	267.696	1.09819	2019-10-31	2	8.43	8.31	291.071	1.01322	2019-11-02	2	8.3	7.6	239.704	0.989987	2019-11-02	2	8.8	7.5	247.5	0.972752	2019-11-02	2	9.5	8.5	343.188	1.04979
2019-11-01	3	9.1	8.57	334.174	1.09376	2019-11-07	3	9.35	8.17	312.051	1.28016	2019-11-01	3	8.5	8.32	294.195	1.02409	2019-11-03	3	7.97	7.35	215.28	0.889113	2019-11-03	3	8.65	7.91	270.607	1.06357	2019-11-03	3	10.06	9.05	411.97	1.26019
2019-11-02	4	9.2	8.9	364.366	1.19258	2019-11-08	4	9.35	8.18	312.815	1.28329	2019-11-02	4	8.9	8.32	308.04	1.07229	2019-11-04	4	7.96	7.3	212.094	0.875957	2019-11-04	4	8.61	7.9	268.675	1.05598	2019-11-04	4	10.32	9.45	460.801	1.40956
2019-11-03	5	10.31	9.34	449.7	1.47188	2019-11-09	5	9.6	8.2	322.752	1.32406	2019-11-03	5	9.63	8.81	373.722	1.30093	2019-11-05	5	7.95	7.02	195.89	0.809031	2019-11-05	5	8.94	7.95	282.515	1.11037	2019-11-05	5	10.3	9.4	455.054	1.39198
2019-11-04	6	10.9	9.53	494.974	1.62007	2019-11-10	6	9.97	8.75	381.664	1.56574	2019-11-04	6	9.95	8.89	393.185	1.36868	2019-11-06	6	7.58	7	185.71	0.766989	2019-11-06	6	9.35	8.24	317.421	1.24756	2019-11-06	6	10.5	9.6	483.84	1.48003
2019-11-05	7	11.22	9.87	546.509	1.78874	2019-11-11	7	10.21	8.94	408.01	1.67382	2019-11-05	7	9.99	9.2	422.777	1.47169	2019-11-07	7	7.87	7.12	199.482	0.82387	2019-11-07	7	9.67	8.8	374.422	1.4716	2019-11-07	7	10.8	9.75	513.338	1.57027
2019-11-06	8	11.66	10.32	620.909	2.03225	2019-11-12	8					2019-11-06	8	10.39	9.35	454.16	1.58093	2019-11-08	8	7.87	7.05	195.579	0.80775	2019-11-08	8	9.72	8.89	384.096	1.50962	2019-11-08	8	11.27	10.22	588.567	1.80039
2019-11-07	9	12.23	10.89	725.191	2.37357	2019-11-13	9	11.28	9.24	481.53	1.97542	2019-11-07	9	10.75	9.84	520.438	1.81165	2019-11-09	9	7.87	7	192.815	0.796333	2019-11-09	9	9.7	8.7	367.096	1.4428	2019-11-09	9	11.29	10.24	591.921	1.81065
2019-11-08	10	12.5	11.45	819.391	2.68189	2019-11-14	10					2019-11-08	10	11.07	10.13	567.985	1.97716	2019-11-10	10	7.87	7	192.815	0.796333	2019-11-10	10	9.75	8.78	375.806	1.47703	2019-11-10	10	11.3	10.25	593.603	1.81579
2019-11-09	11	12.7	12.02	917.451	3.00284	2019-11-15	11	11.28	9.8	541.666	2.22213	2019-11-09	11	11.37	10.25	597.28	2.07914	2019-11-11	11	7.85	7.33	210.886	0.870967	2019-11-11	11	10.05	9.08	414.293	1.6283	2019-11-11	11	11.32	10.48	621.64	1.90156
2019-11-10	12	13.37	12.38	1024.57	3.35346	2019-11-16	12					2019-11-10	12	11.84	10.69	676.515	2.35495	2019-11-12	12					2019-11-12	12					2019-11-12	12
2019-11-11	13	13.97	12.87	1156.97	3.78681	2019-11-17	13	12.2	10.29	645.893	2.64971	2019-11-11	13	12.22	11.21	767.808	2.67274	2019-11-13	13	8.26	7.34	222.506	0.918959	2019-11-13	13	10.32	9.79	494.556	1.94376	2019-11-13	13	11.27	10.7	645.151	1.97347
2019-11-12	14					2019-11-18	14	12.35	11.05	753.983	3.09314	2019-11-12	14					2019-11-14	14					2019-11-14	14					2019-11-14	14
2019-11-13	15	14.34	12.97	1206.14	3.94775	2019-11-19	15					2019-11-13	15	12.92	11.61	870.757	3.03111	2019-11-15	15	8.26	7.5	232.312	0.959459	2019-11-15	15	10.5	9.8	504.21	1.9817	2019-11-15	15	11.58	10.98	698.045	2.13527
2019-11-14	16					2019-11-20	16	13.45	11.72	923.735	3.78953	2019-11-14	16					2019-11-16	16					2019-11-16	16					2019-11-16	16
2019-11-15	17	14.98	13.14	1293.22	4.23275	2019-11-21	17					2019-11-15	17	13.47	12.26	1012.32	3.5239	2019-11-17	17	8.44	7.67	248.258	1.02531	2019-11-17	17	10.66	9.72	503.57	1.97919	2019-11-17	17	12.07	11.35	777.444	2.37815
2019-11-16	18					2019-11-22	18	14.18	12.32	1076.14	4.41474	2019-11-16	18					2019-11-18	18	9.47	8.58	348.574	1.43962	2019-11-18	18	10.68	9.88	521.261	2.04872	2019-11-18	18	10.92	12.2	812.666	2.48589
2019-11-17	19	15.63	13.49	1422.17	4.65482	2019-11-23	19					2019-11-17	19	13.96	12.71	1127.58	3.9251	2019-11-19	19					2019-11-19	19					2019-11-19	19
2019-11-18	20	18	14.44	1876.62	6.14224	2019-11-24	20	14.36	12.53	1127.27	4.62449	2019-11-18	20	15.49	14.54	1637.38	5.69974	2019-11-20	20	9.64	8.39	339.29	1.40128	2019-11-20	20	10.51	9.38	462.358	1.81721	2019-11-20	20	13.37	12.2	994.995	3.04362
2019-11-19	21					2019-11-25	21	14.87	13.28	1311.22	5.37916	2019-11-19	21					2019-11-21	21					2019-11-21	21					2019-11-21	21
2019-11-20	22	18.77	14.72	2033.53	6.6558	2019-11-26	22					2019-11-20	22	16.18	15.75	2006.83	6.98577	2019-11-22	22	10.54	9.18	444.116	1.83421	2019-11-22	22	10.6	10	530	2.08306	2019-11-22	22	13.32	12.15	983.166	3.00744
2019-11-21	23					2019-11-27	23	16.41	13.98	1603.59	6.57855	2019-11-21	23					2019-11-23	23					2019-11-23	23					2019-11-23	23
2019-11-22	24	19.75	15.32	2317.69	7.58586	2019-11-28	24					2019-11-22	24	17.04	16.31	2266.46	7.88955	2019-11-24	24	11.67	10.5	643.309	2.65689	2019-11-24	24	10.75	10.14	552.655	2.17211	2019-11-24	24	13.37	12.07	973.904	2.97911
2019-11-23	25					2019-11-29	25	18.08	14.25	1835.68	7.5307	2019-11-23	25					2019-11-25	25	12.21	10.69	697.656	2.88134	2019-11-25	25	10.38	8.92	412.95	1.62302	2019-11-25	25	13.5	12.09	986.635	3.01805
2019-11-24	26	20.19	16.19	2646.06	8.66064	2019-11-30	26					2019-11-24	26	17.87	16.56	2450.28	8.52943	2019-11-26	26					2019-11-26	26					2019-11-26	26
2019-11-25	27	20.99	16.81	2965.64	9.70662	2019-12-01	27	18.22	15.87	2294.42	9.4126	2019-11-25	27	18.2	16.94	2611.37	9.09019	2019-11-27	27	15.12	12.21	1127.08	4.65487	2019-11-27	27	10.38	8.92	412.95	1.62302	2019-11-27	27	12.45	11.16	775.296	2.37158
2019-11-26	28					2019-12-02	28	18.61	15.92	2358.32	9.67475	2019-11-26	28					2019-11-28	28					2019-11-28	28					2019-11-28	28
2019-11-27	29	21.33	17.08	3111.26	10.1833	2019-12-03	29					2019-11-27	29	18.8	17.56	2898.52	10.0898	2019-11-29	29	12.58	11	761.09	3.14333	2019-11-29	29	11.3	10.8	659.016	2.59014	2019-11-29	29	12.4	11.1	763.902	2.33673
2019-11-28	30	21.44	18.57	3696.74	12.0995	2019-12-04	30	19	17.2	2810.48	11.5297	2019-11-28	30	20.44	19.91	4051.29	14.1026	2019-11-30	30	14.07	11.52	933.618	3.85588	2019-11-30	30	10.99	10.16	567.225	2.22937	2019-11-30	30

## Sheet: PDX-6
Control						Control						Control						Irradiation treated						IR						IR
E0322						E0308						E0330						E0311						E0313						E0306
Date	Day	Length (mm)	Width (mm)	Volume (mm3)	Relative volume	Date	Day	Length (mm)	Width (mm)	Volume (mm3)	Relative volume	Date	Day	Length (mm)	Width (mm)	Volume (mm3)	Relative volume	Date	Day	Length (mm)	Width (mm)	Volume (mm3)	Relative volume	Date	Day	Length (mm)	Width (mm)	Volume (mm3)	Relative volume	Date	Day	Length (mm)	Width (mm)	Volume (mm3)	Relative volume
2019-09-28	1	9.1	7.4	249.158	1	2019-09-28	1	9.1	8	291.2	1	2019-10-09	1	8.36	7.62	242.709	1	2019-10-10	1	8.7	7.55	247.961	1	2019-10-10	1	8.7	7.8	264.654	1	2019-10-10	1	9	7.5	253.125	1
2019-09-29	2	9.29	7.75	278.99	1.11973	2019-09-29	2	9.83	8.45	350.943	1.20516	2019-10-10	2	8.43	7.9	263.058	1.08384	2019-10-11	2	9.03	8.06	293.311	1.18289	2019-10-11	2	9.68	8.69	365.498	1.38104	2019-10-11	2	9.98	9.09	412.314	1.6289
2019-09-30	3	9.77	8.18	326.867	1.31189	2019-09-30	3	9.89	8.52	358.96	1.23269	2019-10-11	3	8.92	8.35	310.962	1.28121	2019-10-12	3	9.72	8.84	379.788	1.53164	2019-10-12	3	10.6	8.91	420.757	1.58984	2019-10-12	3	10.05	9.43	446.848	1.76532
2019-10-01	4	10.22	8.56	374.428	1.50277	2019-10-01	4	10.29	8.68	387.637	1.33117	2019-10-12	4	9.28	8.66	347.98	1.43373	2019-10-13	4	9.92	9.15	415.264	1.67471	2019-10-13	4	11.38	9.24	485.799	1.8356	2019-10-13	4	11.14	10.51	615.263	2.43067
2019-10-02	5	10.23	8.71	388.045	1.55742	2019-10-02	5	10.38	8.93	413.876	1.42128	2019-10-13	5	10.25	9.36	448.999	1.84995	2019-10-14	5	10.1	9.5	455.762	1.83804	2019-10-14	5	11.6	9.7	545.722	2.06202	2019-10-14	5	11.8	10.95	707.425	2.79476
2019-10-03	6	10.42	8.97	419.201	1.68247	2019-10-03	6	10.46	9.05	428.35	1.47098	2019-10-14	6	10.3	9.85	499.666	2.0587	2019-10-15	6	10.5	9.8	504.21	2.03343	2019-10-15	6	11.65	10	582.5	2.20099	2019-10-15	6	12	10.9	712.86	2.81624
2019-10-04	7	10.68	9.3	461.857	1.85367	2019-10-04	7	10.58	9.39	466.43	1.60175	2019-10-15	7	10.7	10.05	540.363	2.22638	2019-10-16	7	11.1	10.2	577.422	2.32868	2019-10-16	7	11.65	10	582.5	2.20099	2019-10-16	7	12.1	10.95	725.41	2.86582
2019-10-05	8	10.78	9.56	492.612	1.9771	2019-10-05	8	11.02	9.58	505.688	1.73657	2019-10-16	8	11.1	10.05	560.564	2.30961	2019-10-17	8	11.85	10.59	664.477	2.67977	2019-10-17	8	11.9	10.2	619.038	2.33905	2019-10-17	8	12.15	11.09	747.153	2.95171
2019-10-06	9	11.24	10.09	572.162	2.29638	2019-10-06	9	11.18	9.62	517.323	1.77652	2019-10-17	9	12.7	10.36	681.543	2.80806	2019-10-18	9	11.99	11	725.395	2.92544	2019-10-18	9	12.2	10.4	659.776	2.49298	2019-10-18	9	12.2	11.5	806.725	3.18706
2019-10-07	10	11.77	11.09	723.785	2.90492	2019-10-07	10	12.32	9.75	585.585	2.01094	2019-10-18	10	12.9	10.6	724.722	2.98597	2019-10-19	10	11.82	10.87	698.307	2.8162	2019-10-19	10	11.89	10.35	636.843	2.40632	2019-10-19	10	11.94	11.25	755.578	2.985
2019-10-08	11	11.99	11.33	769.572	3.08869	2019-10-08	11	13.01	10.58	728.146	2.5005	2019-10-19	11	12.86	10.7	736.171	3.03314	2019-10-20	11	11.65	10.9	692.068	2.79104	2019-10-20	11	12.6335	11	764.326	2.88802	2019-10-20	11	11.9	11.3	759.755	3.0015
2019-10-09	12	12.06	11.54	803.025	3.22295	2019-10-09	12	13.31	10.77	771.933	2.65087	2019-10-20	12	12.85	10.85	756.367	3.11635	2019-10-21	12	11.67	10.97	702.189	2.83185	2019-10-21	12	11.633	11.52	771.911	2.91668	2019-10-21	12	11.93	10.3	632.827	2.50006
2019-10-10	13	12.56	11.94	895.299	3.5933	2019-10-10	13	13.51	10.99	815.87	2.80175	2019-10-21	13	13	11.1	800.865	3.29969	2019-10-22	13	11.5	10.83	674.411	2.71983	2019-10-22	13	11.8219	10.81	690.732	2.60994	2019-10-22	13	11.7	10.29	619.422	2.4471
2019-10-11	14	13.51	12.48	1052.09	4.2226	2019-10-11	14	13.66	11.34	878.308	3.01617	2019-10-22	14	13.19	11.34	848.088	3.49426	2019-10-23	14	11.51	10.68	656.429	2.64731	2019-10-23	14	12.1595	10.53	674.128	2.5472	2019-10-23	14	11.68	10.47	640.186	2.52913
2019-10-12	15	14.12	12.68	1135.12	4.55584	2019-10-12	15	14.49	11.34	931.675	3.19943	2019-10-23	15	13.63	11.58	913.867	3.76528	2019-10-24	15	11.48	10.55	638.876	2.57652	2019-10-24	15	11.9807	10.62	675.615	2.55283	2019-10-24	15	11.75	10.85	691.62	2.73232
2019-10-13	16	15.06	13.61	1394.8	5.59805	2019-10-13	16	14.7	11.4	955.206	3.28024	2019-10-24	16	14.11	11.91	1000.74	4.1232	2019-10-25	16	11.23	10.45	613.172	2.47286	2019-10-25	16	12.4239	10.53	688.786	2.60259	2019-10-25	16	11.87	10.86	699.972	2.76532
2019-10-14	17	15.2	13.9	1468.4	5.89343	2019-10-14	17	15.4	11.7	1054.05	3.61969	2019-10-25	17	14.59	12.35	1112.65	4.5843	2019-10-26	17	11.1	10.31	589.943	2.37918	2019-10-26	17	12.3729	10.49	680.756	2.57225	2019-10-26	17	11.83	10.85	696.329	2.75093
2019-10-15	18	15.3	14.5	1608.41	6.45539	2019-10-15	18	16	11.76	1106.38	3.79938	2019-10-26	18	14.61	12.55	1150.56	4.74047	2019-10-27	18	11.02	10.26	580.024	2.33918	2019-10-27	18	12.5755	10.35	673.558	2.54505	2019-10-27	18	11.62	10.84	682.708	2.69712
2019-10-16	19	15.8	14.55	1672.45	6.71241	2019-10-16	19	16.3	11.9	1154.12	3.96333	2019-10-27	19	14.82	12.99	1250.36	5.1517	2019-10-28	19	10.8	10.19	560.715	2.2613	2019-10-28	19	12.5392	10.23	656.133	2.47921	2019-10-28	19	11.46	10.74	660.942	2.61113
2019-10-17	20	16.2	14.8	1774.22	7.12088	2019-10-17	20	16.8	12.2	1250.26	4.29346	2019-10-28	20	15.3	13.38	1369.54	5.64271	2019-10-29	20	10.42	10.21	543.112	2.19031	2019-10-29	20	12.4322	10.11	635.36	2.40072	2019-10-29	20	11.33	10.64	641.332	2.53366
2019-10-18	21	16.4	15	1845	7.40494	2019-10-18	21	17	12.5	1328.12	4.56087	2019-10-29	21	15.9	13.92	1540.44	6.34687	2019-10-30	21	10.38	8.8	401.914	1.62088	2019-10-30	21	11.4485	9.8	549.757	2.07727	2019-10-30	21	11.77	10.97	708.206	2.79785
2019-10-19	22	16.95	15.45	2023	8.11936	2019-10-19	22	17.2	13.8	1637.78	5.62426	2019-10-30	22	15.9	14.89	1762.61	7.26223	2019-10-31	22	10.35	8.68	389.897	1.57241	2019-10-31	22	11.994	9.82	578.304	2.18513	2019-10-31	22	11.94	11.03	726.316	2.86939
2019-10-20	23	17	15.6	2068.56	8.3022	2019-10-20	23	17.8	13.84	1704.76	5.85424	2019-10-31	23	16.11	14.89	1785.89	7.35815	2019-11-01	23	10.41	8.7	393.966	1.58883	2019-11-01	23	12.0628	9.89	589.943	2.22911	2019-11-01	23	12.45	11.53	827.557	3.26936
2019-10-21	24	17.1	15.65	2094.09	8.40466	2019-10-21	24	18.3	13.95	1780.61	6.11474	2019-11-01	24	16.22	15	1824.75	7.51826	2019-11-02	24	10.25	8.69	387.02	1.56081	2019-11-02	24	12.9903	9.92	639.162	2.41509	2019-11-02	24	12.43	11.4	807.701	3.19092
2019-10-22	25	17.32	15.68	2129.17	8.54545	2019-10-22	25	19.02	14.36	1961.05	6.73439	2019-11-02	25	16.25	15.5	1952.03	8.04268	2019-11-03	25	9.51	8.65	355.781	1.43483	2019-11-03	25	12.2178	10.01	612.111	2.31287	2019-11-03	25	12.41	11.39	804.988	3.1802
2019-10-23	26	17.69	15.79	2205.27	8.8509	2019-10-23	26	19.69	15.77	2448.38	8.4079	2019-11-03	26	17.3	15.9	2186.81	9.00999	2019-11-04	26	9.5	8.53	345.614	1.39383	2019-11-04	26	12.2766	9.93	605.267	2.28701	2019-11-04	26	12.51	11.45	820.046	3.23969
2019-10-24	27	18.06	15.98	2305.9	9.25479	2019-10-24	27	21.48	15.92	2722.01	9.34758	2019-11-04	27	17.3	15.8	2159.39	8.89701	2019-11-05	27	9.45	8.53	343.795	1.38649	2019-11-05	27	12.1945	10.02	612.168	2.31309	2019-11-05	27	12.53	11.55	835.767	3.30179
2019-10-25	28	18.05	15.77	2244.45	9.00815	2019-10-25	28	21.95	16.7	3060.82	10.511	2019-11-05	28	17.5	16.2	2296.35	9.46132	2019-11-06	28	9.45	8.65	353.536	1.42577	2019-11-06	28	12.2167	10.12	625.585	2.36378	2019-11-06	28	12.89	11.85	905.023	3.5754
2019-10-26	29	18.41	16.03	2365.33	9.49327	2019-10-26	29	22.07	16.84	3129.37	10.7465	2019-11-06	29	17.51	16.2	2297.66	9.46673	2019-11-07	29	9.5	8.6	351.31	1.4168	2019-11-07	29	12.4778	10.29	660.602	2.4961	2019-11-07	29	13	12.07	946.952	3.74104
2019-10-27	30	18.83	16.26	2489.21	9.99048	2019-10-27	30	22.63	17.4	3425.73	11.7642	2019-11-07	30	17.54	16.2	2301.6	9.48295	2019-11-08	30	9.52	8.63	352.31	1.42083	2019-11-08	30	12.8519	10.31	683.055	2.58094	2019-11-08	30	13.1	12.1	947.952	3.74499
