# Supplementary material for: VAV2 is required for DNA repair and implicated in cancer radiotherapy resistance
Source: Signal Transduct Target Ther. 2021 Aug 30;6:322. doi: 10.1038/s41392-021-00735-9 (PMC8405816; doi:10.1038/s41392-021-00735-9)
Supplement: Supplementary file 3 — Supplementary Table 2 [file 41392_2021_735_MOESM3_ESM.xlsx]

## Sheet: 附表
Supplementary Table 2. Characteristics of 245 patients with esophageal squamous-cell carcinoma in this study
Sample ID	Age (year)	SEX*	Smoking status#	Drinking status#	TNM stage§	Survival status	Survival time (month)	VAV2 immunohistochemical staining score						STAT1 immunohistochemical staining score
								Tumor			Normal			Tumor			Normal
								Extent	Density	Score	Extent	Density	Score	Extent	Density	Score	Extent	Density	Score
160220	61	F	No	No	III	Deceased	24.9333	1	0	0	1	0	0	4	1	4	2	1	2
150203	61	M	Yes	No	I	Deceased	38.6	1	0	0	1	0	0	4	2	8	3	1	3
150414	65	M	Yes	Yes	II	Alive	43.8333	1	1	1	1	0	0	1	1	1	3	1	3
150140	70	M	No	No	III	Deceased	3.83333	1	2	2	2	2	4	1	1	1	4	1	4
150424	69	M	Yes	No	II	Deceased	6.3	1	2	2	1	0	0	1	1	1	2	1	2
160308	69	M	Yes	Yes	III	Deceased	20.0667	1	2	2	2	1	2	1	1	1	1	0	0
150555	66	M	Yes	No	II	Deceased	23.6667	1	2	2	1	0	0	1	1	1	3	1	3
150436	76	M	Yes	Yes	IV	Deceased	24.4	1	2	2	1	0	0	1	1	1	1	0	0
160246	70	F	No	No	II	Alive	32.3333	2	1	2	2	1	2	1	1	1	4	2	8
150543	74	M	Yes	Yes	III	Deceased	14.1333	2	1	2	1	0	0	1	1	1	1	0	0
150627	58	M	Yes	No	III	Deceased	26.5667	2	1	2	1	0	0	1	1	1	1	0	0
150617	74	F	No	No	II	Deceased	28.8	2	1	2	1	0	0	1	1	1	3	1	3
160103	61	M	Yes	Yes	I	Alive	33.7333	2	1	2	2	1	2	2	1	2	2	1	2
150912	67	M	No	No	II	Alive	37.8667	2	1	2	1	0	0	2	1	2	3	1	3
150546	54	M	Yes	No	I	Alive	41.5667	2	1	2	2	1	2	2	1	2	4	1	4
151107	68	M	No	No	III	Alive	36.5	2	1	2	1	1	1	2	1	2	1	0	0
150463	54	M	Yes	Yes	III	Alive	42.2	2	1	2	1	1	1	2	1	2	4	2	8
160248	49	M	Yes	Yes	II	Alive	32.3333	2	1	2	1	1	1	2	1	2	NA	NA	NA
160143	62	M	Yes	Yes	II	Alive	33.4	2	1	2	1	1	1	2	1	2	1	0	0
150807	64	M	No	Yes	III	Deceased	8.96667	2	1	2	2	1	2	2	1	2	3	1	3
150660	71	F	No	No	III	Deceased	15.7	2	1	2	2	1	2	2	1	2	2	1	2
150603	78	M	Yes	Yes	III	Alive	41.1	2	1	2	2	1	2	3	1	3	3	1	3
151040	67	M	No	No	II	Alive	36.6667	2	1	2	1	1	1	3	1	3	1	0	0
160151	53	M	Yes	Yes	II	Alive	33.3333	2	1	2	2	1	2	3	1	3	2	1	2
151053	56	F	No	No	I	Alive	36.5	2	1	2	1	1	1	3	1	3	1	0	0
150906	55	M	Yes	No	III	Alive	37.9	2	1	2	1	1	1	3	1	3	3	1	3
150641	52	M	Yes	Yes	III	Deceased	5.96667	2	1	2	3	1	3	3	1	3	2	1	2
150395	62	F	No	No	III	Deceased	11.8667	2	1	2	1	1	1	3	1	3	2	1	2
150735	59	M	Yes	No	III	Deceased	22.8333	2	1	2	1	1	1	3	1	3	2	1	2
150472	74	M	No	No	III	Deceased	26.9667	2	1	2	2	1	2	3	1	3	2	1	2
150935	61	F	No	No	III	Alive	37.4	2	1	2	1	1	1	4	1	4	2	1	2
150662	57	M	No	No	II	Alive	40.3667	2	1	2	2	1	2	4	1	4	3	1	3
160119	67	M	No	No	I	Alive	33.7667	2	1	2	2	1	2	4	1	4	2	1	2
150736	60	M	Yes	No	III	Alive	39.7	2	1	2	1	1	1	4	1	4	4	2	8
150726	69	M	Yes	Yes	II	Deceased	9.26667	2	1	2	1	1	1	4	1	4	1	0	0
160216	63	M	Yes	Yes	III	Deceased	24.2333	2	1	2	2	1	2	4	1	4	3	1	3
150115	51	M	Yes	No	II	Deceased	33.5667	2	1	2	2	1	2	4	1	4	4	1	4
160326	65	M	Yes	Yes	II	Alive	32	2	1	2	2	1	2	4	2	8	2	1	2
151050	46	M	Yes	Yes	II	Alive	36.5	2	1	2	1	1	1	4	2	8	2	1	2
150654	61	M	Yes	Yes	III	Alive	40.4667	1	2	2	1	1	1	4	3	12	4	1	4
160430	71	M	No	No	III	Deceased	18.5333	2	1	2	1	1	1	4	3	12	3	1	3
150378	60	M	No	No	I	Alive	44.4	2	1	2	1	1	1	NA	NA	NA	2	1	2
150901	57	F	No	No	I	Alive	38.0333	3	1	3	2	1	2	1	1	1	1	1	1
151015	68	M	Yes	No	II	Alive	37.0667	3	1	3	3	1	3	1	1	1	1	1	1
150474	68	M	Yes	No	III	Alive	42.0667	3	1	3	2	1	2	1	1	1	1	1	1
150727	52	M	Yes	Yes	III	Deceased	8.16667	3	1	3	1	1	1	2	1	2	1	1	1
150219	68	M	No	No	III	Deceased	21.6	3	1	3	3	1	3	2	1	2	2	1	2
150650	59	M	No	No	III	Deceased	33.3333	3	1	3	2	1	2	2	1	2	1	1	1
150458	68	F	No	No	II	Deceased	34.3	3	1	3	2	1	2	2	1	2	1	1	1
150813	50	M	No	No	I	Deceased	1.56667	3	1	3	2	1	2	2	1	2	1	1	1
160110	62	F	No	No	I	Alive	33.8333	3	1	3	1	1	1	2	1	2	2	1	2
150481	65	F	No	No	IV	Alive	41.7667	3	1	3	4	1	4	2	1	2	3	1	3
150703	44	M	No	No	II	Alive	40.1333	3	1	3	2	1	2	2	1	2	4	1	4
151045	66	M	No	Yes	I	Alive	36.5	3	1	3	1	1	1	2	1	2	3	1	3
150745	64	F	No	No	III	Alive	39.5	3	1	3	2	1	2	2	1	2	1	1	1
150914	63	M	Yes	Yes	III	Deceased	5.3	3	1	3	1	1	1	2	1	2	1	1	1
160413	57	M	No	Yes	III	Deceased	19.6	3	1	3	1	1	1	2	1	2	2	1	2
150471	61	M	Yes	No	I	Deceased	25.9667	3	1	3	2	1	2	2	1	2	2	1	2
160228	71	M	Yes	No	III	Alive	32.5	3	1	3	2	1	2	3	1	3	1	1	1
150312	62	M	Yes	Yes	II	Alive	44.9	3	1	3	1	1	1	3	1	3	3	1	3
150601	64	M	Yes	No	III	Alive	41.1	3	1	3	1	1	1	3	1	3	3	1	3
160474	51	M	Yes	Yes	III	Alive	30.5667	3	1	3	1	1	1	3	1	3	1	1	1
150947	61	M	No	Yes	II	Alive	37.5	3	1	3	2	1	2	3	1	3	1	1	1
151033	50	M	Yes	Yes	II	Alive	36.7333	3	1	3	2	1	2	4	1	4	2	1	2
150934	61	M	Yes	Yes	I	Alive	37.4	3	1	3	2	1	2	4	1	4	2	1	2
151017	56	M	Yes	Yes	III	Alive	37.0667	3	1	3	2	1	2	4	1	4	1	1	1
160106	56	F	No	No	III	Alive	33.7	3	1	3	2	1	2	4	1	4	2	1	2
150613	53	F	No	No	II	Alive	41.0333	3	1	3	2	1	2	4	1	4	1	1	1
150636	56	M	Yes	Yes	III	Alive	40.8	3	1	3	1	1	1	4	1	4	3	1	3
150618	52	M	Yes	Yes	II	Alive	40.8667	3	1	3	1	1	1	4	1	4	3	1	3
160229	75	F	No	No	II	Alive	32.5	3	1	3	3	1	3	4	1	4	3	1	3
150557	64	F	No	No	II	Alive	41.5333	3	1	3	2	1	2	4	1	4	3	1	3
150561	58	M	Yes	No	III	Deceased	9.03333	3	1	3	2	1	2	4	1	4	1	1	1
151052	61	M	Yes	Yes	II	Deceased	19.9	3	1	3	2	1	2	4	1	4	3	1	3
160219	66	M	Yes	No	III	Deceased	20.1333	3	1	3	1	1	1	3	2	6	4	2	8
150201	63	M	No	No	II	Alive	45.6667	3	1	3	2	1	2	4	2	8	4	2	8
150909	72	M	Yes	No	II	Alive	37.8667	3	1	3	2	1	2	4	2	8	4	1	4
150324	51	M	Yes	Yes	II	Alive	44.8	3	1	3	3	1	3	4	2	8	2	1	2
150313	69	M	Yes	No	II	Alive	44.9	3	1	3	2	1	2	4	2	8	3	1	3
160139	65	M	Yes	Yes	I	Alive	33.4667	3	1	3	2	1	2	4	2	8	3	1	3
160460	59	M	Yes	Yes	II	Alive	30.6	3	1	3	2	1	2	4	2	8	2	1	2
150638	52	F	No	No	III	Alive	40.6	3	1	3	2	1	2	4	2	8	2	1	2
150233	53	M	Yes	Yes	III	Deceased	11.6667	3	1	3	1	1	1	4	2	8	2	1	2
160161	59	M	Yes	No	IV	Deceased	17.7667	3	1	3	3	1	3	4	2	8	2	1	2
160211	72	M	Yes	Yes	II	Alive	32.5667	4	1	4	2	1	2	2	1	2	1	1	1
150510	55	M	Yes	Yes	II	Alive	41.8	4	1	4	3	1	3	2	1	2	1	1	1
160469	58	F	No	No	I	Alive	30.6	4	1	4	2	1	2	2	1	2	3	1	3
150432	57	F	No	No	II	Alive	43.5333	4	1	4	2	1	2	2	1	2	1	1	1
150418	65	M	Yes	Yes	III	Deceased	6.56667	4	1	4	2	1	2	2	1	2	3	1	3
150737	63	F	No	No	III	Deceased	16.3667	4	1	4	1	1	1	2	1	2	1	1	1
160111	66	F	No	Yes	II	Deceased	20.6333	4	1	4	2	1	2	2	1	2	1	1	1
160303	55	M	Yes	Yes	III	Alive	32.3	2	2	4	2	1	2	2	1	2	1	1	1
150903	51	M	Yes	Yes	III	Alive	38.0667	4	1	4	3	1	3	2	1	2	2	1	2
150705	63	M	Yes	No	I	Alive	40.1333	2	2	4	1	1	1	2	1	2	2	1	2
160114	72	F	No	No	II	Alive	33.8	4	1	4	3	2	6	2	1	2	4	2	8
151011	67	M	Yes	No	III	Deceased	4.33333	4	1	4	2	1	2	2	1	2	2	1	2
150666	48	M	Yes	Yes	I	Deceased	6.23333	4	1	4	3	1	3	2	1	2	3	1	3
150623	62	M	No	Yes	II	Deceased	6.26667	4	1	4	4	2	8	2	1	2	2	1	2
160311	52	M	Yes	Yes	III	Deceased	18.7667	4	1	4	3	1	3	2	1	2	3	1	3
160443	61	F	No	No	III	Deceased	19.3333	4	1	4	2	1	2	2	1	2	1	1	1
150323	66	M	No	No	III	Deceased	31.8667	4	1	4	3	1	3	2	1	2	2	1	2
150468	64	M	Yes	Yes	IV	Deceased	32.1	4	1	4	2	1	2	2	1	2	3	1	3
150560	70	M	Yes	Yes	II	Deceased	32.9	4	1	4	3	1	3	2	1	2	3	1	3
151016	63	M	Yes	Yes	II	Deceased	34.3	4	1	4	3	1	3	2	1	2	2	1	2
160105	66	F	No	No	II	Alive	33.7	4	1	4	2	1	2	3	1	3	2	1	2
151024	55	F	No	No	II	Alive	36.9333	4	1	4	2	1	2	3	1	3	3	1	3
150918	63	F	No	No	III	Alive	37.5667	4	1	4	1	1	1	3	1	3	1	1	1
150759	70	M	Yes	No	II	Alive	39.3	4	1	4	1	1	1	3	1	3	3	1	3
150739	70	M	Yes	Yes	II	Deceased	7.93333	2	2	4	2	1	2	3	1	3	2	1	2
151021	62	M	Yes	Yes	II	Deceased	15.8333	4	1	4	2	1	2	3	1	3	2	1	2
151012	69	F	No	No	II	Deceased	32.7	4	1	4	2	1	2	3	1	3	1	1	1
150614	67	M	Yes	Yes	III	Deceased	1.9	2	2	4	2	1	2	3	1	3	1	1	1
150419	58	F	No	No	III	Alive	43.7	4	1	4	3	1	3	3	1	3	4	1	4
150954	65	F	No	No	II	Alive	37.5	4	1	4	2	1	2	4	1	4	2	1	2
160207	58	M	Yes	Yes	I	Alive	32.6333	2	2	4	2	1	2	4	1	4	2	1	2
150528	68	M	Yes	Yes	II	Alive	41.6	4	1	4	2	1	2	4	1	4	1	1	1
150631	61	M	Yes	Yes	II	Alive	40.7667	4	1	4	2	1	2	4	1	4	1	1	1
160209	57	M	Yes	No	II	Alive	32.6	4	1	4	2	1	2	4	1	4	4	2	8
150441	50	M	Yes	Yes	II	Alive	42.5	4	1	4	2	1	2	4	1	4	2	1	2
160334	64	M	Yes	No	II	Alive	31.9333	4	1	4	3	1	3	4	1	4	1	1	1
150724	71	M	Yes	No	II	Alive	39.9	4	1	4	2	1	2	4	1	4	2	1	2
151002	58	F	No	No	II	Alive	37.2333	4	1	4	3	1	3	4	1	4	1	1	1
150936	65	M	Yes	Yes	II	Alive	37.4	4	1	4	2	1	2	4	1	4	4	2	8
1503100	51	M	Yes	Yes	II	Alive	43.8333	4	1	4	3	1	3	4	1	4	2	1	2
150734	75	F	No	No	II	Alive	39.7333	4	1	4	2	1	2	4	1	4	1	1	1
150455	65	M	No	Yes	III	Deceased	4.93333	4	1	4	3	1	3	4	1	4	4	1	4
160301	67	F	No	No	III	Deceased	7.6	4	1	4	3	1	3	4	1	4	2	1	2
160439	66	M	Yes	Yes	II	Deceased	10.1	4	1	4	2	1	2	4	1	4	2	1	2
150609	49	M	Yes	Yes	III	Deceased	12.5667	4	1	4	3	2	6	4	1	4	4	2	8
160309	63	M	Yes	No	II	Alive	32.2333	4	1	4	2	1	2	3	2	6	2	1	2
150454	62	M	No	No	III	Alive	42.3	4	1	4	2	1	2	3	2	6	2	1	2
150671	65	F	No	No	II	Alive	40.2	4	1	4	3	1	3	4	2	8	2	1	2
151020	68	F	No	No	II	Alive	36.9667	4	1	4	2	1	2	4	2	8	4	1	4
160222	52	M	Yes	Yes	II	Alive	32.5333	4	1	4	2	1	2	4	2	8	2	1	2
150526	60	M	Yes	Yes	II	Alive	41.6	4	1	4	2	1	2	4	2	8	1	1	1
150374	57	F	No	No	II	Alive	44.4333	4	1	4	2	1	2	4	2	8	1	1	1
150234	61	M	Yes	No	II	Alive	44.8333	4	1	4	2	1	2	4	2	8	2	1	2
160204	64	M	Yes	No	II	Alive	32.6333	4	1	4	4	1	4	4	2	8	2	1	2
150953	68	M	Yes	Yes	III	Deceased	5.8	4	1	4	2	1	2	4	2	8	2	1	2
150527	67	F	No	No	II	Deceased	7.23333	4	1	4	2	1	2	4	2	8	3	1	3
150241	62	M	Yes	Yes	III	Deceased	10.0333	4	1	4	2	1	2	4	2	8	4	1	4
150331	69	M	Yes	Yes	II	Deceased	19.6	4	1	4	2	1	2	4	2	8	2	1	2
150812	52	M	Yes	Yes	III	Deceased	5.36667	4	1	4	3	1	3	4	3	12	4	1	4
150166	62	M	Yes	Yes	III	Deceased	16.7	4	1	4	2	1	2	4	3	12	3	1	3
150749	71	M	Yes	No	III	Alive	39.4667	3	2	6	2	1	2	2	1	2	2	1	2
150801	63	M	Yes	Yes	III	Deceased	2.4	3	2	6	3	1	3	2	1	2	2	1	2
150743	51	M	Yes	Yes	II	Deceased	12.1333	3	2	6	2	1	2	2	1	2	3	1	3
150667	56	M	Yes	Yes	II	Deceased	22.8	3	2	6	2	1	2	3	1	3	4	1	4
160227	72	F	No	No	I	Alive	32.5	3	2	6	2	1	2	4	1	4	2	1	2
160372	53	F	No	No	I	Alive	31.3667	3	2	6	2	1	2	4	1	4	2	1	2
150411	50	M	Yes	Yes	II	Alive	43.7667	3	2	6	3	1	3	4	1	4	4	2	8
160365	59	F	No	No	II	Deceased	2.63333	3	2	6	3	1	3	4	1	4	2	1	2
150423	62	M	Yes	Yes	II	Alive	43.6667	3	2	6	3	1	3	3	2	6	2	1	2
150541	69	M	Yes	Yes	I	Alive	41.7333	2	3	6	3	1	3	4	2	8	2	1	2
150707	59	M	Yes	Yes	II	Alive	40.1	2	3	6	2	1	2	4	2	8	3	1	3
150554	58	M	Yes	Yes	0	Alive	41.5333	2	3	6	2	1	2	4	2	8	2	1	2
150506	73	M	Yes	No	IV	Deceased	4.43333	2	3	6	2	1	2	4	2	8	4	2	8
150664	58	M	Yes	Yes	III	Deceased	12.2	3	2	6	4	1	4	4	2	8	2	1	2
150928	65	M	Yes	No	II	Deceased	18.2667	3	2	6	2	1	2	3	3	9	4	1	4
150431	59	M	Yes	Yes	II	Alive	43.6333	2	3	6	3	1	3	4	3	12	2	1	2
150845	66	F	No	No	I	Alive	38.3333	2	3	6	4	1	4	4	3	12	4	1	4
150319	77	M	Yes	No	II	Deceased	3.43333	2	3	6	3	1	3	4	3	12	3	1	3
150806	61	M	Yes	Yes	II	Alive	39	3	2	6	2	1	2	NA	NA	NA	NA	NA	NA
150531	57	M	Yes	Yes	III	Alive	41.8333	2	3	6	2	1	2	3	3	9	2	1	2
150710	67	F	No	No	II	Alive	40	4	2	8	2	1	2	2	1	2	3	1	3
150229	67	F	No	No	II	Alive	45.3333	4	2	8	2	1	2	3	1	3	2	1	2
160320	64	M	Yes	Yes	II	Alive	32.2333	4	2	8	2	1	2	3	1	3	2	1	2
150585	65	M	Yes	Yes	III	Deceased	1.56667	4	2	8	3	1	3	3	1	3	2	1	2
150661	69	M	Yes	Yes	III	Deceased	2.03333	4	2	8	3	1	3	3	1	3	2	1	2
150304	58	M	Yes	No	II	Deceased	23.8667	4	2	8	2	1	2	3	1	3	3	1	3
150933	51	M	Yes	Yes	II	Alive	37.4	4	2	8	2	1	2	4	1	4	3	1	3
150236	57	M	Yes	Yes	I	Alive	44.8	4	2	8	2	1	2	4	1	4	2	1	2
160205	62	M	Yes	Yes	I	Alive	32.3	4	2	8	3	1	3	4	1	4	2	1	2
160224	54	M	No	Yes	III	Alive	32.5333	4	2	8	2	1	2	4	1	4	4	2	8
150159	63	M	Yes	No	II	Alive	45.7667	4	2	8	3	1	3	4	1	4	4	1	4
150848	53	F	No	No	III	Alive	38.3	4	2	8	2	1	2	4	1	4	2	1	2
150355	58	M	Yes	Yes	III	Deceased	0.5	4	2	8	2	1	2	4	1	4	2	1	2
160364	77	M	Yes	No	III	Deceased	11.9	4	2	8	2	1	2	4	1	4	2	1	2
150149	66	M	Yes	Yes	III	Deceased	1.6	4	2	8	3	1	3	3	2	6	2	1	2
150758	53	M	Yes	No	III	Deceased	2.66667	4	2	8	3	2	6	4	2	8	3	1	3
150513	61	M	Yes	No	II	Deceased	3.53333	4	2	8	2	1	2	4	2	8	4	1	4
150208	60	M	Yes	Yes	III	Deceased	17.6	4	2	8	2	1	2	4	2	8	2	1	2
160131	57	M	Yes	No	III	Deceased	19.7667	4	2	8	3	1	3	4	2	8	2	1	2
150741	73	M	Yes	No	III	Deceased	21.4333	4	2	8	4	1	4	4	2	8	4	2	8
150333	69	M	Yes	No	II	Deceased	27.6	4	2	8	3	1	3	4	2	8	2	1	2
160411	61	M	Yes	Yes	II	Deceased	19.6333	4	2	8	3	1	3	3	3	9	2	1	2
150385	71	F	No	No	III	Alive	44.3333	4	2	8	3	1	3	4	3	12	2	1	2
160433	71	F	No	No	III	Deceased	22.4333	4	2	8	2	1	2	4	3	12	4	1	4
150482	70	M	Yes	Yes	II	Deceased	2.53333	4	2	8	3	1	3	NA	NA	NA	3	1	3
150473	58	M	No	Yes	I	Alive	42.0667	3	3	9	2	1	2	2	1	2	3	1	3
160324	53	M	Yes	Yes	II	Deceased	16.4333	3	3	9	2	1	2	2	1	2	2	1	2
160319	57	M	Yes	Yes	III	Deceased	21.5667	3	3	9	3	1	3	2	1	2	2	1	2
1503101	63	F	No	No	II	Alive	43.8333	3	3	9	3	1	3	3	1	3	4	1	4
150846	74	M	No	No	III	Alive	38.3333	3	3	9	2	1	2	4	1	4	2	1	2
160218	64	M	Yes	No	I	Alive	32.5333	3	3	9	2	1	2	4	1	4	2	1	2
150572	68	M	Yes	No	II	Alive	41.4	3	3	9	4	1	4	4	1	4	2	1	2
150388	65	M	Yes	Yes	II	Deceased	7.9	3	3	9	2	1	2	4	1	4	2	1	2
150116	72	M	Yes	No	III	Deceased	12.3667	3	3	9	2	1	2	4	1	4	2	1	2
150302	62	M	No	No	III	Deceased	20.8333	3	3	9	3	1	3	4	1	4	2	1	2
160467	73	M	No	Yes	I	Alive	30.3	3	3	9	2	1	2	4	2	8	2	1	2
160414	62	M	No	No	I	Alive	31.1667	3	3	9	4	1	4	4	2	8	2	1	2
150459	59	F	No	No	II	Alive	42.2333	3	3	9	2	1	2	4	2	8	3	1	3
150855	67	M	No	No	III	Deceased	12.7	3	3	9	4	1	4	4	2	8	4	1	4
150854	60	F	No	No	II	Deceased	28	3	3	9	4	1	4	4	2	8	4	1	4
150544	65	M	Yes	Yes	I	Deceased	29.8	3	3	9	2	1	2	4	2	8	4	1	4
150339	55	M	Yes	Yes	II	Alive	44.7	3	3	9	2	1	2	4	3	12	4	2	8
150228	61	M	Yes	Yes	I	Alive	45.3667	3	3	9	3	1	3	4	3	12	3	1	3
160342	71	M	Yes	No	II	Deceased	15.6667	3	3	9	2	1	2	4	3	12	2	1	2
160236	62	M	Yes	Yes	III	Deceased	18.9	3	3	9	2	1	2	4	3	12	4	1	4
150730	65	M	Yes	No	I	Alive	39.7667	3	3	9	3	1	3	NA	NA	NA	2	1	2
150747	64	M	Yes	Yes	II	Alive	39.5	4	3	12	3	1	3	2	1	2	3	1	3
160466	66	M	Yes	Yes	III	Alive	30.5333	4	3	12	2	1	2	2	1	2	2	1	2
160310	69	M	Yes	Yes	II	Deceased	9.46667	4	3	12	4	2	8	2	1	2	2	1	2
150322	70	M	No	No	II	Deceased	32.9	4	3	12	2	2	4	2	1	2	2	1	2
160461	63	M	Yes	Yes	II	Deceased	9.83333	4	3	12	3	1	3	2	1	2	3	1	3
150762	59	M	Yes	Yes	III	Deceased	37.6	4	3	12	4	2	8	2	1	2	2	1	2
160343	66	M	Yes	Yes	II	Alive	31.8333	4	3	12	4	2	8	3	1	3	2	1	2
150476	60	M	No	No	II	Alive	42.0333	4	3	12	4	2	8	3	1	3	4	2	8
160432	73	M	Yes	No	III	Deceased	5.56667	4	3	12	2	1	2	3	1	3	2	1	2
160238	63	M	No	Yes	III	Deceased	12.7667	4	3	12	3	1	3	3	1	3	2	1	2
160117	75	M	Yes	Yes	III	Deceased	14.4333	4	3	12	3	2	6	3	1	3	3	1	3
150334	56	M	Yes	No	IV	Deceased	30.7667	4	3	12	2	1	2	3	1	3	2	1	2
150582	48	F	No	No	I	Alive	41.2333	4	3	12	3	1	3	4	1	4	2	1	2
160375	60	F	No	No	III	Alive	31.3333	4	3	12	3	1	3	4	1	4	3	1	3
150114	69	M	Yes	Yes	III	Deceased	5.76667	4	3	12	3	2	6	4	1	4	4	2	8
150503	70	M	Yes	Yes	III	Deceased	6.5	4	3	12	3	1	3	4	1	4	2	1	2
150502	52	M	Yes	Yes	III	Deceased	7.5	4	3	12	2	1	2	4	1	4	2	1	2
160362	76	M	No	No	III	Deceased	11.8333	4	3	12	3	1	3	4	1	4	3	1	3
150645	71	F	No	No	II	Deceased	12.6333	4	3	12	3	1	3	4	1	4	4	1	4
160333	61	M	Yes	Yes	III	Deceased	13.3	4	3	12	3	2	6	4	1	4	4	2	8
160458	66	M	Yes	Yes	II	Deceased	22.3667	4	3	12	3	1	3	4	1	4	2	1	2
150843	58	M	Yes	Yes	III	Deceased	22.9667	4	3	12	4	1	4	4	1	4	2	1	2
150923	74	M	Yes	No	II	Deceased	23.4667	4	3	12	2	1	2	4	1	4	3	1	3
150606	58	F	No	No	III	Deceased	10.6333	4	3	12	2	1	2	2	3	6	4	2	8
160476	72	F	No	No	II	Alive	30.5333	4	3	12	2	1	2	4	2	8	2	2	4
150805	51	F	No	No	II	Alive	39	4	3	12	2	1	2	4	2	8	2	2	4
160336	56	M	Yes	Yes	III	Alive	31.8667	4	3	12	2	1	2	4	2	8	4	2	8
150770	73	F	No	No	II	Deceased	10.5	4	3	12	3	1	3	4	2	8	2	2	4
150146	52	M	Yes	Yes	II	Deceased	25.1333	4	3	12	4	1	4	4	2	8	4	2	8
1503109	66	F	No	No	III	Alive	43.7333	4	3	12	2	1	2	3	3	9	4	2	8
150620	64	M	No	No	II	Deceased	28.6	4	3	12	2	1	2	3	3	9	2	2	4
150133	64	M	Yes	Yes	II	Alive	46.2	4	3	12	3	1	3	4	3	12	2	2	4
150429	52	M	Yes	Yes	III	Deceased	7.3	4	3	12	4	1	4	4	3	12	2	2	4
160351	66	F	No	No	II	Deceased	12.1667	4	3	12	3	1	3	4	3	12	4	2	8
150348	74	M	Yes	Yes	I	Deceased	33.7	4	3	12	3	1	3	4	3	12	2	2	4
*M, male; F, female. #Individuals who smoked an average of <1 cigarette/day and for <1 year in their lifetime were defined as nonsmokers; otherwise, they were defined as smokers. Individuals were classified as drinkers if they drank at least twice a week and continuously for at least 1 year during their lifetime; otherwise, they were defined as nondrinkers. §Tumor TNM staging components, includin…
