# Supplementary material for: VAV2 is required for DNA repair and implicated in cancer radiotherapy resistance
Source: Signal Transduct Target Ther. 2021 Aug 30;6:322. doi: 10.1038/s41392-021-00735-9 (PMC8405816; doi:10.1038/s41392-021-00735-9)
Supplement: Supplementary file 4 — Supplementary Table 3 [file 41392_2021_735_MOESM4_ESM.xlsx]

## Sheet: Sheet1
Supplementary Table 3. The RNA-sequencing results of KYSE150 cells with VAV2 overexpression or knockout
Gene	VAV2 overexpression		VAV2 knockout
	Fold change	P	Fold change	P
MT-TP	0.669443	0.0292625	1.9896	0.00195486
MT-CYB	0.958996	0.523901	1.14879	0.226633
MT-TE	8.61809	0.110813	1.16827	0.90309
MT-TS2	0.435623	0.442867	0.351436	0.400848
MT-ND4	0.729513	0.000475682	1.59818	0.00376106
MT-TG	0.874777	0.907092	3.23903	0.341858
MT-ATP6	1.28185	0.0302613	0.963148	0.655377
MT-ATP8	1.22542	0.193764	1.03708	0.82766
MT-CO2	0.614983	0.000784417	1.33216	0.0107257
MT-TS1	0.63968	0.251363	2.98271	0.0542737
MT-ND1	1.0243	0.728728	1.07727	0.423221
RP11-65G9.1	0.743997	0.62906	2.22973	0.380966
EIF1AY	0.716545	0.404399	1.12082	0.86459
KDM5D	0.607129	0.528023	1.20308	0.844021
TXLNGY	0.946128	0.91435	1.79449	0.296832
TTTY14	0.902772	0.762951	0.36585	0.20081
HSFY1	0.187525	0.217493	0.791902	0.878319
FAM224A	1.1834	0.794536	2.40876	0.419059
GYG2P1	1.01769	0.981655	0.766083	0.624009
AC010970.2	0.995552	0.972478	0.945495	0.714541
AC006987.4	0.592414	0.0255646	0.492402	0.0145977
FAM197Y8	1.58794	0.627743	0.425376	0.349268
RP11-115H13.1	0.933734	0.843131	1.81516	0.287244
FAM197Y9	0.363843	0.371625	0.316809	0.226041
PCDH11Y	1.02905	0.952647	2.25711	0.344762
MT-ND2	1.0748	0.230157	1.05524	0.243309
IL9R	0.774071	0.445806	1.20209	0.78285
VAMP7	0.956184	0.206195	0.976321	0.715217
SPRY3	0.698831	0.360652	0.8723	0.821726
TMLHE	0.65995	0.0110577	1.32589	0.0282872
RP13-228J13.5	1.85194	0.554222	0.503081	0.440996
CLIC2	0.97083	0.936127	1.33359	0.782204
FUNDC2	1.20116	0.00570784	0.873984	0.0418143
GAB3	0.972362	0.907969	2.46164	0.0637811
CTAG1B	0.963333	0.961556	1.51549	0.76656
FAM223A	0.443097	0.0488762	1.59402	0.0502553
IKBKG	0.929537	0.191127	1.20928	0.0123569
G6PD	0.950113	0.379406	1.02099	0.39601
FAM3A	0.82017	0.030866	0.87967	0.0803048
RN7SL697P	1.39604	0.479984	1.07015	0.930236
FAM50A	0.359406	0.147606	0.544489	0.138496
CH17-340M24.3	1.36234	0.260469	1.02089	0.937347
DNASE1L1	0.620863	0.00040644	1.31294	0.00796198
IRAK1	1.26844	0.0148884	0.866287	0.00738023
TMEM187	0.778692	0.14267	1.13895	0.308078
ARHGAP4	0.750438	0.00022876	0.374438	0.00280124
AVPR2	1.10622	0.640632	0.291792	0.00450471
PDZD4	0.714122	0.662195	4.13036	0.238241
IDH3G	1.02489	0.584274	0.997606	0.696934
ABCD1	0.535302	0.0141364	0.796826	0.0187405
PNCK	0.204395	0.034177	2.51406	0.015645
DUSP9	1.2103	0.253824	0.222945	0.00609621
RP11-66N11.6	0.79291	0.878961	4.11562	0.254089
HAUS7	1.21334	0.142834	0.726109	0.0053143
ZNF275	1.03179	0.282991	1.01477	0.918756
NSDHL	1.25921	0.000900218	0.878529	0.0109724
CETN2	1.12586	0.0802541	0.651557	0.00536341
MAGEA6	1.36125	0.000145994	0.746016	0.000155223
MAGEA2	1.19046	0.0712184	0.905728	0.388451
CSAG1	0.921713	0.113641	1.11835	0.0972068
MAGEA2B	0.796165	0.0341861	1.45491	0.0325872
CSAG2	0.627696	0.593787	2.67722	0.12568
GABRQ	0.328259	0.0150808	2.60261	0.0829718
GABRE	0.487704	0.0685523	1.63953	0.000573055
VMA21	1.19191	0.0355836	0.887051	0.0523733
HMGB3	1.19817	0.00378701	0.657047	0.000803055
RP11-316K19.3	0.640343	0.444367	3.38386	0.333367
CD99L2	0.737021	0.00739402	1.04738	0.597117
LINC00894	0.4328	0.0288146	1.93711	0.0878972
CXorf40B	0.854514	0.00838068	1.16703	0.0692791
AF011889.2	0.842693	0.597299	0.358385	0.167326
AF011889.5	0.721647	0.158668	1.08372	0.757657
IDS	0.79925	0.033222	1.13808	0.0216207
FMR1-IT1	1.27098	0.631667	1.33859	0.291355
FMR1-AS1	0.469075	0.0138169	2.05691	0.171553
L29074.3	0.18968	0.00258164	0.29473	0.335809
SLITRK2	0.719527	0.276135	9.66348	0.111564
SPANXA1	3.31086	0.0575778	0.146714	0.0881453
Z83313.1	1.23067	0.865235	0.534526	0.516689
ZIC3	0.973373	0.938705	1.84059	0.333136
MT-ND6	0.638966	0.00352508	2.15207	0.00804309
RBMX	1.43462	0.00058019	0.742125	0.0111207
RAB28P5	0.97388	0.934506	0.182179	0.0463917
FAM127B	1.1706	0.0414319	0.592047	0.0234461
MOSPD1	0.902773	0.160877	1.05588	0.584687
FAM122B	1.10379	0.0682479	0.895733	0.247979
RP11-308B5.2	0.577901	0.624051	3.61636	0.0830279
PLAC1	0.765684	0.161517	1.32258	0.406703
MIR503HG	0.542517	0.0287642	1.19499	0.397829
AC004383.3	0.688659	0.314161	1.00576	0.992953
PHF6	0.973232	0.215822	1.00342	0.97153
USP26	1.12912	0.895022	3.93791	0.26433
RAP2C	0.945196	0.523345	0.980486	0.783209
MCRIP2P1	1.10101	0.846454	0.520668	0.441457
FIRRE	1.17204	0.473245	1.04337	0.843559
ELF4	1.05312	0.193354	1.16827	0.0657794
UTP14A	1.83258	0.000770645	0.557261	0.00231732
SASH3	11.3096	0.415218	13.9669	0.386741
APLN	2.02385	0.000328288	0.605097	0.0194049
SMARCA1	0.949044	0.363647	0.549881	0.00180571
RP11-13E5.2	1.04561	0.95701	3.51135	0.157554
TENM1	1.11098	0.692335	0.0936835	0.377904
RP1-315G1.3	1.00636	0.991984	0.672902	0.651316
XIAP	1.079	0.558793	1.27891	0.159909
RN7SL190P	0.114512	0.42868	0.907534	0.933296
THOC2	0.937473	0.242736	1.19091	0.1237
HSPA8P1	1.17529	0.841164	1.84951	0.554188
C1GALT1C1	1.14311	0.0324031	0.846492	0.00641698
MCTS1	1.12072	0.00711112	0.85959	0.0403438
CUL4B	0.91464	0.125271	1.09126	0.299939
LAMP2	0.745392	0.000663947	1.32467	0.00102514
ATP1B4	0.685541	0.690047	3.60974	0.108496
TMEM255A	0.30876	0.00348232	1.42911	0.287768
RHOXF2	0.779097	0.73198	1.7057	0.715269
NKAPP1	0.93743	0.890083	1.19647	0.22557
NKAP	0.808969	0.00233894	1.00664	0.862646
NDUFA1	1.05635	0.292924	1.0112	0.786869
RNF113A	1.04127	0.565764	0.917475	0.0968802
RPL39	0.920138	0.207233	1.09904	0.212411
CTA-38K21.2	1.06916	0.964583	2.58266	0.368586
SLC25A5-AS1	1.32784	0.0927434	1.04452	0.814594
RP3-404F18.5	0.159149	0.296642	0.288266	0.329521
ZBTB33	0.83628	0.00579398	1.127	0.233239
RP5-1139I1.1	1.25814	0.597558	1.24614	0.29824
KIAA1210	0.217319	0.337096	1.72572	0.560448
RP13-128O4.3	0.651888	0.417281	1.0222	0.931218
IL13RA1	0.821833	0.00102618	1.26087	0.0536482
RP1-169K13.3	1.18419	0.329352	1.49661	0.456162
PLS3	1.03741	0.00053341	0.900881	0.0263144
IL13RA2	0.258292	0.292796	4.88796	0.0420259
EIF4BP7	2.07678	0.498633	4.71613	0.324167
PAK3	0.686388	0.518474	0.749485	0.351959
TDGF1P3	0.152797	0.0733807	1.51851	0.668287
RGAG1	0.265425	0.168567	0.341557	0.308834
ACSL4	1.07787	0.452666	1.10695	0.267412
NXT2	1.14061	0.242987	0.759907	0.0115061
COL4A5	0.728104	0.00448536	1.22969	0.387691
NLRP3P1	1.30266	0.000323197	0.900421	0.66967
RP6-191P20.3	0.808709	0.713829	1.62322	0.376359
MID2	0.951853	0.54183	0.888933	0.571383
TSC22D3	0.664561	0.00555973	1.55716	0.00539354
PRPS1	1.27333	0.0085355	0.841191	0.050005
FRMPD3	0.213515	0.216258	7.42866	0.0253882
MORC4	0.869854	0.00701812	0.840845	0.126657
RNF128	0.836023	0.0102249	1.16091	0.158335
CXorf57	1.09762	0.676577	0.875904	0.0970518
FAM199X	1.07994	0.0805024	0.827523	0.136779
SLC25A53	0.774711	0.00926585	1.03915	0.745122
RP11-722G7.1	0.90948	0.823849	2.33506	0.412485
TMSB15B	0.877831	0.239355	1.05225	0.953939
MORF4L2-AS1	0.856443	0.542585	1.07435	0.73322
TCEAL1	0.868909	0.071206	0.893842	0.0646343
TCEAL3	0.606697	0.471276	0.917848	0.805172
GHc-857G6.7	0.404918	0.19416	1.26881	0.481943
TCEAL4	0.842515	0.0539763	0.851649	0.0378361
RAB40A	0.475801	0.0137334	0.386944	0.0466539
BEX3	0.882887	0.010519	0.761494	0.0112799
LINC00630	0.701683	0.017245	1.2682	0.307782
ARMCX4	0.78367	0.0352523	0.602148	0.3442
HNRNPH2	1.0417	0.272324	0.813806	0.00211173
GLA	1.17287	0.0674885	0.880309	0.0701969
RPL36A-HNRNPH2	0.85801	0.821552	1.90987	0.182325
DRP2	1.32189	0.546762	0.519794	0.0089357
CENPI	1.195	0.143997	0.649278	0.0237003
TMEM35A	0.747223	0.793935	1.06027	0.948703
TRMT2B	1.25008	0.00870339	0.790502	0.104212
RP3-341D10.1	0.341268	0.333451	0.561643	0.314934
XKRX	0.513862	0.0140046	1.11834	0.621657
HNRNPA1P27	1.26907	0.798504	0.827879	0.761319
SYTL4	0.613593	0.133542	1.19049	0.585851
RP11-524D16__A.3	0.537116	0.296817	1.22495	0.816426
PCDH19	1.96385	0.189108	0.407264	0.238859
RP5-961K14.2	1.30702	0.7593	2.17658	0.153384
FAM133A	0.703503	0.383774	0.879616	0.932322
PCDH11X	0.727577	0.0247886	0.71099	0.0437814
RPSAP15	0.426808	0.433297	1.24256	0.88649
POF1B	0.738337	0.409729	0.605664	0.0232054
APOOL	0.8803	0.139072	1.14627	0.186013
SH3BGRL	0.725166	0.00201824	1.25244	0.00134818
RP11-325E14.5	0.821954	0.897245	0.567798	0.64709
BRWD3	0.929774	0.276367	1.34613	0.223866
ITM2A	0.614009	0.681259	0.271203	0.271622
CYSLTR1	0.369786	0.0391736	1.28056	0.570765
TAF9B	1.16604	0.0455826	0.834892	0.0256146
PGK1	1.0995	0.0144353	0.828504	0.00764116
ATP7A	1.00637	0.798074	0.841482	0.16057
COX7B	0.899881	0.0229588	1.23721	0.0123197
PBDC1	1.36148	0.00236025	0.610236	0.000461995
RP11-212D3.4	0.366532	0.00241098	1.14641	0.72154
BRAFP1	1.25536	0.691218	2.04004	0.251435
ZDHHC15	0.71996	0.341357	1.12788	0.494104
SLC16A2	0.571674	0.00601819	1.53867	0.0109175
RP3-368A4.6	0.607061	0.0785864	1.03831	0.893794
RP3-368A4.5	0.909458	0.611608	1.23498	0.1774
RP13-33H18.1	1.44164	0.488462	0.635929	0.0950376
FTX	1.22186	0.300773	0.607087	0.10664
XIST	2.02069	0.639778	1.59589	0.647833
PABPC1L2A	0.321869	0.553755	0.304861	0.542473
PHKA1-AS1	1.32742	0.747975	0.724717	0.654064
PHKA1	0.891757	0.00158605	1.24384	0.075661
HDAC8	1.06879	0.229924	0.933408	0.466523
CITED1	1.21929	0.50824	0.552435	0.100951
ERCC6L	1.42585	0.00233487	0.732605	0.00892022
PIN4	1.14236	0.216376	0.867879	0.28847
RGAG4	1.61661	0.444954	0.762273	0.618076
RP11-402P6.12	0.179804	0.153552	0.34629	0.407368
AL590762.11	0.67809	0.470654	1.48431	0.254096
AL590762.10	0.806584	0.274887	3.19076	0.00820119
ITGB1BP2	1.09049	0.742445	1.2839	0.521041
ZMYM3	0.742283	0.00945041	1.2105	0.132699
RP5-1091N2.9	1.98277	0.44811	2.21635	0.490172
NLGN3	0.347959	0.0094286	2.60773	0.0185201
FOXO4	0.559799	0.00124633	1.49324	0.00924201
DLG3-AS1	1.79338	0.549368	5.73985	0.129401
PDZD11	0.968156	0.183128	0.983239	0.5666
ARR3	0.538049	0.207078	0.863327	0.732115
IGBP1	0.800744	9.55222e-05	1.16311	0.0105343
OTUD6A	0.427811	0.517818	0.865553	0.923921
LINC00269	0.29308	0.193717	0.713609	0.703563
PJA1	1.01198	0.844089	0.888632	0.256077
STARD8	0.292492	0.0763944	4.11607	0.0641969
YIPF6	0.797348	0.0388616	1.44795	0.0100586
OPHN1	0.689255	0.0777339	1.30275	0.0176791
RN7SL799P	0.265	0.43299	0.567773	0.7261
AMER1	1.16016	0.0107105	0.871487	0.372776
SPIN4	0.89445	0.019699	1.05641	0.537319
ZXDA	0.604344	0.0189414	1.33764	0.135983
ZXDB	0.659766	0.000148207	1.47256	0.00272162
SPIN2A	0.43211	0.0479018	1.70368	0.120592
RP11-445O16.3	1.10756	0.867589	1.01101	0.977463
LINC01420	0.767289	0.00290198	1.29844	0.00779072
KLF8	0.406609	0.020905	1.55681	0.20473
RP13-188A5.1	0.354216	0.0487778	1.70037	0.169378
RP11-167P23.4	1.48784	0.252858	1.45422	0.567904
USP51	0.551295	0.369666	3.12784	0.380113
ITIH6	0.992659	0.994736	5.15321	0.252158
GNL3L	1.29082	0.0155488	0.888303	0.106252
FGD1	1.064	0.506081	1.0025	0.989551
RP3-339A18.6	2.70326	0.158961	2.28891	0.324434
RIBC1	1.05058	0.817748	0.497307	0.0800717
SMC1A	1.62035	0.000565881	0.759466	0.252417
KDM5C-IT1	0.292278	0.439376	0.339392	0.284276
KDM5C	0.851051	0.108892	1.17548	0.234015
RP11-258C19.7	0.714206	0.0196845	1.03231	0.685908
RP11-258C19.4	0.387089	0.0952681	2.98237	0.00735468
ACTG1P10	0.498752	0.0680904	4.28626	0.0035249
KANTR	0.904397	0.507441	1.09595	0.72854
TSPYL2	0.641205	0.000706698	1.27419	0.0858473
FAM156B	0.984751	0.931831	1.06069	0.844857
MAGED1	0.779722	0.525462	0.856439	0.760761
SHROOM4	1.43457	0.657443	2.03587	0.511451
CCNB3	1.133	0.6212	2.7709	0.238587
CLCN5	0.774893	0.011129	1.19584	0.327094
USP27X	0.949938	0.47185	0.830836	0.0983606
HSPB1P2	0.599148	0.491109	0.320016	0.13867
PLP2	1.07049	0.0677286	0.737258	0.0055459
RP11-641J8.1	0.904892	0.893617	1.92581	0.504437
MAGIX	1.48313	0.285001	0.927505	0.827077
WDR45	0.764112	0.00437013	1.01565	0.719629
TFE3	0.909006	0.175081	1.10063	0.000250549
RNU6-722P	2.0893	0.286195	0.454016	0.392386
PIM2	0.750351	0.0886446	0.993965	0.967503
TIMM17B	0.840289	0.00506035	1.06453	0.210271
PCSK1N	0.985864	0.990508	3.83223	0.326057
SUV39H1	1.20993	0.0142907	0.771509	7.48528e-05
RP11-1148L6.5	1.12155	0.3135	0.9166	0.610024
RBM3	1.3675	0.0103574	0.739286	0.00346432
TBC1D25	0.703463	0.00517676	1.28237	0.0504406
PORCN	0.838611	0.0339477	1.04863	0.278154
AF196972.9	0.787413	0.270451	0.612836	0.359573
SLC38A5	1.80433	0.00115691	0.559337	0.00186629
RP11-38O23.4	0.728604	0.781187	2.05152	0.226049
ZNF81	0.954979	0.797981	1.12816	0.485568
ELK1	1.03625	0.424139	0.892443	0.0371107
CFP	0.842669	0.300806	0.726483	0.0843444
ARAF	0.982004	0.530811	0.982266	0.809781
LINC01560	0.66255	0.000577719	1.17165	0.141503
RN7SL785P	1.23839	0.34064	1.46597	0.158083
USP11	0.847969	0.0359409	0.970752	0.387174
NDUFB11	0.997664	0.906402	0.917083	0.212593
RNU12-2P	1.28144	0.84674	1.07052	0.958569
ZNF674-AS1	0.99272	0.882332	1.02741	0.862694
ZNF674	0.619432	0.0441253	1.5029	0.0245683
RP11-75A9.3	0.400839	0.22177	0.769688	0.649166
LINC01186	0.509182	0.00238548	1.26571	0.106179
RP5-1158E12.3	1.2815	0.576044	0.619055	0.184462
RP6-99M1.3	1.14102	0.706834	0.926296	0.910575
MIR221	1.44646	0.520394	6.19854	0.0321305
LINC01204	1.20675	0.796771	0.293331	0.306899
AJ271736.10	0.290278	0.0855396	0.625691	0.58585
FUNDC1	0.891267	0.12688	0.95748	0.604314
STAG2	0.977418	0.286795	1.22347	0.128278
NDP	0.369777	0.309256	0.109115	0.131543
RP3-326I13.1	0.32057	0.285247	0.861263	0.814814
AL023875.1	0.533157	0.162601	0.333683	0.124633
GPR34	0.182373	0.288067	4.69842	0.216878
CASK-AS1	0.904643	0.907315	0.739524	0.729588
MAGT1	0.943534	0.0174121	0.860839	0.129065
CASK	1.54128	0.0134339	1.17996	0.117182
DDX3X	1.10172	0.173386	1.11107	0.428179
RP11-169L17.3	0.809152	0.41703	0.917742	0.7879
BCOR	1.03806	0.45769	0.976462	0.791782
MID1IP1-AS1	1.39691	0.617982	0.350476	0.330895
RP4-646N3.1	2.11166	0.0880129	1.08339	0.936618
TSPAN7	1.71392	0.209579	0.319878	0.025242
RPGR	0.996732	0.985299	0.943699	0.746053
ADGRG4	0.922983	0.89239	1.88446	0.381725
DYNLT3	3.18492	0.548504	9.57732	0.232669
LANCL3	8.08452	0.0672207	4.75921	0.226218
PRRG1	0.212431	0.0148619	0.515435	0.544928
RP11-87M18.2	1.24606	0.457544	1.22193	0.553896
RP11-307A17.2	0.604189	0.0873626	1.52512	0.27956
DMD	0.838072	0.0660291	1.41755	0.00587514
GK-AS1	0.722502	0.500062	4.00593	0.105243
MAGEB2	0.873981	0.14712	1.08265	0.710678
RP11-268G12.1	0.528824	0.00448189	2.02134	0.00319164
RN7SL91P	0.42206	0.0255901	2.84662	0.0218678
POLA1	1.72729	0.000869692	0.679176	0.0159693
PDK3	1.41751	0.00509568	0.725988	0.00687881
GS1-184P14.2	0.563354	0.522099	0.581231	0.613966
FAM3C2	1.24587	0.274308	1.07797	0.778016
YY2	1.85653	0.00579958	0.477809	0.0022427
CNKSR2	0.43301	0.230548	0.312106	0.126992
EIF1AX-AS1	1.40745	0.606326	1.89657	0.219732
EIF1AX	1.41891	0.00318738	0.626766	0.000985487
SH3KBP1	1.1141	0.0537362	1.04308	0.48107
ADGRG2	0.835897	0.388868	0.561636	0.0479567
PHKA2	0.965804	0.575614	1.00678	0.930769
PHKA2-AS1	0.807525	0.691465	1.84879	0.391969
RP1-60N8.1	4.77847	0.352592	0.58942	0.643264
REPS2	0.47052	0.00161571	1.68725	0.0584265
RBBP7	1.11058	0.000331929	0.842069	0.00836391
ZRSR2	0.8085	0.0163672	1.44068	0.0501769
AC112497.1	1.30638	0.117138	0.883531	0.503093
ACE2	0.556569	0.391119	1.73126	0.00292664
PIGA	0.79871	0.0220382	1.28013	0.06113
ASB9	1.10789	0.573919	0.929002	0.237913
FANCB	1.23787	0.0706225	0.83466	0.224994
GPM6B	0.374201	0.022151	2.90404	0.0949979
OFD1	0.757711	0.0313136	1.2672	0.0653702
GPX1P1	0.371384	0.339991	1.15457	0.869379
TLR7	1.01015	0.993346	5.81971	0.214008
PRPS2	1.09454	0.0745756	0.935842	0.346716
GS1-590J6.3	0.486932	0.0610586	0.227273	0.0330739
HCCS	1.25781	0.0023743	0.788185	0.000102954
COL4A6	0.622434	0.00311352	1.52792	0.0241307
MID1	1.39338	0.00625392	0.920403	0.62324
WWC3	0.666146	0.00687947	1.14531	0.321018
TBL1X	1.12494	0.362798	0.839041	0.529999
FAM9A	1.54174	0.400879	0.881189	0.933255
PUDP	1.52844	0.0199113	0.954627	0.602788
VCX3A	1.02929	0.962198	0.790665	0.705202
RP11-706O15.7	1.1262	0.353516	0.756652	0.170243
RP11-706O15.3	1.0877	0.304048	0.712915	0.102964
PRKX	1.02433	0.80935	0.995116	0.963784
MXRA5	1.40401	0.148205	0.895243	0.566573
LINC01546	1.17148	0.60077	0.659062	0.117404
ARSH	0.978074	0.980553	2.48034	0.0316713
ARSE	2.82354	0.575547	0.0246581	0.384749
GYG2	1.37162	0.644532	0.509236	0.240169
CD99P1	0.625383	0.0160496	1.3742	0.0662212
ZBED1	1.46236	0.00309056	0.81594	0.0259366
DHRSX	0.83634	0.323453	0.838543	0.000243646
RP13-297E16.4	0.300793	0.134118	1.16802	0.751358
AKAP17A	0.772293	0.0400691	1.41846	0.034736
P2RY8	0.394555	0.00760755	1.70566	0.146134
ASMTL	0.795822	7.26752e-05	1.26107	0.0158384
SLC25A6	0.888054	0.0277114	1.13196	0.0474462
CRLF2	0.171812	0.000543874	1.01712	0.921603
GTPBP6	1.12634	0.0506524	0.882292	0.00669617
PLCXD1	1.21002	0.0746752	0.877226	0.0530018
RABL2B	1.17606	0.309546	0.826223	0.32375
SHANK3	1.3898	0.488073	1.11027	0.596437
CHKB-AS1	1.35757	0.12134	0.334097	0.00614758
CPT1B	0.568644	0.00264177	1.63973	0.0160829
KLHDC7B	0.255298	0.00312914	1.23256	0.464774
CTA-384D8.31	0.62022	0.208521	1.67039	0.174454
CTA-384D8.35	0.948109	0.947769	1.21406	0.787335
ODF3B	0.177766	0.000645407	3.25719	0.0207704
CTA-384D8.36	0.95379	0.818928	0.835185	0.365105
MIOX	0.308171	0.00682853	2.98219	0.0882662
PPP6R2	0.89156	0.00150249	0.900368	0.0636871
XX-C283C717.1	0.573488	0.503817	1.73404	0.630803
MAPK12	0.958822	0.248679	0.951854	0.568349
HDAC10	0.66725	0.00116268	1.44217	0.0465795
TUBGCP6	0.805176	0.0106736	1.15998	0.254931
RP3-402G11.28	0.808711	0.10127	1.38319	0.102783
RP3-402G11.27	0.935188	0.876162	1.31553	0.414458
RP5-898I4.1	1.58589	0.124714	1.24699	0.591595
ZBED4	1.26593	0.000279474	0.816513	0.097186
RP11-494O16.4	0.784107	0.416038	0.677492	0.514413
RP11-494O16.3	1.07282	0.925859	0.819825	0.755145
RPL5P35	1.02542	0.983683	1.13057	0.935221
RP1-29C18.10	0.229516	0.136617	2.96654	0.203421
CTA-722E9.1	4.18651	0.21346	0.908146	0.87596
C22orf34	0.973412	0.960255	0.98676	0.982492
RP11-191L9.4	0.516352	0.0305294	1.4643	0.198579
LINC00898	0.879151	0.844292	1.35045	0.520982
CITF22-49D8.1	2.88693	0.263047	0.325885	0.0359084
FP325331.1	0.454182	0.380508	2.99081	0.418725
CTA-29F11.1	0.820575	0.15239	1.07634	0.188185
TTC38	0.705066	0.0951004	0.865559	0.147398
MIRLET7BHG	0.665149	0.0736703	1.58031	0.0957798
RP6-109B7.5	0.216809	0.248878	0.942561	0.947426
PRR34	1.05941	0.591787	0.874354	0.591816
LINC00899	0.454118	0.196738	0.663229	0.133894
CITF22-92A6.1	0.461113	0.018282	1.78204	0.137495
WI2-85898F10.1	0.0178555	0.144802	0.447592	0.602272
WI2-85898F10.2	0.402484	0.0229712	2.03681	0.410838
RP1-37M3.8	1.36622	0.705164	6.33285	0.332692
ATXN10	0.968262	0.736107	1.07627	0.424845
CTA-941F9.10	0.767328	0.0291462	1.38213	0.15292
RNU6-1161P	1.63642	0.179616	0.339785	0.00383261
SMC1B	1.79012	0.491271	0.934731	0.935483
FAM118A	0.894462	0.0215234	1.15994	0.350633
KIAA0930	1.1249	0.0688917	0.747282	0.00587548
NUP50	1.10965	0.0342447	1.11494	0.460828
NUP50-AS1	0.867657	0.130305	0.760503	0.0593653
SAMM50	1.48867	0.0001136	0.779475	0.0101547
PNPLA3	2.68468	0.270786	2.17755	0.0959947
EFCAB6	0.843736	0.395339	0.441521	0.277833
EFCAB6-AS1	0.551095	0.0453671	0.863865	0.749772
TTLL12	1.49984	0.00142461	0.656988	1.56953e-05
CAPN6	0.506726	0.0131835	0.936595	0.822744
TSPO	0.927563	0.100714	0.926495	0.453298
TTLL1	0.282634	0.0178034	2.48923	0.000849965
RP1-47A17.1	0.470735	0.430886	0.444997	0.294106
A4GALT	0.682832	0.00936631	1.15371	0.102001
ATP5L2	0.86011	0.881504	1.49291	0.682889
POLDIP3	0.897594	0.342506	1.30078	0.054088
RRP7BP	0.734686	0.00970785	1.18538	0.131906
SERHL2	0.709477	0.177107	1.56085	0.114039
OGFRP1	2.26016	0.002738	0.45756	0.00982744
CYP2D8P	0.590362	0.0105714	1.82498	0.0163477
RP4-669P10.19	0.909924	0.837787	1.16423	0.881752
NDUFA6-AS1	0.795975	0.148081	1.60679	0.0349544
RP1-257I20.14	0.879279	0.855127	1.55592	0.366238
PHF21B	1.07405	0.474487	0.978904	0.918221
FAM109B	0.752246	0.78854	0.772	0.689424
SREBF2	0.649771	0.00682389	1.60264	0.00150275
RNU6-476P	1.34733	0.64502	0.857789	0.795344
DESI1	1.09765	0.400334	0.853049	0.0626625
CSDC2	1.9947	0.605087	7.16261	0.0891073
ACO2	0.890595	0.00120912	1.17472	0.00102267
PHF5A	1.54366	0.00122467	0.781234	0.0316199
TEF	0.786803	0.057176	1.215	0.26796
ZC3H7B	1.01651	0.555863	1.05159	0.488064
EP300-AS1	1.23293	0.680056	1.10397	0.74977
EP300	0.961403	0.616187	1.23929	0.38254
NHS	1.04591	0.797717	0.913411	0.732431
RBX1	1.15395	0.0110942	0.845929	0.0158662
DNAJB7	1.96243	0.0235076	0.277703	0.145926
RP3-408N23.4	0.885304	0.88945	0.570899	0.602014
SLC25A17	1.12026	0.229087	0.774797	0.0177639
MCHR1	0.234905	0.185708	0.66683	0.572654
RPL4P6	1.85821	0.363361	0.586914	0.431122
OR13H1	0.906674	0.948198	0.684811	0.780975
RP4-591N18.2	0.323006	0.010707	1.54035	0.343654
RP5-1042K10.12	0.699099	0.756894	6.13679	0.0404653
RP5-1042K10.13	0.39779	0.260115	4.92951	0.185229
MKL1	1.01319	0.829547	0.959846	0.720956
FAM83F	0.935884	0.106135	0.929355	0.489049
UQCRFS1P1	1.36487	0.0381567	0.80296	0.012903
CACNA1I	0.247869	0.00172231	1.20896	0.834596
RPS19BP1	1.25023	0.00164719	0.79452	0.0128528
MGAT3	0.549792	0.328626	3.56357	0.220057
SYNGR1	0.828654	0.102626	0.97513	0.48884
SNORD43	0.255794	0.329215	1.42247	0.735278
FUNDC2P4	0.646036	0.722771	1.15459	0.924254
APOBEC3H	0.445087	0.395402	2.31837	0.172113
RP4-742C19.12	1.86624	0.385261	0.0885936	0.122879
APOBEC3F	0.741426	0.0591637	0.891416	0.100238
APOBEC3D	1.06341	0.759955	2.37467	0.0375424
APOBEC3B-AS1	0.874628	0.807831	1.04057	0.970878
APOBEC3A	0.082934	0.0332979	1.63974	0.528332
RP3-508I15.20	0.553472	0.311878	2.91092	0.222786
GTPBP1	0.852844	0.137654	1.42896	0.0289836
JOSD1	0.780329	0.0124122	0.894646	0.205635
RP3-508I15.9	0.476901	0.00640484	1.18742	0.391388
RP3-508I15.10	0.7454	0.607886	2.13458	0.26776
DMC1	0.837701	0.797771	0.475314	0.298127
RP1-5O6.4	0.816641	0.670915	1.3541	0.617832
RP1-5O6.5	0.347898	0.571284	1.0574	0.964092
TMEM184B	0.988982	0.754458	0.973337	0.545055
PLA2G6	0.473089	0.0226743	1.72036	0.0730705
CTA-228A9.3	0.879783	0.391351	1.07152	0.83354
SLC16A8	0.667345	0.130632	1.39325	0.206328
RP5-1014D13.2	0.730077	0.00185993	1.29834	0.315246
MIR659	1.34395	0.478497	1.12271	0.855863
ANKRD54	1.10482	0.135169	0.719283	0.0227423
GALR3	1.0606	0.952439	0.652428	0.752804
GCAT	0.917523	0.415769	0.964611	0.504516
H1F0	0.80855	0.0227305	0.957758	0.210836
LGALS1	0.607531	0.000176878	0.974587	0.701789
PDXP	1.722	0.00275648	0.397414	0.00294844
CDC42EP1	1.21616	0.0141399	0.698011	0.000969988
CYTH4	0.422684	0.000761034	2.601	0.0122179
TMPRSS6	0.521682	0.0499227	1.66694	0.138504
MPST	0.883777	0.0333837	0.915659	0.424134
LL22NC01-81G9.3	1.77407	0.595019	2.38368	0.5037
EIF3D	1.025	0.448085	1.04081	0.195836
FOXRED2	1.1121	0.356869	0.702544	0.0483126
MYH9	1.44441	0.000780811	0.94382	0.560339
APOL1	0.212432	0.00446177	3.07581	0.00952486
APOL2	0.515223	0.0095681	1.34334	0.0800327
APOL4	0.47809	0.0447718	1.68063	0.216867
MTND1P10	0.535978	0.689649	1.17362	0.91577
CTA-212A2.4	1.15057	0.670729	1.39919	0.532447
RP1-78B3.1	0.579182	0.0479734	1.03141	0.88687
RBFOX2	0.906231	0.0657241	1.214	0.0810373
APOL5	0.134752	0.23997	0.337518	0.329428
CITF22-62D4.1	0.360997	0.332927	4.97872	0.405222
HMOX1	0.742441	0.000608979	1.61418	0.000458704
RP11-305F18.1	1.04676	0.884703	1.18965	0.635198
RP3-323A16.1	1.08463	0.243385	0.96959	0.900099
ISX-AS1	1.47728	0.306512	0.630892	0.520739
RP1-101G11.3	0.875545	0.649622	1.15947	0.828723
LARGE1	0.480308	0.222458	2.54721	0.138451
RP1-149A16.16	0.646036	0.613705	1.23533	0.877759
CPSF1P1	0.470514	0.0117809	1.16648	0.353448
RP1-90G24.10	0.366818	0.0128233	1.70808	0.348185
KDM6A	0.699788	0.00624045	1.59169	0.000695469
AP1B1P1	0.390483	0.329978	1.30355	0.862405
SLC5A1	3.26655	0.206078	1.11957	0.826672
C22orf24	2.04708	0.0412017	0.846002	0.727622
DEPDC5	0.895314	0.46434	1.38607	0.0573829
PRR14L	0.889856	0.189804	1.42713	0.0276907
RP11-247I13.3	1.08515	0.90283	1.95633	0.403913
EIF4ENIF1	1.1287	0.145396	0.933902	0.732291
DRG1	1.26174	0.00643613	0.896612	0.105747
PATZ1	0.849806	0.0034741	0.997587	0.966035
PIK3IP1	0.322752	0.000454078	5.2376	0.00230726
LIMK2	0.601002	0.000583479	1.50087	0.0188122
RNF185-AS1	1.03479	0.954846	0.809053	0.706417
RNF185	0.863726	0.0346224	1.15981	0.00931725
RP4-669P10.16	0.81839	0.641326	1.12615	0.734475
SELM	0.932697	0.882403	1.18173	0.747314
RP3-412A9.16	1.51083	0.150422	1.05885	0.795808
SMTN	1.05509	0.484413	0.950638	0.540809
RP3-412A9.17	0.760845	0.212051	1.11688	0.677029
MORC2	1.48461	0.00190003	0.715735	0.0078607
MORC2-AS1	0.378704	0.392456	0.326142	0.0940056
EIF4HP2	0.857383	0.58035	1.46713	0.381715
PES1	1.72431	0.00064551	0.684918	0.000318292
RP4-539M6.22	1.39812	0.568425	2.21606	0.409914
SEC14L2	1.6336	0.000660846	0.989659	0.95215
CCDC157	1.27295	0.180967	0.833816	0.449253
SF3A1	1.55047	0.0086643	1.04931	0.763268
GATSL3	0.8062	0.202088	1.38237	0.105696
RP1-102K2.9	0.0895717	0.0436025	4.51703	0.0291524
RP1-102K2.8	1.21425	0.253525	1.13824	0.464033
HORMAD2-AS1	0.389931	0.371282	2.20423	0.49038
NIPSNAP1	0.636949	0.000234476	1.28545	0.000355487
MIR3653	2.19745	0.0334927	0.925582	0.510218
AP1B1	1.17534	0.00575589	0.874528	0.00853727
EWSR1	1.23502	0.0132954	0.793039	0.00166322
RHBDD3	0.96417	0.41573	0.847375	0.0193511
KREMEN1	1.06861	0.437288	0.990425	0.948179
CTA-292E10.6	0.497572	0.135933	1.91256	0.0365717
XBP1	0.687543	0.000238553	1.18239	0.0392329
HSCB	0.918897	0.294321	0.882159	0.332835
FAM9C	1.68347	0.0675538	0.903564	0.744118
CHEK2	0.726847	0.00573797	1.17434	0.0589585
MN1	1.29632	0.405385	1.1188	0.0359894
RP5-1172A22.1	0.838817	0.649352	1.67574	0.295757
CTA-992D9.11	0.844761	0.76886	2.20836	0.0966273
LINC01422	0.928197	0.878711	3.28118	0.224023
CTA-373H7.7	0.792793	0.733273	2.50811	0.0181949
MIAT	0.68824	0.599932	1.76846	0.032952
ASPHD2	0.879085	0.0291912	0.796247	0.0163259
CTA-125H2.1	0.785644	0.709312	0.555004	0.494362
YES1P1	1.65178	0.641694	1.85366	0.585941
RNF215	0.871827	0.238931	0.903585	0.321297
CRYBB2P1	0.932479	0.243613	0.92276	0.377492
CTA-246H3.11	1.19548	0.630308	1.49466	0.141332
CTA-221G9.7	0.414704	0.0921801	0.759081	0.211863
CRYBB3	0.905235	0.677905	0.757701	0.17989
CTA-243E7.1	0.593024	0.00772429	1.43693	0.315871
CTA-243E7.4	0.429437	0.0121968	1.05959	0.856365
KIAA1671	1.06178	0.149924	1.20499	0.203477
BCRP3	0.610423	0.693027	0.28865	0.531859
SNRPD3	1.23132	0.0109912	0.765788	0.000984783
AP000355.2	0.421362	0.427677	1.15323	0.924867
ADORA2A	0.895978	0.813649	1.56651	0.107602
SPECC1L-ADORA2A	0.32728	0.162618	0.535288	0.231441
GGT5	0.449483	0.258873	0.693563	0.43815
SUSD2	0.717593	0.02396	0.526448	2.13882e-05
KB-318B8.7	0.742673	0.477953	1.00926	0.977532
DDT	0.936096	0.0972039	1.0213	0.498621
AP000350.5	1.01856	0.941496	1.02332	0.938291
KB-1125A3.12	0.586003	0.131307	1.66485	0.169731
SLC2A11	0.775243	0.140229	1.47198	0.107086
KB-1125A3.11	0.154499	0.0314332	1.40892	0.460697
DERL3	1.10509	0.862193	9.77418	0.211606
MMP11	0.72748	0.242473	3.10721	0.00172355
ZNF70	1.18235	0.00361455	0.710489	0.0348833
KB-1572G7.2	0.865889	0.597709	1.16819	0.614025
AP000347.4	0.57488	0.180566	1.31442	0.557603
KB-208E9.1	2.71871	0.408957	0.326728	0.414972
PCAT14	0.732415	0.0848749	1.05615	0.821152
KB-1269D1.8	1.07818	0.806774	0.881277	0.740051
AP000343.2	0.395357	0.603934	0.577032	0.732658
IGLV5-52	1.75146	0.633151	1.04709	0.970701
CH17-264L24.1	0.866831	0.247058	1.29081	0.338131
TOP3B	1.09176	0.421116	0.967459	0.711035
PPM1F	1.12124	0.203874	0.904096	0.0492385
SFI1	0.892022	0.123579	1.21093	0.132643
MAPK1	1.2145	0.0863634	0.813278	0.131498
KB-1440D3.13	0.421029	0.0135441	1.74442	0.130224
KB-1440D3.14	1.7366	0.607749	2.1679	0.380961
CCDC116	0.834882	0.655436	0.976256	0.949537
UBE2L3	1.28334	1.78525e-05	0.753658	0.0024593
PI4KAP2	1.065	0.371911	0.774896	0.141624
HIC2	0.928548	0.26415	1.03716	0.778205
RIMBP3B	1.22736	0.68349	0.139026	0.00836463
FAM230B	0.764764	0.815437	2.06514	0.552234
KB-1592A4.15	2.49329	0.473519	3.2723	0.328528
P2RX6	0.306776	0.291763	0.75918	0.14825
THAP7	1.06895	0.186623	0.580604	0.0206854
XXbac-B135H6.18	0.835266	0.635971	1.41164	0.159155
AIFM3	1.37206	0.737244	1.10221	0.619334
SNAP29	0.975882	0.716538	1.01581	0.642982
SERPIND1	0.407078	0.308349	0.784821	0.821229
TMEM191A	0.605618	0.0706489	0.828904	0.125466
KRT18P5	1.49451	0.63612	0.572744	0.556674
XXbac-B562F10.11	0.692799	0.568983	1.22858	0.644343
SCARF2	0.450601	0.0740408	1.16443	0.284346
ZNF74	0.989319	0.951998	0.998143	0.973999
XXbac-B444P24.14	0.767672	0.517665	1.1068	0.814335
XXbac-B444P24.13	1.0895	0.709877	1.81393	0.152221
XXbac-B444P24.10	0.71245	0.665336	1.28679	0.749872
ZDHHC8	1.32033	0.0111094	0.998396	0.981276
TRMT2A	0.916135	0.406971	0.965476	0.552552
DGCR8	1.25215	0.0303408	0.867525	0.287496
COMT	1.23709	0.0240812	0.693726	0.0212413
GNB1L	1.0093	0.833246	0.691878	0.00396107
TBX1	1.2096	0.330926	0.726439	0.429702
GP1BB	0.818001	0.88251	0.382386	0.419035
SEPT5	0.802845	0.43643	0.965807	0.919726
CLDN5	0.971515	0.778064	1.11906	0.869955
AC000068.9	0.124153	0.0100112	1.74975	0.151126
UFD1L	1.34532	0.0070767	0.738698	0.00173122
AC000068.5	1.0365	0.840829	0.794541	0.234027
MRPL40	1.16245	2.25123e-05	0.790972	0.023872
RN7SL168P	0.655628	0.604823	2.09199	0.497798
CLTCL1	1.0256	0.867801	1.16792	0.647625
LINC01311	0.996037	0.98178	1.46242	0.0240835
DGCR14	1.23231	0.026138	0.820331	0.0250935
AC004461.4	0.48303	0.405542	0.67896	0.513259
DGCR11	1.02256	0.798458	0.659409	0.0323035
DGCR2	0.948875	0.154493	0.792887	0.000669989
DGCR9	0.631449	0.104977	0.900116	0.559189
AC007326.9	0.220032	0.48865	3.47314	0.333724
DGCR5	0.760766	0.157147	0.887352	0.231585
DGCR6	0.823302	0.193201	1.1243	0.346156
AC008132.13	0.820333	0.80897	6.16926	0.424257
RIMBP3	0.837726	0.720507	0.642555	0.190871
PI4KAP1	1.03645	0.674489	0.88199	0.624341
TMEM191B	0.254864	0.252976	1.15338	0.78962
AC011718.2	0.542689	0.232532	1.37891	0.421621
USP18	0.599108	0.000208191	1.43696	0.00340379
AC008079.10	0.754296	0.0247078	1.20419	0.259825
TUBA8	0.603273	0.05113	1.27761	0.549273
XXbac-B476C20.11	0.552612	0.715337	0.568845	0.599705
PEX26	1.29369	0.00301664	0.813325	0.0334113
XXbac-B461K10.4	0.218741	0.00617537	0.535253	0.416578
MICAL3	1.10915	0.154212	1.51024	0.0623084
CECR1	1.3562	0.558692	0.411834	0.104783
AC006946.15	1.79916	0.287594	0.225649	0.0250073
AC006946.12	0.701027	0.550422	5.19098	0.249482
AC006946.16	0.57593	0.0210135	1.41145	0.432461
CECR7	0.809396	0.570161	1.23399	0.503585
LINC00528	1.0277	0.965529	3.39442	0.0233808
AC005301.9	0.690772	0.0201989	2.62122	0.00261267
TPTEP1	0.809582	0.378889	0.86089	0.578575
LA16c-60H5.7	0.587397	0.14276	0.850306	0.676969
LL22NC03-N14H11.1	0.922624	0.552611	1.10335	0.710631
DUXAP8	0.86126	0.0674715	1.07894	0.629673
LA16c-2F2.8	0.438968	0.448151	1.73205	0.732882
LA16c-60D12.2	1.0494	0.810732	2.19313	0.00113302
FRG1GP	1.00849	0.993647	0.809748	0.830588
PFKFB1	1.07296	0.820615	0.683414	0.284562
S100B	0.602736	0.441276	0.140495	0.0726916
DIP2A-IT1	1.08905	0.874771	0.705642	0.35165
DIP2A	0.858489	0.0316449	1.08794	0.501204
PCNT	1.01578	0.801302	0.948769	0.778679
C21orf58	0.843024	0.122764	0.803336	0.152648
YBEY	1.12493	0.25034	0.67435	0.00655248
MCM3AP	1.13075	0.0863889	0.833716	0.151206
MCM3AP-AS1	1.05167	0.684761	1.00511	0.977969
AP001469.5	0.77652	0.411026	1.32661	0.593653
LSS	0.713067	0.0499883	1.06577	0.70338
COL6A2	0.671775	0.776513	0.865103	0.923651
RP1-101D8.1	0.564607	0.388935	2.55368	0.0679332
COL18A1-AS1	0.720471	0.685123	0.694121	0.705931
LINC00205	0.997669	0.99028	0.759357	0.182495
BX322557.10	0.866796	0.402768	1.0593	0.797396
POFUT2	0.801503	0.164382	1.75356	0.00295728
LINC00334	0.387703	0.0421534	1.82432	0.363578
RP5-1023B21.1	0.823929	0.453904	1.01113	0.982107
PICSAR	0.714746	0.772975	1.24644	0.685863
AP001505.10	1.69355	0.00340912	0.718999	0.00489061
FAM207A	1.39735	0.00220464	0.698039	0.00109339
LL21NC02-1C16.2	1.88148	0.126723	0.454601	0.156126
ITGB2	0.886934	0.337646	0.986617	0.927638
LINC01424	0.753004	0.270026	0.652057	0.250715
TSPEAR-AS2	2.04449	0.23269	0.302234	0.00702661
TRPM2-AS	0.706264	0.0110495	0.944578	0.568375
AP001062.7	0.83379	0.329576	1.07956	0.641157
C21orf2	0.972087	0.819393	0.943801	0.625387
DNMT3L	0.935125	0.95763	12.2684	0.0265145
ICOSLG	1.28933	0.00195764	0.878687	0.3336
AP001057.1	1.06749	0.890988	3.08923	0.0152748
AP001055.6	0.14637	0.00863649	3.24655	0.0239108
AATBC	0.643949	0.167126	1.745	0.265109
TMEM97P1	0.124902	0.0504022	0.585392	0.535619
CSTB	0.844329	0.0162649	1.0318	0.608301
HSF2BP	0.803295	0.272726	1.05339	0.522325
SIK1	0.485847	0.0206041	2.97889	0.0047714
RP4-633O19__A.1	1.70943	0.311062	1.7797	0.500921
AP001046.6	2.88553	0.570373	0.646202	0.573276
U2AF1	1.61947	0.0002407	0.630705	0.00571076
CBS	0.228954	0.0681758	0.328083	0.354921
AP001626.2	0.606907	0.682292	3.21357	0.431305
AP001625.6	0.615551	0.191986	1.84514	0.420511
MAGED2	0.593809	0.00462282	1.60447	0.000800036
SLC37A1	0.802537	0.0287241	0.757978	0.00360869
UBASH3A	0.35157	0.377627	2.1301	0.23327
TMPRSS3	0.596805	0.670605	1.78698	0.612359
ABCG1	1.43903	0.229692	1.49934	0.294797
C2CD2	1.02069	0.794596	0.904117	0.478386
AP001619.3	0.624631	0.471856	1.53107	0.64495
LINC00479	0.667671	0.470048	0.292884	0.386707
TMPRSS2	0.317721	0.11878	2.97816	0.0950022
MX1	0.879564	0.545738	1.56823	0.00382383
FAM3B	0.989647	0.98964	0.537984	0.214584
DSCAM-AS1	0.43515	0.319784	0.753311	0.727869
PCBP2P1	1.49804	0.795854	1.13242	0.919961
AF064858.11	0.473636	0.402748	4.04891	0.0823313
AF064858.8	0.616447	0.31398	1.54537	0.29463
ETS2	0.845692	0.0829837	1.55113	0.0048503
KCNJ6	0.638386	0.011272	1.25449	0.4849
AP001437.1	1.57134	0.614451	0.600069	0.534802
DSCR9	1.59749	0.207401	0.931773	0.895744
TTC3-AS1	0.4895	0.44592	2.62491	0.575958
TTC3	0.878644	0.211954	1.44671	0.0245939
PIGP	0.954051	0.566924	0.89443	0.0502709
AP000704.5	0.71492	0.484324	1.48686	0.534426
HLCS	0.9662	0.807471	0.822049	0.0532151
AP000697.6	0.945063	0.948262	1.15099	0.843598
CLDN14	0.101469	0.00846814	0.188859	0.213267
AP000695.6	1.69496	0.297138	0.625026	0.367403
AP000692.9	0.630943	0.201823	10.3275	0.0089182
RPL3P1	0.413028	0.280044	2.23968	0.639844
MEMO1P1	0.828241	0.75912	0.57871	0.51339
AP000688.14	0.524265	0.323063	0.579227	0.133562
SETD4	1.02263	0.699183	0.854905	0.0607356
AF015262.2	1.78116	0.497489	0.989783	0.987988
LINC01426	1.07389	0.800929	0.675637	0.562895
KCNE1	0.675101	0.293812	1.24544	0.457056
LINC00310	0.435999	0.111908	0.583677	0.0825133
SLC5A3	0.800122	0.00746994	1.59494	0.0177295
MRPS6	1.08189	0.0925999	0.790197	0.000730875
AP000569.9	0.624091	0.234831	2.87551	0.291083
LINC00649	0.453647	0.00329457	1.41889	0.0827263
ITSN1	1.18461	0.0325625	0.907583	0.417445
CRYZL1	0.976817	0.813627	0.921691	0.0158658
TMEM50B	0.908017	0.275116	0.785239	0.012916
IFNAR1	0.83226	0.139518	1.18489	0.140333
IL10RB	0.655916	0.00048498	1.01981	0.523191
IFNAR2	0.855321	0.0569515	0.931087	0.465864
C21orf62-AS1	0.238504	0.115986	0.946022	0.670764
SYNJ1	0.860352	0.134325	1.06373	0.68746
AP000275.65	0.284544	0.310998	0.636654	0.558106
TCP10L	0.27028	0.0710732	1.09934	0.830868
LINC00846	1.00634	0.990773	1.68004	0.110911
URB1	1.27991	0.00505125	0.964506	0.763185
MRAP	2.28784	0.251685	0.866188	0.891459
MIS18A-AS1	0.635969	0.222931	1.10354	0.77535
AP000265.1	0.397381	0.0901993	0.698768	0.752734
HUNK	1.0766	0.787507	1.96834	0.0852472
AP000255.6	0.453741	0.339401	1.74662	0.456733
SCAF4	1.24347	0.00129564	0.911508	0.346207
AP000254.8	0.575238	0.157629	0.952924	0.796584
AP000253.1	0.766826	0.409027	1.08323	0.8833
FBXW11P1	1.25211	0.814528	4.59868	0.230552
RP3-522J7.7	0.730676	0.35974	2.19461	0.044253
GRIK1	1.28384	0.655881	0.613134	0.11651
BACH1-AS1	2.91809	0.397716	0.160775	0.266011
BACH1-IT1	1.13346	0.725798	1.27518	0.515903
LINC00189	0.349339	0.136917	8.80252	0.335797
MAP3K7CL	0.605001	0.125255	1.72264	0.101008
CCT8	1.26984	5.91935e-05	0.765808	0.000539913
RP1-100J12.1	0.655786	0.273188	0.638927	0.175964
RPL23P2	0.427921	0.0320663	0.994623	0.986045
AF131217.1	0.227627	0.0687329	7.94498	0.0115794
AL035610.1	0.896879	0.450481	1.38266	0.15973
LINC00314	1.23784	0.68088	2.24117	0.123708
LINC00113	1.13455	0.817726	0.837903	0.633939
AP001596.6	0.193789	0.132879	2.81099	0.0179224
GABPA	1.06421	0.0659611	0.785509	0.0198579
AP000233.2	1.62919	0.758562	0.444572	0.638486
AP000235.3	0.647029	0.293396	0.793851	0.542628
AP000477.3	0.276006	0.066528	1.36502	0.690223
D21S2088E	0.669625	0.00929052	1.83663	0.0446482
AP000705.7	0.760266	0.513717	1.60183	0.551298
LINC00308	1.24142	0.572152	0.367041	0.033068
KIAA1644	0.930357	0.857395	0.678725	0.583737
AL109761.5	0.629497	0.543709	1.74115	0.55831
AP000432.3	0.758188	0.0623296	1.56875	0.0541151
AP000432.1	0.732128	0.114339	0.594127	0.0780651
AP000962.1	0.906701	0.589711	1.58927	0.00335078
USP25	0.699005	0.00262312	1.32406	0.00633995
AJ006998.2	0.819086	0.574931	1.59996	0.138473
AF127577.11	5.20762	0.195316	1.65888	0.599125
AF127577.8	2.33609	0.173206	4.42306	0.356635
AF127936.9	2.00092	0.0123869	0.483689	0.169639
AF165138.7	0.103975	0.234366	0.534562	0.452489
HSPA13	0.799924	0.00259987	1.04358	0.516106
ABCC13	0.647777	0.399202	0.570531	0.569567
AL050303.10	0.841709	0.750158	0.915758	0.819927
ANKRD30BP2	0.236216	0.178655	2.84912	0.573382
BAGE2	0.178727	0.204833	1.13057	0.935222
bP-21201H5.1	1.73589	0.125821	0.452658	0.053278
bP-21264C1.1	0.235768	0.498294	0.891845	0.939544
bP-21264C1.2	0.237248	0.212804	1.40041	0.600806
MIR6724-4	1.33313	0.557728	3.90265	0.263345
CH507-513H4.4	1.01531	0.888552	0.962373	0.79161
CH507-513H4.5	1.24113	0.762736	0.958175	0.908543
MIR6724-2	1.3331	0.557747	3.90221	0.26337
CH507-513H4.6	1.01616	0.882591	0.962437	0.791944
CH507-513H4.1	0.697362	0.00224258	0.959961	0.609111
CH507-338C24.3	1.34495	0.37671	0.642088	0.457745
CH507-338C24.2	1.58787	0.209149	1.0326	0.898379
CH507-254M2.1	0.850662	0.084909	1.17957	0.084299
CH507-154B10.1	0.737777	0.0707718	0.942076	0.783802
U2AF1L5	1.23995	0.347583	0.714712	0.297234
CH507-24F1.2	0.790869	0.41323	1.08157	0.547898
CH507-42P11.7	0.549916	0.141294	1.37644	0.501819
CH507-39O4.1	4.6477	0.485698	0.723779	0.73589
RP11-717F1.2	0.962827	0.845969	1.07898	0.61098
CH507-24F1.1	0.771735	0.0123016	1.34641	0.0332176
CH507-9B2.9	1.19407	0.195579	0.624145	0.0230653
CH507-9B2.5	1.27093	0.000504286	0.810874	0.0256966
CH507-9B2.3	0.983708	0.778245	0.830158	0.00633618
CH507-9B2.1	1.1614	0.605869	0.589668	0.0294828
RGS19	1.34546	0.000991402	0.504722	0.000808207
TCEA2	0.697434	0.00113808	1.09722	0.373854
PRPF6	1.09681	0.00938544	0.904945	0.0851474
CTA-228A9.4	0.770081	0.0708922	1.70642	0.0821679
UCKL1-AS1	0.726308	0.0354898	1.10405	0.674216
UCKL1	0.990527	0.829289	0.899766	0.128956
MIR941-5	3.78361	0.288393	0.528064	0.222086
MIR941-2	3.78361	0.288393	0.527894	0.221814
DNAJC5	0.980669	0.524431	0.86501	0.00997772
RP4-583P15.10	1.12639	0.907132	0.561997	0.388178
ZBTB46	0.863436	0.288912	0.78114	0.236769
RP4-583P15.16	0.181073	0.103682	1.19318	0.891101
RP4-583P15.15	1.23728	0.00724584	0.739143	0.0240703
RTEL1-TNFRSF6B	1.27024	0.0607617	0.575609	0.00465304
GMEB2	0.941887	0.24834	1.17757	0.0847046
HELZ2	0.723546	0.0299387	1.13599	0.219969
EEF1A2	0.730044	0.59491	1.29562	0.795755
KCNQ2	0.211224	0.249952	8.32347	0.267774
COL20A1	0.387164	0.00115459	2.44688	0.00555023
NKAIN4	2.89034	0.569982	0.217964	0.487395
RP5-963E22.6	1.3016	0.697042	0.363414	0.160277
YTHDF1	1.01186	0.817271	0.945992	0.30085
RP4-563E14.1	0.666157	0.0884204	1.55917	0.335555
OGFR	1.00671	0.907484	0.870367	0.0576298
SLCO4A1-AS1	0.818151	0.135402	1.26315	0.612489
RP11-93B14.6	1.27068	0.389386	1.15246	0.824813
WI2-87327B8.2	0.531728	0.613243	1.53644	0.725725
MIR1-1HG	0.953995	0.97504	0.673513	0.651542
C20orf166-AS1	0.661496	0.574656	1.30153	0.72685
RBBP8NL	1.12122	0.342121	0.782448	0.00563552
RP5-908M14.10	0.933578	0.44572	0.93414	0.732515
RP5-908M14.9	0.930417	0.681042	0.66345	0.00778927
LAMA5-AS1	0.529122	0.233884	1.15116	0.796371
LAMA5	0.755125	0.0223416	1.1333	0.307409
RP11-157P1.4	0.850849	0.311472	1.10965	0.169684
ADRM1	1.40417	0.0017523	0.66478	0.00255655
HRH3	0.449263	0.253904	2.13979	0.414643
CH507-42P11.2	0.667824	0.42676	1.09216	0.868552
RP11-11M20.2	0.889002	0.937872	4.26642	0.366457
RP11-429E11.3	0.291428	0.533668	0.197037	0.210289
MIR646HG	0.303676	0.0637317	0.151228	0.411659
BAIAP2L2	0.634468	0.0759149	1.58866	0.111679
PPP1R3D	0.842144	0.106459	0.95481	0.52153
PHACTR3	0.861146	0.720666	1.51574	0.178506
PRELID3B	1.00818	0.728892	1.06169	0.137883
CTSZ	0.812336	0.369255	1.39506	0.439971
NELFCD	1.17903	0.0129345	0.945785	0.234689
RP1-309F20.3	0.906657	0.662973	0.772061	0.542628
GNAS	0.903124	0.0288699	1.0101	0.754604
RP11-261P9.4	0.781763	0.437141	1.5739	0.159652
NPEPL1	0.82306	0.00153403	1.11438	0.0552637
STX16	0.829144	0.0101045	1.23156	0.0715547
APCDD1L	1.14465	0.381913	0.831059	0.632348
VAPB	0.998486	0.95387	0.973569	0.61183
ANKRD60	0.12776	0.00967809	0.858385	0.902464
APP	0.822674	0.000958417	1.20593	0.0200961
PMEPA1	1.37102	0.00399677	0.663065	0.00580551
HMGB1P1	0.797281	0.580862	1.0938	0.859922
RBM38	1.05456	0.0203568	0.757682	0.00683332
RP4-800J21.3	0.624502	0.201941	1.63771	0.245775
MTRNR2L3	0.626812	0.421573	4.55573	0.0420031
RP11-560A15.3	0.923766	0.909222	3.66128	0.0285538
RP5-897D18.1	1.87244	0.252941	1.71286	0.6397
TFAP2C	1.0185	0.779096	0.825417	0.00411572
RP5-843L14.1	0.44207	0.241457	1.62732	0.533037
GCNT7	0.66042	0.202495	1.44377	0.265055
CASS4	0.809527	0.733939	1.48274	0.625189
CSTF1	1.09141	0.278142	0.964665	0.4435
CYP24A1	1.71622	0.109289	1.36604	0.338708
BCAS1	0.925563	0.929503	0.183783	0.188148
ZNF217	0.774036	0.00490623	1.29693	0.0509184
TSHZ2	0.199063	0.104355	5.23891	0.191888
IDSP1	0.155353	0.100715	1.13435	0.870081
LINC01524	1.92774	0.182555	1.17401	0.847298
SALL4	0.461436	0.166411	0.636347	0.116036
KCNG1	0.566123	0.253192	0.589044	0.398417
DPM1	1.19322	0.00261267	0.944329	0.244293
PSMD10P1	0.37412	0.0272715	1.23172	0.731684
ADNP	1.06299	0.0648922	0.960054	0.723559
PARD6B	0.799172	0.0869254	1.41893	0.0950079
PTPN1	1.07733	0.0288275	1.14246	0.0109722
LINC01271	0.960694	0.874032	2.04891	0.0658746
LINC01270	0.743878	0.418636	1.39773	0.0620306
RP11-112L6.3	0.315703	0.00568491	1.07563	0.888308
UBE2V1	1.074	0.0416384	0.897242	0.0215947
RNF114	0.742736	0.013204	1.21248	0.0115424
SPATA2	0.945942	0.0779207	1.01812	0.769129
SLC9A8	0.902623	0.180601	1.0097	0.935232
PTGIS	0.781332	0.237854	1.0681	0.860889
ZNFX1	0.689391	0.000332001	1.10472	0.314507
DDX27	1.25504	0.0018876	0.801282	0.00420449
ARPC3P1	0.42114	0.347254	0.262945	0.383738
CSE1L	1.30008	0.00145107	0.802436	0.039897
RP5-906C1.1	0.702389	0.596087	0.813448	0.796006
PREX1	0.960836	0.747551	1.33875	0.0944213
CTD-2653D5.1	2.08046	0.210049	1.09523	0.645101
RP11-274G22.1	0.366653	0.163607	2.0933	0.16342
RP4-569M23.4	0.98597	0.981585	0.575161	0.584753
RP4-569M23.5	0.429909	0.0946335	0.759054	0.119949
ZMYND8	0.907744	0.24031	1.03512	0.66891
RP1-28H20.3	1.76624	0.598219	1.46596	0.641832
ZNF334	0.227093	0.196929	2.06747	0.265987
ELMO2	0.881078	0.0851036	1.0033	0.972488
SLC35C2	0.858004	0.105154	1.25353	0.00157776
CDH22	0.713616	0.524656	3.60689	0.0118913
SLC12A5	0.342014	0.361761	2.77006	0.319885
PLTP	0.367168	0.0133753	1.57509	0.019899
CTSA	0.989296	0.680917	0.983753	0.572453
NEURL2	0.479204	0.135085	0.757231	0.612479
TNNC2	1.02645	0.94038	1.32674	0.698348
WFDC11	1.00123	0.997955	1.73871	0.366944
EPPIN	1.61676	0.112992	0.586092	0.059226
DBNDD2	0.977754	0.342689	0.81824	0.00666982
TP53TG5	0.946505	0.663176	1.11474	0.567722
RP3-453C12.14	0.472485	0.00214755	1.63343	0.11125
RBPJL	1.08044	0.843568	0.553855	0.415744
MATN4	0.494734	0.0158256	0.562427	0.0396027
CEBPB-AS1	0.982936	0.922641	1.01725	0.899537
WFDC12	0.566045	0.476531	2.06408	0.417551
KCNS1	0.707139	0.342531	1.39685	0.25073
LINC01260	0.305594	0.0505135	3.42018	0.0268427
SERINC3	0.765559	0.00214015	1.28975	0.014469
HNF4A	0.541514	0.0456326	0.833702	0.705098
SYS1-DBNDD2	0.88818	0.668867	0.709255	0.477428
GDAP1L1	1.34484	0.712095	0.644259	0.67507
OSER1-AS1	0.511798	0.00257727	1.48101	0.00212531
DANT2	1.51755	0.363124	1.79239	0.256383
MYBL2	2.28014	0.000380368	0.397914	0.000104402
IFT52	1.15935	6.24967e-07	0.851834	0.0426675
SGK2	2.92022	0.553151	3.32976	0.381334
L3MBTL1	0.7942	0.743377	1.96861	0.306215
RPL23AP81	1.03574	0.936138	1.22598	0.585133
LINC00891	1.01883	0.936076	1.20204	0.654816
ZHX3	0.89881	0.662436	0.740332	0.0562288
PLCG1	0.867393	0.154163	1.12891	0.266449
TOP1	1.41653	0.000371435	0.834866	0.0837528
RN7SL680P	0.415598	0.420271	1.1955	0.906231
ACTR5	1.28032	0.00157843	0.697826	0.00224944
XX-FW81066F1.2	1.55331	0.520599	2.0042	0.363641
RPS3P2	0.855675	0.821686	0.859414	0.884927
RALGAPB	0.928121	0.0932218	1.09379	0.419662
SNORA60	0.752506	0.210916	2.12031	0.130038
RN7SL615P	0.770393	0.110974	2.64922	0.0902045
SNHG11	0.979168	0.820784	0.914026	0.027917
SNORA71A	1.52011	0.0135232	1.0147	0.959694
SNORA71B	1.13865	0.310593	1.20144	0.299926
RP4-564F22.5	1.33748	0.34681	0.598454	0.108934
RP5-1054A22.4	0.549807	0.608194	1.05083	0.968252
TTI1	1.23152	0.0161477	0.939957	0.295361
AP001442.2	1.41326	0.0792614	2.37493	0.190632
CTNNBL1	1.48336	0.000180044	0.721049	0.00923997
RP4-640H8.2	1.3344	0.475539	0.783511	0.201325
NNAT	0.800625	0.0332537	1.36484	0.125589
SRC	1.12003	0.170909	1.01588	0.805793
MANBAL	1.03907	0.156619	0.983223	0.6258
RPN2	1.07144	0.000743052	0.890844	0.0152448
YPEL1	0.36665	0.142288	1.50503	0.391284
RPS3AP3	0.726073	0.674759	0.987339	0.991608
RBL1	1.6844	0.0124965	0.712671	0.15726
C20orf24	1.49145	0.00221764	0.664731	2.61305e-05
TGIF2	1.1299	0.119532	0.940123	0.453982
MYL9	0.638048	0.54119	3.2936	0.340976
DLGAP4	0.841078	0.100183	1.28914	0.0101499
AAR2	1.32406	0.00632683	0.757812	0.00224252
EPB41L1	1.18973	0.115063	1.29944	0.0435521
NORAD	1.00482	0.891565	1.22208	0.0781848
PHF20	1.10723	0.250187	0.876895	0.028543
ROMO1	1.05636	0.505148	0.840021	0.0790756
NFS1	0.96726	0.592304	0.940568	0.180708
RBM12	1.2524	0.00511828	0.957777	0.685081
RN7SKP271	0.0957427	0.152599	6.04718	0.0680806
CPNE1	0.867976	0.0179457	1.00151	0.963168
RPL37P1	1.67261	0.161354	0.292082	0.0857389
FER1L4	0.803927	0.00294475	1.2992	0.167401
CEP250	0.958838	0.642756	1.26505	0.209871
UQCC1	1.16408	0.0218546	0.945152	0.321637
RP4-614O4.13	0.952484	0.852295	1.2031	0.563378
MMP24	1.17275	0.134984	1.49068	0.0449126
RP11-42O4.2	0.228244	0.258059	1.01184	0.987682
TRPC4AP	0.831684	0.000617666	1.16491	0.00894856
GSS	0.727336	0.000207844	1.20647	0.00389607
PIGU	0.969983	0.626244	0.943293	0.416399
MAP1LC3A	0.461867	0.251688	0.661506	0.439993
ASIP	1.37289	0.633312	1.04181	0.926881
RALY	1.11218	0.00744373	0.895001	0.0654433
CTA-747E2.10	3.58205	0.337951	1.21558	0.81924
RP5-1125A11.6	0.583274	0.0102485	0.9376	0.853951
CHMP4B	1.23187	0.00184809	0.818039	0.0107677
E2F1	1.43801	0.0117987	0.521272	0.00033816
RP1-63M2.5	0.243903	0.0272807	0.981765	0.964244
NECAB3	0.835699	0.0434632	0.945308	0.592078
RP1-63M2.7	1.05569	0.831345	1.07775	0.791213
CDK5RAP1	1.11972	0.0294877	0.884864	0.00744309
BPIFB1	0.459943	0.400882	0.829882	0.855922
EFCAB8	1.62212	0.42598	1.10761	0.941879
RP5-1085F17.3	0.9622	0.802967	0.89194	0.743997
BAK1P1	0.450417	0.642622	4.36195	0.111084
RP11-410N8.3	0.27	0.0828859	5.37319	0.0666941
RP5-1184F4.7	0.692898	0.399634	2.22585	0.0275732
RP5-1184F4.5	0.370066	0.00128234	1.18566	0.775374
ASXL1	0.804047	0.00174645	1.20008	0.170886
POFUT1	1.23979	0.0242613	0.777761	0.0273306
TSPY26P	0.602828	0.194499	1.15471	0.695201
RP5-836N17.4	0.904735	0.835344	1.05017	0.933543
TTLL9	0.458237	0.422566	1.06952	0.922845
DUSP15	0.21295	0.340454	0.298369	0.538206
FOXS1	0.179968	0.205702	2.64514	0.591937
TPX2	1.11206	0.000858076	0.920906	0.233424
RP11-243J16.7	0.271208	0.108178	4.46002	0.387937
BCL2L1	0.904454	0.125104	1.03951	0.119651
RP3-324O17.8	0.193596	0.0643565	1.81501	0.327951
HM13-AS1	0.460338	0.0329024	1.03802	0.865773
RP3-324O17.7	0.394399	0.255805	1.81636	0.589667
RP11-755J8.1	0.86921	0.853413	2.69305	0.587302
LINC01598	0.563411	0.618981	1.15335	0.924347
LINC01597	1.24383	0.406433	0.753991	0.451885
DUX4L37	1.03059	0.949226	0.386177	0.124156
MIR663AHG	0.783463	0.14724	0.59894	0.000440708
RP4-760C5.3	2.00996	0.0533145	1.29733	0.709706
RP4-760C5.5	1.0538	0.721138	1.44186	0.26295
VN1R108P	0.333642	0.0219734	2.24702	0.223469
GINS1	1.2304	0.00131993	0.744512	0.0265218
RP5-965G21.6	0.667344	0.113491	0.952148	0.802312
RP5-965G21.5	0.988816	0.992498	4.53595	0.48891
RP4-738P15.6	1.42864	0.549137	0.247423	0.0125123
VSX1	0.550997	0.267945	8.16701	0.0519256
APMAP	1.02241	0.284652	1.0126	0.500428
CST9LP2	0.896273	0.920328	0.989292	0.991306
GZF1	1.09071	0.596387	1.27196	0.150393
LINC01431	1.10757	0.863617	0.982125	0.904888
NXT1	1.29863	0.00058749	0.841138	0.0153075
RP4-737E23.5	0.217708	0.000169109	1.4407	0.47522
RP4-753D10.5	0.742089	0.795441	1.09489	0.942001
SLC13A3	0.994067	0.915057	1.28971	0.0385959
PAX1	0.992159	0.990025	1.83059	0.613664
XRN2	1.25398	0.000797827	0.889283	0.0958549
RP1-198K11.5	1.73083	0.010256	0.451024	0.0131601
KIZ	0.688599	0.0257373	1.47263	0.00181316
RALGAPA2	1.03741	0.717375	1.03287	0.86989
CRNKL1	0.94638	0.385599	0.89061	0.320194
NAA20	1.06198	0.0871144	1.02691	0.404696
RP5-999L4.2	0.30009	0.290806	3.18278	0.337191
RP1-122P22.4	2.23363	0.6407	2.27927	0.634362
SLC24A3	2.97113	0.0373816	0.272931	0.0334381
LINC00652	0.881223	0.510998	1.70689	0.207147
DTD1	1.09562	0.00803531	0.933042	0.155257
LINC00493	0.849067	0.0246707	1.12901	0.00821613
GCNT1P1	0.593961	0.247357	1.72959	0.733465
DZANK1	0.73655	0.165368	0.910427	0.632156
RP4-568F9.6	0.4662	0.132917	2.0301	0.128096
RN7SKP74	1.06019	0.836816	3.54114	0.238483
ZNF133	0.628497	0.0060659	1.35244	0.022608
SNX5	1.50888	0.000363046	0.761498	0.00219718
RRBP1	0.92034	0.317711	1.31401	0.0686497
DSTN	1.18336	0.000100507	0.87389	0.00413223
AL031664.1	0.327384	0.0129071	4.13323	0.00489322
PCSK2	0.578318	0.582558	0.521973	0.406753
LINC00685	0.289184	0.00494049	1.10699	0.768629
KIF16B	0.767391	0.0870055	1.01386	0.893879
GAPDHP2	0.764503	0.698533	1.1461	0.814673
RP4-742J24.2	0.525796	0.0795683	1.50105	0.438543
RP11-268G13.1	0.694857	0.739526	13.3835	0.0290189
RP11-103J8.1	1.35943	0.816242	0.922503	0.947905
JAG1	0.911572	0.0892718	1.57726	0.0243912
RP4-569D19.5	0.520637	0.325993	1.8197	0.587123
RN7SL498P	1.36285	0.664389	3.18081	0.308421
RP5-967N21.11	1.4239	0.125904	0.569454	0.00865409
TRMT6	1.50944	0.000373908	0.729647	0.0184969
EIF4EP1	0.668575	0.642881	0.429936	0.238719
GPCPD1	1.0227	0.721675	1.24085	0.0583624
LINC00654	1.11564	0.792169	10.7611	0.229608
PCNA	1.56568	0.000810669	0.603261	0.000396746
RP5-1116H23.4	1.03034	0.978498	0.678329	0.666882
SLC23A2	1.13603	0.0463985	1.06265	0.669962
PRNP	0.933216	0.0930623	1.1118	0.0140077
MIR103A2	1.06338	0.706838	0.918717	0.73452
AP001439.2	0.864782	0.862089	2.31014	0.630225
PANK2	1.04445	0.269416	0.89896	0.267922
MAVS	1.00534	0.929298	0.830946	0.186914
SPEF1	0.740644	0.340198	0.953827	0.843104
FASTKD5	1.66038	5.95665e-05	0.751819	0.000335014
UBOX5	0.974435	0.472991	0.952823	0.451748
MRPS26	1.18598	0.000834721	0.814917	0.00423875
PTPRA	0.861601	0.0499906	1.07354	0.254146
TMEM239	0.268205	0.338232	45.05	0.141127
C20orf141	0.800663	0.58245	0.198456	0.00649013
RP5-860F19.8	2.17673	0.624225	0.548933	0.505926
EBF4	0.348259	0.150403	0.435465	0.373257
TM9SF4	0.836495	0.0154854	1.2464	0.00179925
RP4-686C3.7	0.323444	0.450596	1.72778	0.549299
NOP56	1.82012	0.000556859	0.591169	0.000315059
ZNF343	0.942337	0.260534	1.20957	0.190527
RP4-734P14.4	0.693414	0.416482	1.16581	0.44377
STK35	0.856231	0.00123712	1.12096	0.0880311
SIRPA	1.39776	0.00289054	0.704256	0.00248264
RP11-366F6.2	0.595518	0.0011453	1.79991	0.0131561
RN7SL561P	0.840223	0.789891	1.23492	0.889623
PABPC1L	0.82225	0.0123196	1.07383	0.476038
SIRPB1	2.98742	0.216496	0.789888	0.403425
SDCBP2-AS1	1.13599	0.256584	0.959025	0.819608
RP11-314N13.9	0.590022	0.121963	0.948701	0.863182
RP11-314N13.10	0.42901	0.0343853	0.735277	0.469855
SDCBP2	0.369309	0.00479341	2.00179	0.00561842
C20orf202	0.437821	0.489069	2.14461	0.0783364
TMEM74B	1.10031	0.8654	2.51428	0.0556891
ACTG1P3	0.933309	0.714762	1.12517	0.818746
RP4-545L17.11	1.50357	0.340592	0.688234	0.494415
SLC52A3	0.565994	0.0466643	1.31472	0.259054
TRIB3	0.786416	0.000140026	0.809676	0.00329104
SOX12	0.72911	0.000418996	1.12548	0.10047
NRSN2-AS1	0.636777	0.0452564	1.29438	0.215881
RP5-1103G7.10	1.20645	0.751627	1.13962	0.838312
RP3-333H23.8	0.218016	0.100269	3.28654	0.292755
CTA-243E7.2	1.57941	0.321391	0.762751	0.667123
MZF1	0.86472	0.00305617	1.02542	0.545736
MZF1-AS1	1.03483	0.847568	0.711376	0.0841224
UBE2M	0.938084	0.146361	0.919255	0.199153
DKC1	1.33925	0.000954331	0.862652	0.0359872
CHMP2A	0.621089	0.00261848	1.2407	0.00583335
ZBTB45	1.07715	0.258455	0.759667	0.0324298
CTD-2619J13.27	0.326459	0.0866321	1.07321	0.787261
RN7SL693P	0.524274	0.346723	1.6679	0.492163
CTD-2619J13.23	2.02586	0.224745	2.58889	0.553175
ZNF324B	1.18883	0.0115235	0.606427	0.0162539
CTD-2619J13.19	1.17774	0.340093	0.616183	0.0628174
ZNF132	1.43146	0.167571	0.445444	0.0325702
CTD-2619J13.16	1.49581	0.126525	0.464494	0.00709035
CTD-2619J13.13	0.4917	0.102029	1.54205	0.311361
RNF225	1.0306	0.871101	1.76437	0.141831
RPS5	1.00494	0.72442	0.984197	0.665848
CTD-2619J13.9	0.995259	0.994886	1.36486	0.577661
CTD-2619J13.5	0.46957	0.65621	0.965713	0.966637
CTD-2619J13.8	0.696712	0.578546	2.26459	0.266954
A1BG	0.676455	0.0236	2.54561	0.0744055
ZSCAN22	1.12759	0.0763433	1.02086	0.753119
CTD-3138B18.4	1.46026	0.645492	2.55506	0.187185
RPS15AP36	0.690108	0.558994	0.35343	0.412135
ZSCAN18	0.67698	0.641506	4.02412	0.131551
CTD-2368P22.1	0.702591	0.457185	0.986674	0.982684
ZNF606	0.796438	0.653465	0.777218	0.476929
ZNF418	0.373024	0.0541413	1.38087	0.712094
ZNF417	0.775037	0.207802	0.869819	0.142815
CTD-2583A14.8	0.807146	0.298466	1.75766	0.0721434
ZNF587B	1.28894	0.0302451	1.05553	0.673372
ZNF586	1.02528	0.794217	1.22136	0.0155657
RP4-569M23.2	0.995414	0.990844	1.03522	0.908406
ZNF776	0.999464	0.99741	1.19013	0.0553904
ZNF551	1.38553	0.0114204	0.917545	0.629407
ZSCAN4	0.653018	0.1513	1.54643	0.308454
AC003682.17	0.158264	0.0121442	2.83718	0.0184189
ZNF134	1.0721	0.619417	1.27217	0.119077
ZNF530	0.999091	0.981445	0.98264	0.863681
ZIK1	0.419925	0.0508724	0.885964	0.861736
AC003005.4	1.23285	0.857423	0.724993	0.834715
XX-FW83563B9.5	1.17313	0.159324	0.924974	0.606815
ZNF419	0.66217	0.0116804	1.03862	0.665424
AC004076.9	0.957382	0.89348	1.71208	0.233604
ZNF749	1.08966	0.204826	0.931603	0.540405
AC003002.6	0.729557	0.610045	2.89315	0.263266
ZNF304	0.811158	0.0125928	1.10205	0.120341
CTC-444N24.13	0.307262	0.0914806	2.30226	0.196602
ZNF460	0.721695	0.215482	1.74715	0.0263326
CTC-444N24.8	0.858522	0.371492	1.91735	0.0764478
USP29	0.150309	0.205819	3.43738	0.331782
ZNF835	0.318977	0.0261197	1.65935	0.0847018
MIR941-3	3.78361	0.288393	0.527905	0.221832
ZFP28	0.497982	0.0897604	0.833024	0.828214
ZNF471	0.937442	0.634132	2.14113	0.0747361
ZNF583	0.852118	0.454982	1.65674	0.362454
AC006116.12	0.582764	0.585434	2.35685	0.457957
ZNF582	0.844176	0.626129	1.892	0.11625
AC006116.21	1.6478	0.699701	0.608866	0.703991
AC006116.15	0.421694	0.259347	1.03149	0.937279
VN2R17P	3.2749	0.301385	0.572715	0.604141
AC006116.20	0.759546	0.461255	2.46911	0.0253299
IL3RA	0.871452	0.458296	1.35254	0.291508
ZSCAN5A	1.31768	0.0625377	0.817298	0.122689
CTD-2621I17.3	0.564159	0.0109758	1.41169	0.195747
AP001628.6	3.90528	0.249886	0.905649	0.69723
NLRP11	0.652156	0.327464	1.67898	0.112541
RFPL4AL1	0.58922	0.0346046	0.383821	0.345529
NLRP9	0.351442	0.377464	3.03675	0.191392
AC010525.4	0.828909	0.426775	1.41116	0.604914
CTD-2537I9.13	0.797958	0.376545	1.65792	0.213347
CTD-2537I9.12	0.823044	0.126029	2.21021	0.0504747
ZNF581	0.762042	0.00890477	1.0466	0.532379
ZNF580	0.681997	0.00173526	0.867455	0.0417444
ZNF784	1.00754	0.882392	0.790222	0.113944
CTD-2537I9.15	0.623212	0.0240628	2.03172	0.260567
CTD-2537I9.19	0.174214	0.0613638	1.07362	0.913798
ISOC2	1.04415	0.0939411	0.837474	0.0138794
SHISA7	0.647495	0.580548	1.23909	0.770013
RPL7AP14	1.86865	0.702911	6.72131	0.170119
UBE2S	1.12672	0.114312	0.731782	0.0315276
RPL28	0.897681	0.123264	1.06725	0.519446
IL11	1.03973	0.858599	0.752997	0.0109217
CTD-2105E13.6	1.15817	0.846592	5.04472	0.0740933
COX6B2	0.661452	0.353434	1.12405	0.426214
BRSK1	0.516949	0.00471036	2.22314	0.00294363
HSPBP1	1.43582	5.37893e-05	0.623385	0.00309834
PPP6R1	1.16965	0.00318831	0.772412	0.000654049
CTD-2587H24.14	0.930706	0.493541	1.0377	0.842061
CTD-2587H24.10	0.185765	0.0301838	1.52546	0.356696
PTPRH	0.884228	0.564596	1.61153	0.0732829
SYT5	0.318874	0.00359606	0.981374	0.929575
CTD-2587H24.5	1.6034	0.0449476	0.53728	0.00739522
DNAAF3	1.36351	0.00384115	0.650303	0.000583266
TNNI3	0.998209	0.991646	0.835919	0.373718
EPS8L1	0.441344	3.71614e-05	1.47269	0.0334615
RDH13	0.939849	0.19556	0.823523	0.0317577
GP6	0.482013	0.186947	1.56409	0.392237
NLRP2	1.14468	0.070275	0.839923	0.0451394
LILRB4	0.433288	0.0826897	1.56633	0.57245
NXF3	0.577232	0.348672	0.658585	0.789696
LILRA1	0.415128	0.597667	1.73097	0.733138
KIR3DX1	0.750169	0.543898	1.90016	0.168715
CDH4	0.536315	0.093892	1.74214	0.0643301
CDC42EP5	0.440594	0.025648	1.80307	0.00164638
LENG8-AS1	0.577384	0.0178107	2.51606	0.0813539
AC008746.12	0.441908	0.175374	2.43299	0.16399
CTD-2587H19.3	1.7735	0.222723	4.0446	0.111192
GK	1.03324	0.766715	0.982441	0.899388
CTD-2587H19.2	0.314591	0.0275431	4.33351	0.152776
AC008746.3	0.0885599	0.00938192	1.20855	0.516551
TTYH1	0.373854	0.0325448	2.48297	0.00857323
LILRA5	0.280098	0.320241	2.28357	0.456473
LILRB5	0.73318	0.18686	3.64843	0.167876
CTB-83J4.1	0.412901	0.508771	1.17398	0.91561
AC012314.19	0.188463	0.20773	1.53053	0.427661
RPS9	1.03941	0.170404	0.965327	0.269819
AC012314.20	1.73641	0.311709	6.65359	0.0837675
MKKS	1.21587	0.0445691	0.737246	0.0018205
LENG1	0.986686	0.607682	0.853125	0.111328
CNOT3	1.05512	0.262794	0.931559	0.331016
AC012314.8	0.825963	0.212217	1.73316	0.102312
NDUFA3	0.986104	0.915277	0.971285	0.670353
TARM1	0.472402	0.658223	0.859744	0.888946
MYADM	0.946253	0.354991	1.25895	0.0307286
AC008440.10	1.15557	0.398225	1.38701	0.216378
AC008753.6	0.848801	0.585196	1.75201	0.0189537
NLRP12	1.10074	0.901207	1.04324	0.947263
KIAA1755	1.73531	0.000592546	0.486711	0.015664
FAM182A	0.191969	0.192901	0.762051	0.815347
UXT	1.04027	0.387975	0.840214	0.0102953
ISX	0.838067	0.342092	1.15497	0.78796
RN7SL317P	0.836172	0.770433	1.203	0.6292
CTB-167G5.6	0.558742	0.29924	2.56646	0.34617
RPL39P36	0.952934	0.94901	0.944792	0.94141
ZNF765	0.811094	0.0237395	1.20367	0.0976847
ZNF525	0.795627	0.578785	1.34439	0.565877
CTD-2245F17.3	0.618167	0.463833	0.706123	0.661015
ZNF415	0.299629	0.105545	0.852379	0.835517
SRSF6	1.37066	0.00576371	0.916385	0.341872
ZNF816	0.383098	0.272431	0.850871	0.841258
ZNF468	1.12968	0.785367	0.142067	0.0376592
CTD-3099C6.9	0.458428	0.00136711	1.10445	0.844727
MT-TA	0.555512	0.119373	1.38005	0.596701
ZNF83	0.533587	0.349538	1.36739	0.505949
ZNF701	0.517433	0.421761	3.13115	0.251219
ZNF578	0.64104	0.658555	2.16216	0.2553
CTD-2619J13.17	1.45233	0.177321	0.364661	0.0324878
ZNF528	0.720828	0.212758	1.14144	0.658737
ZNF528-AS1	0.683275	0.28027	1.81923	0.205628
ZNF880	0.75657	0.763223	3.97787	0.252002
CTD-2525I3.6	0.864023	0.690489	0.57276	0.394568
ZNF480	1.24555	0.0429227	0.696296	0.0430026
ZNF766	0.829388	0.0907478	1.22354	0.024139
CTD-2525I3.3	1.01365	0.971748	0.563356	0.4972
PPP2R1A	1.00106	0.984132	0.948185	0.118956
CTD-2525I3.2	0.395483	0.156618	1.12844	0.904365
ZNF836	0.547428	0.00894804	1.5754	0.00111821
ZNF616	0.862463	0.174651	1.1493	0.363889
ZNF841	0.55237	0.000507814	1.85904	0.00317092
CTC-471J1.2	0.338368	0.177262	1.67958	0.331786
ZNF577	0.818135	0.30607	0.989894	0.946955
SPACA6	0.471945	0.0019606	1.08867	0.498805
CTD-2616J11.2	1.41665	0.764046	0.684299	0.597165
CTD-2616J11.14	1.15669	0.815406	1.73708	0.327398
CTD-2616J11.10	1.75464	0.127584	0.747761	0.291709
AP000472.2	1.08858	0.709183	0.595633	0.162635
CTD-2616J11.11	1.61432	0.159879	0.335942	0.0314839
VSIG10L	0.791488	0.212162	1.17786	0.269186
IGLON5	0.895369	0.869642	5.85348	0.00136348
RP5-965G21.3	1.34655	0.28608	0.855586	0.601574
CTU1	1.22012	0.166471	0.761938	0.0438849
KLK11	0.296022	0.0381836	2.38185	0.267322
KLK8	3.00659	0.494417	1.7062	0.43098
KLK6	1.73911	0.00468924	1.19166	0.280823
C19orf48	1.69589	0.00471985	0.540418	0.00130304
CLEC11A	1.08728	0.324643	0.721646	0.296149
LRRC4B	0.254239	0.0383129	3.52082	0.00643254
FAM71E1	0.460698	0.00379939	1.78636	0.0109142
MYBPC2	1.27131	0.848621	0.559786	0.701657
NAPSA	1.11428	0.734025	0.635932	0.611963
IZUMO2	0.598485	0.458494	0.765176	0.713653
HCFC1-AS1	1.9221	0.105896	2.83551	0.0905763
FLJ26850	0.239918	0.000514333	1.97987	0.0232706
ZNF473	0.940276	0.466294	0.99105	0.923714
VRK3	0.827649	0.0189826	0.967309	0.519827
ATF5	1.51661	0.00548058	0.522536	0.00300877
NUP62	1.4257	0.0057804	0.725584	0.00121868
PNKP	1.14808	0.260377	0.88553	0.320131
PTOV1	0.866087	0.0162494	0.975805	0.746376
PTOV1-AS1	0.844749	0.00436012	1.00937	0.885533
AP2A1	0.810211	0.000969109	0.948371	0.39865
SCAF1	1.09558	0.256617	0.965553	0.595003
RRAS	0.516834	0.000488533	1.53424	0.000258672
PRR12	0.822285	0.187868	1.46871	0.0180209
FCGRT	0.731596	0.274163	1.36547	0.576313
PIH1D1	0.957151	0.26893	0.996883	0.91184
AC010524.2	0.755611	0.57848	2.71056	0.0316905
CTC-301O7.4	1.17216	0.433327	0.769832	0.361634
PPFIA3	0.669424	0.00073138	1.0686	0.428455
SNRNP70	1.19345	0.0230464	0.818766	0.00239362
CTB-60B18.18	0.290163	0.0118655	2.36918	0.00361552
NTF4	0.426196	0.00420913	1.18851	0.17757
CTB-60B18.22	0.571477	0.127265	2.27827	0.00371114
CGB8	1.20075	0.750635	0.887405	0.899142
CGB5	1.5282	0.641816	0.287962	0.285227
GSTTP1	0.0699466	0.139523	4.5043	0.243796
CTB-60B18.17	0.618645	0.761953	3.47262	0.332481
CGB1	2.01428	0.675343	1.40875	0.763492
CGB2	1.04481	0.976768	2.33236	0.331936
CTB-60B18.6	1.10959	0.913886	1.40881	0.763461
CGB3	0.183365	0.259341	1.65044	0.621596
CTD-2639E6.4	1.04397	0.907716	1.85442	0.3066
NUCB1-AS1	0.524043	0.413926	4.65597	0.22257
PLEKHA4	0.642397	0.160134	1.60946	0.163065
RASIP1	0.673469	0.193513	1.3776	0.20036
MAMSTR	0.924271	0.441239	0.744914	0.0316195
FUT2	0.795226	0.446888	0.980328	0.922063
NTN5	0.33108	0.00493664	1.63006	0.210029
SEC1P	0.279429	0.390213	9.0076	0.064278
DBP	0.319387	0.00155723	1.58483	0.204582
SPHK2	1.10465	0.338783	0.80857	0.111425
LMTK3	0.691231	0.000727164	1.14096	0.087534
CYTH2	0.834096	0.0482571	1.05277	0.385598
CTC-273B12.7	0.358605	0.272307	5.7991	0.0622182
CTC-273B12.5	0.317033	0.0753217	3.09606	0.509694
KCNJ14	0.764181	0.0386597	1.31697	0.0195615
GRWD1	1.8656	0.00172866	0.549853	7.77134e-05
KDELR1	0.903429	0.0759922	1.13662	0.0218826
SYNGR4	0.102143	0.0156709	11.1966	0.122727
TMEM143	0.765986	0.127727	0.93022	0.64209
CCDC114	0.397907	0.298819	2.21128	0.130563
CTC-453G23.8	0.594024	0.419286	1.25731	0.50882
TUG1	1.00948	0.714813	0.977752	0.875784
ZNF114	0.619121	0.019774	1.64801	0.00298713
CTC-453G23.5	0.789425	0.0773421	0.913226	0.893494
LIG1	1.2117	0.0202712	0.811969	0.0182302
PLA2G4C-AS1	0.652488	0.363233	0.897576	0.799124
SEPW1	0.962925	0.354074	1.02292	0.510993
GLTSCR2	0.770712	0.00333346	1.39891	0.000101706
AC008985.1	0.442289	0.283202	0.691517	0.755441
CTD-3001H11.2	1.45438	0.413899	0.643556	0.355244
NAPA-AS1	0.58496	0.0994665	1.73074	0.00807649
KPTN	1.20435	0.155102	0.960886	0.622621
MEIS3	0.558936	0.000546715	1.10529	0.156178
C5AR2	0.75673	0.220246	1.79886	0.0850543
CCDC9	0.729689	0.0696501	1.46405	0.0291667
ZC3H4	1.4143	0.0249815	0.70328	0.029681
TMEM160	1.05694	0.270527	0.725281	0.0499391
CTD-2233K9.1	0.538479	0.1492	1.62608	0.273336
FITM2	1.06685	0.00806024	1.07428	0.114336
CTB-147N14.6	1.0849	0.563155	1.13734	0.57851
SLC1A5	1.09347	0.0140959	0.946154	0.257072
FKRP	1.06399	0.790371	0.753345	0.0888198
DACT3	0.949975	0.798057	1.84897	0.0233799
PTGIR	0.608676	0.428441	4.62536	0.00653457
PPP5D1	0.526511	0.0531549	1.01677	0.925566
PNMAL1	1.17144	0.698071	1.69633	0.378057
SPTLC3	1.00506	0.980534	1.28677	0.472126
PPP5C	1.16333	0.00446841	0.789419	0.00118285
IGFL1	0.188924	0.0051516	1.07577	0.660726
AC006262.6	0.271843	0.0553989	1.72892	0.142242
IGFL1P1	0.191693	0.0328071	2.62635	0.25493
AC006262.5	0.2083	0.00112013	1.45975	0.105477
IGFL3	0.970925	0.980427	1.09936	0.85421
CTC-344H19.4	1.22827	0.609865	1.40498	0.572791
PGLYRP1	0.642822	0.235885	0.8547	0.770271
NOVA2	0.294434	0.0547102	0.525628	0.474213
IRF2BP1	0.974616	0.273974	0.714778	0.00587264
DMWD	0.921655	0.0652309	0.98709	0.681914
AC074212.5	0.534702	0.00911725	1.27616	0.285613
BHMG1	0.489674	0.323958	0.749168	0.689911
AC007191.4	0.518956	0.00661302	1.79432	0.00602969
GIPR	0.278908	0.00330257	2.45346	0.0242184
OPA3	1.14008	0.00343466	0.846594	0.0454463
VASP	0.944168	0.262635	0.937173	0.0365662
PPM1N	0.662324	0.0478519	1.77898	0.0386517
ERCC1	0.95772	0.315671	0.905198	0.245748
CD3EAP	1.64288	0.00444973	0.663661	0.0145372
PPP1R13L	0.660122	0.000198436	1.34718	0.000728285
KLC3	0.885959	0.0227795	1.00892	0.877352
CKM	0.428877	0.136743	7.91626	0.0811186
TRAPPC6A	0.541697	0.00732296	1.48267	4.50125e-05
EIF5AP3	0.377115	0.34865	2.91924	0.358535
PPP1R37	0.953376	0.638564	0.7983	0.0175748
ZNF296	2.17085	0.0044608	0.645713	0.005762
CLASRP	0.910485	0.0960785	1.32048	0.0375614
CTB-129P6.11	0.21792	0.145126	1.00107	0.998663
APOC1P1	0.288699	0.450663	3.20253	0.392698
FLJ33581	0.323581	0.373979	0.688684	0.531826
APOC1	0.906041	0.759943	1.36961	0.134903
APOE	0.764768	0.163756	1.38909	0.125496
TOMM40	2.0825	0.00074322	0.455156	0.000411404
NECTIN2	0.814859	0.0458279	1.03049	0.636519
CBLC	0.944237	0.0582344	1.03765	0.143905
CEACAM19	0.362289	0.001099	2.4883	0.00261567
CEACAM20	0.776567	0.523719	1.73691	0.510376
ZNF180	1.11572	0.379248	0.827028	0.26921
ZNF285B	1.18749	0.566194	5.03665	0.018849
ZNF229	0.843585	0.884696	1.02238	0.985128
ZNF285	0.400504	0.143412	1.81635	0.460204
ZNF112	0.596513	0.0278727	1.16201	0.609567
CTC-512J12.7	0.891072	0.902354	0.364354	0.301532
CTC-204F22.1	0.665349	0.193833	1.58119	0.0295404
ZNF235	0.84841	0.424203	1.34705	0.27489
ZNF226	0.606668	0.000691667	1.3846	0.00768558
ZNF234	0.938749	0.642496	0.998038	0.981376
ZNF225	0.772796	0.0791826	1.07753	0.458677
ZNF224	0.681832	0.0027593	1.12076	0.574095
ZNF223	0.830698	0.367417	0.897347	0.498906
AC084219.2	0.796938	0.856319	5.15029	0.0746989
ZNF222	0.718916	0.0233372	1.68148	0.0135327
AC067968.3	1.94775	0.470833	1.00504	0.995911
RP11-15A1.3	0.926411	0.613939	1.41773	0.0771583
RP11-15A1.4	0.838002	0.275644	1.93426	0.100392
ZNF283	0.962212	0.754506	1.00841	0.945385
AC115522.3	0.752069	0.180678	1.57908	0.0933459
KCNN4	0.930656	0.0462279	0.950301	0.204269
SMG9	0.995978	0.90216	1.29082	0.100552
LLNLR-271C9.1	0.392625	0.0649393	0.884609	0.708038
RN7SL368P	1.27981	0.804682	1.34511	0.60016
CADM4	1.0357	0.826492	1.0436	0.814825
SRRM5	1.09421	0.590012	0.969727	0.739287
ZNF576	1.04314	0.446924	0.742137	0.0513986
XRCC1	1.08419	0.286257	0.94111	0.543368
ETHE1	0.757385	0.0126193	1.03009	0.435665
KLKP1	1.93701	0.689456	0.392901	0.47133
PHLDB3	0.73645	0.144408	1.28378	0.0351718
PSG4	0.686771	0.64258	2.41728	0.431227
PSG5	0.266319	0.248193	2.49431	0.0286434
AC004603.4	0.0698613	0.181929	0.571797	0.603048
RPS10P28	0.808573	0.888872	2.03616	0.512875
CEACAMP5	0.329927	0.158907	2.94594	0.0368713
CEACAMP1	1.06541	0.954449	5.01518	0.0127605
CEACAM1	0.392887	0.0982535	1.67428	0.208322
CTB-50E14.5	0.16726	0.214566	0.700198	0.671502
LIPE	0.692551	0.363723	1.06945	0.724972
MEGF8	0.815224	0.114161	0.868165	0.243313
GSK3A	0.987595	0.593857	0.939514	0.0591296
CTC-378H22.1	0.12738	0.187615	3.54856	0.387252
POU2F2	1.07426	0.814131	0.951168	0.913965
GRIK5	1.02058	0.963869	1.21836	0.595974
RABAC1	0.627532	0.00121223	1.19198	0.019527
CTD-2575K13.6	0.217654	0.0427088	1.72026	0.176861
ARHGEF1	0.784824	0.00200118	1.13089	0.0734486
CD79A	0.598395	0.443216	0.789048	0.534289
RPS19	0.934465	0.0492274	1.03593	0.502584
AC020956.3	0.0970243	0.0237658	2.70039	0.471778
CEACAM3	0.297921	0.0354232	2.14491	0.273842
SYP	0.750073	0.157909	1.46955	0.229209
CEACAM6	0.106687	0.361566	0.223519	0.206238
CEACAM5	1.41682	0.126731	0.968327	0.946007
ATP5SL	1.1565	0.00751246	0.900136	0.0489583
B9D2	1.24181	0.14632	0.776079	0.0983518
CCDC97	0.906386	0.107968	1.04321	0.502745
TGFB1	0.784841	0.0170872	1.02712	0.466395
MT-TL2	0.565791	0.532686	2.13207	0.397954
RN7SL34P	0.341658	0.414039	4.4354	0.359661
RPL36A	0.896137	0.125149	1.06468	0.18163
HNRNPUL1	1.20246	0.000224746	0.869273	0.065496
RP4-583P15.14	0.50866	0.525003	0.140944	0.190103
CTD-2195B23.3	0.522646	0.012241	1.40143	0.0247048
CYP2S1	0.888412	0.331099	0.927541	0.525674
RN7SL718P	1.34527	0.789288	1.53694	0.513419
STK26	1.07977	0.0913347	0.978507	0.643128
CYP2B7P	0.184223	0.189588	2.84452	0.100296
CTC-490E21.11	0.738153	0.140987	1.12431	0.32515
CTC-490E21.14	2.7044	0.188135	1.41969	0.542064
RAB4B-EGLN2	0.966845	0.948064	0.953576	0.906003
RP4-756G23.5	0.818806	0.37578	0.925814	0.809883
MIA	0.27814	0.00327694	1.15106	0.760188
RNU6-195P	0.208408	0.481635	8.38455	0.178274
ADCK4	0.995303	0.970016	0.84067	0.17801
NUMBL	0.793091	0.0154179	0.794185	0.0783775
SHKBP1	0.941792	0.4638	1.09091	0.307436
SPTBN4	0.570002	0.00461714	2.44639	0.0556872
CTC-492K19.4	0.371892	0.191572	1.85485	0.176275
SERTAD3	0.529652	0.00223606	1.21002	0.167726
PRX	0.78419	0.0578322	0.913368	0.130593
C19orf47	1.24434	0.0534909	0.645191	0.00267217
CTC-425O23.2	1.27682	0.190597	0.938409	0.917735
CNTD2	0.142315	0.0123409	5.54724	0.00134114
MAP3K10	0.761406	0.0119011	1.12901	0.220303
FCGBP	2.09443	0.0175344	0.505126	0.290071
DYRK1B	1.02635	0.863246	0.736811	0.357115
CTB-60E11.9	18.0978	0.00651579	3.23691	0.28426
SELV	0.885657	0.866813	1.68888	0.648337
SUPT5H	0.776752	0.0125249	1.48635	0.0322496
RPS16	1.05407	0.0963762	1.03307	0.540325
RN7SL566P	0.860224	0.786594	0.28359	0.376814
SAMD4B	0.875994	0.0687415	1.02699	0.423973
GMFG	0.649141	0.281699	0.67133	0.627489
IFNL1	0.0264252	0.000170799	1.70322	0.107141
RTN4R	0.75143	0.04577	0.744945	0.0376412
FBXO17	0.984244	0.778132	0.912351	0.300994
MRPS12	1.60062	0.000423019	0.63627	0.00488074
CCER2	0.80112	0.39786	1.69961	0.112472
BBC3	0.501338	0.000258967	1.58262	0.00293044
CTC-360G5.6	0.83097	0.873142	0.761346	0.814709
RINL	0.479258	0.0233041	1.22753	0.0479436
AC008982.2	1.38837	0.0695721	1.37798	0.16488
SCML1	1.2187	0.0848587	1.80909	0.0010108
HNRNPL	1.15723	0.0148083	0.903029	0.0998685
AC104534.2	2.30088	0.0362483	1.34555	0.705832
ECH1	0.692597	0.000402311	1.23199	0.0259274
IGBP1-AS2	1.50194	0.633957	2.63164	0.418451
LGALS7B	0.871481	0.822996	0.433176	0.32496
EIF3K	1.15416	0.0035447	0.90152	0.0841299
MAP4K1	0.5779	0.198578	0.983203	0.957005
RYR1	0.184676	0.0317872	1.48513	0.527026
FAM98C	0.955305	0.348392	0.876238	0.00995811
CATSPERG	0.673921	0.106789	1.75701	0.00821572
ZNF350	0.296	0.131646	1.361	0.763994
YIF1B	0.857897	0.0129293	1.02192	0.667368
C19orf33	0.987871	0.579385	0.834073	0.0367196
CTB-102L5.4	0.689385	0.401555	0.430805	0.332355
CTC-450M9.1	0.569936	0.229807	1.49452	0.471137
SIPA1L3	1.04987	0.250615	0.995429	0.974096
CTD-2554C21.2	0.444151	0.0211342	1.95025	0.0484158
ZNF607	0.604455	0.0283475	1.46569	0.038641
ZNF781	0.667619	0.234944	5.38538	0.00022885
ZNF571	0.606165	0.0534345	1.12272	0.649007
CTD-3064H18.4	0.394104	0.0856033	1.12857	0.870263
ZNF793	0.78184	0.513367	1.31934	0.576187
ZNF570	2.19889	0.41979	1.82258	0.359403
ZNF569	0.726618	0.477874	2.58735	0.0572201
ZNF527	0.893048	0.550565	1.07979	0.419395
CTD-3220F14.2	0.426019	0.348014	4.03356	0.256131
CTD-3220F14.3	0.648967	0.223094	0.562487	0.090782
ZNF383	0.835413	0.0541931	1.18888	0.218148
ZNF585B	1.12039	0.789814	1.20346	0.633597
ZNF585A	0.571679	0.0042537	1.3059	0.0248622
AP000705.6	0.262609	0.319941	0.568604	0.526372
ZNF420	0.571937	0.0650424	2.19142	0.0146417
ZNF345	0.554101	0.0599783	2.00867	0.0481141
ZNF790	3.98929	0.412697	2.91036	0.103339
ZNF461	0.493797	0.61838	1.02518	0.98473
ZNF529-AS1	0.97273	0.965417	1.84899	0.599508
ZNF529	0.545604	0.0546234	2.09838	0.0362363
CTD-2630F21.1	0.729062	0.426728	2.0289	0.419576
ZNF566	0.847649	0.780868	0.818576	0.538449
PLXNB3	0.804532	0.189234	1.2094	0.289722
ZNF146	1.07636	0.0503138	1.02319	0.793078
AD001527.7	0.76287	0.706256	1.37761	0.472533
CLIP3	0.515282	0.0984722	0.959314	0.889894
AC002116.7	1.02786	0.871867	1.01144	0.925947
AC002116.8	0.900109	0.621463	1.09165	0.714014
SYNE4	0.611092	0.150252	1.60766	0.150284
AF038458.5	1.1165	0.826174	1.02473	0.983582
LINC01529	0.673838	0.0212528	1.75807	0.013191
ARHGAP33	0.560067	0.00856824	1.51586	0.193925
LRRC75B	0.783149	0.0294359	1.11543	0.226461
PROSER3	0.743981	0.0719355	1.27861	0.0911911
HSPB6	0.706771	0.307814	1.44704	0.290503
AC002398.11	0.797501	0.613212	1.14511	0.699061
AD000671.6	0.741758	0.194403	2.42461	0.133846
CTA-989H11.1	2.82158	0.0218623	0.197072	0.000298871
UPK1A	2.66913	0.33133	1.3691	0.364861
COX6B1	1.06622	0.042818	0.954342	0.511353
RBM42	1.2047	0.00180367	0.676573	0.00359991
ATP4A	0.127163	0.258111	0.596183	0.430149
TMEM147-AS1	1.06238	0.418654	0.72796	0.000779414
AC006262.10	0.203385	0.478633	3.49502	0.530217
SBSN	0.146419	0.0246858	3.67659	0.0315334
FFAR2	0.210988	0.0247562	1.68246	0.461174
AC002511.2	1.12766	0.885826	0.993511	0.98655
LINC01531	1.18343	0.709489	0.992172	0.967515
U62631.5	1.05565	0.883329	3.32628	0.12624
MAG	0.235356	0.0589325	1.27238	0.863257
HAMP	0.939811	0.867243	2.89391	0.0694663
USF2	0.957598	0.0377625	0.932998	0.217554
AD000684.2	0.848514	0.657734	1.82351	0.0184015
AC002128.5	0.619871	0.000742831	1.50671	0.251037
LSR	1.14433	0.00147519	0.864872	0.0689723
JAM2	0.897705	0.610167	0.670558	0.0190937
FAM187B2P	0.946612	0.933735	0.227886	0.142131
FXYD7	0.663835	0.194816	1.48799	0.417456
FXYD1	0.923432	0.633337	1.88471	0.00778604
LGI4	0.977374	0.939018	1.81138	0.0718432
FXYD3	0.604074	0.00893362	1.3493	0.0135344
HPN	0.397599	0.524077	3.32224	0.317653
GRAMD1A	0.671591	0.00295067	1.1236	0.100572
ZNF792	0.887967	0.346252	0.706076	0.0253536
CTC-523E23.3	0.603785	0.00291798	1.56374	0.106962
RNA5-8S5	0.94039	0.591659	0.60055	0.0108059
ZNF30-AS1	0.367137	0.46593	0.61153	0.660144
CTC-523E23.14	1.89569	0.553416	1.14176	0.930077
CTC-523E23.11	0.401406	0.608148	2.13945	0.490375
CTD-2553L13.5	0.77354	0.189092	1.40045	0.262799
CTD-2553L13.4	0.450105	0.204432	2.25995	0.112687
CTD-2553L13.7	0.488163	0.51662	2.97748	0.0961106
SCGB1B2P	1.10179	0.751029	0.84678	0.701082
WTIP	0.663394	0.014981	1.18256	0.285313
UBA2	1.18536	0.000452212	0.984645	0.816069
CTD-2588C8.8	0.176766	0.240279	0.766627	0.819609
RP11-618P17.4	1.03115	0.967198	1.01162	0.989043
GPI	1.43672	0.000282285	0.74643	0.000284217
KIAA0355	0.721099	0.0841554	1.38957	0.00841436
SYCE3	0.149643	0.112179	1.53891	0.27235
LSM14A	0.921344	0.0648938	1.05918	0.209559
WDR88	0.657185	0.049416	1.10594	0.670312
FAAP24	0.825003	0.0892377	0.712	0.0107775
CTD-2085J24.3	0.384723	0.0231404	1.03447	0.953974
RPS12P31	0.850093	0.73231	1.05086	0.926808
CH507-152C13.6	2.37769	0.0594133	1.11723	0.84852
PDCD5	1.22529	0.00374666	0.769868	0.00710647
DPY19L3	1.08963	0.612929	1.34612	0.160233
CTC-360P9.4	1.73423	0.203741	1.16643	0.728547
WDR13	0.770107	0.00510583	0.891387	0.203055
RP11-571E6.3	2.10155	0.501621	0.274402	0.126188
CTC-439O9.1	0.31129	0.103728	5.44825	8.7499e-05
URI1	0.986916	0.869202	1.1744	0.0443949
CCNE1	0.81726	0.16291	0.730663	0.177609
POP4	1.43016	0.00318278	0.657602	0.0120466
RN7SL658P	0.568056	0.699102	0.225033	0.491697
CTC-525D6.3	0.307851	0.09313	0.694084	0.380752
CTB-32O4.2	0.558323	0.0852394	1.10089	0.872713
UQCRFS1	1.16994	0.000977623	0.752934	0.000682322
DDTL	0.97706	0.869169	0.80366	0.120407
LINC01532	1.77258	0.287582	2.80194	0.375688
AC011524.3	1.5702	0.323335	4.22624	0.0585283
AC005616.2	0.449688	0.165661	1.09535	0.880704
LILRA6	1.09894	0.829189	0.805904	0.665086
SLC25A1P5	0.536991	0.284939	0.562394	0.224509
LINC00662	0.950445	0.217171	1.12633	0.082918
MT-CO1	0.665896	0.000166668	1.62362	0.00577378
CTB-151G24.2	0.619517	0.0117591	1.23028	0.429695
CTD-2017D11.2	0.650509	0.39791	2.43428	0.208204
ZNF254	1.00542	0.962981	0.879656	0.487384
RP6-201G10.2	1.43004	0.471141	0.732875	0.373114
CTB-92J24.2	0.266922	0.0494669	0.448892	0.40813
CTB-92J24.3	0.317953	0.200593	1.72621	0.547218
ZNF681	0.64779	0.549781	2.09438	0.130014
ZNF675	0.935738	0.22297	1.28519	0.0323837
ZNF725P	1.80811	0.278427	0.56334	0.593206
ZNF91	0.344396	0.353703	2.05287	0.323683
ZNF730	0.233475	0.0580128	1.91032	0.510258
CTD-2291D10.4	0.478284	0.662405	0.565355	0.724385
CTD-2291D10.1	1.02265	0.984906	1.75359	0.616023
CTD-2291D10.2	0.941839	0.968258	0.570192	0.601187
ARL13A	0.537858	0.0463833	0.79282	0.320028
CTB-159G17.3	0.271749	0.167289	0.801572	0.862844
ZNF99	1.30285	0.539939	0.46797	0.518153
ZNF257	0.522055	0.0131325	1.27669	0.0277096
MAFF	0.805944	0.0230822	1.60159	0.00387505
ZNF100	0.763545	0.228815	1.11431	0.794254
RP11-678G14.4	0.62307	0.160755	2.41687	0.336325
ZNF429	0.656684	0.238477	2.57521	0.230912
LINC00664	0.360476	0.0299518	1.23673	0.749943
CTD-2561J22.5	0.835297	0.636072	1.3379	0.415611
ZNF493	0.67776	0.00417318	1.27211	0.0251151
PPARA	0.846732	0.0190833	1.06317	0.718188
ZNF738	0.911708	0.895685	2.20941	0.181854
VN1R82P	1.62533	0.699543	0.669749	0.79737
RPS2P55	0.680042	0.688946	4.5914	0.073937
ZNF431	0.606253	0.00357091	1.06217	0.380524
ZNF714	1.05655	0.148051	0.995674	0.978469
ZNF430	0.865282	0.586887	1.23955	0.101142
ZNF66	0.124428	0.210982	0.681111	0.624143
ZNF737	1.00544	0.978319	1.15833	0.665884
ZNF826P	1.09308	0.847046	1.95944	0.203125
CTC-260E6.3	0.963774	0.933488	2.46985	0.219023
RNA5SP474	0.364768	0.487574	1.1519	0.925467
ZNF486	0.392616	0.0351701	2.19815	0.329855
ZNF253	0.207832	0.225078	0.769823	0.722278
ZNF506	1.46072	0.293267	1.37569	0.557547
CTC-559E9.6	0.679567	0.166236	1.03991	0.844119
CTC-559E9.4	0.608783	0.33362	3.40183	0.0848168
CTC-559E9.1	0.204041	0.0138301	1.27215	0.306394
ZNF14	0.561716	0.515566	1.1627	0.906454
AC002306.1	0.409137	0.190458	5.26079	0.143683
PBX4	1.49024	0.254079	0.768532	0.598337
CTC-260F20.3	1.16387	0.155815	1.05369	0.786702
NDUFA13	0.984196	0.661672	1.08638	0.307935
TSSK6	0.484044	0.000656425	1.20992	0.0559319
SUGP1	1.05837	0.34647	0.906762	0.0813211
NR2C2AP	1.10839	0.0759796	0.756668	0.00320134
RFXANK	0.829981	0.108273	1.0204	0.814549
TMEM161A	1.13419	0.00383443	0.915255	0.15933
ARMC6	1.72245	0.000621423	0.520634	0.000503043
AC005932.1	0.704218	0.470567	0.743096	0.261058
AC002985.3	0.582682	0.1262	1.39016	0.357338
AC005197.2	0.265919	0.359973	2.74066	0.25626
CERS1	0.829183	0.321417	1.36568	0.640755
GDF1	0.84047	0.783677	2.04838	0.171887
UPF1	1.04496	0.480513	1.03154	0.681466
C19orf60	1.08523	0.22441	0.796838	0.00636749
CRLF1	1.35956	0.183799	0.84372	0.268807
AC005387.2	0.846152	0.373376	0.592295	0.0893773
FKBP8	0.769003	0.00356527	1.02985	0.472514
MIR3189	0.58333	0.486712	4.80367	0.297398
LSM4	1.136	0.000141122	0.831078	0.00476258
ZNF582-AS1	0.538771	0.115777	1.67119	0.263184
KIAA1683	0.936501	0.878851	2.42635	0.00626032
MPV17L2	1.20959	0.147664	0.667487	0.0039514
IFI30	0.741151	0.0097284	0.947212	0.529519
AC007192.4	0.787065	0.676197	1.95401	0.411983
PIK3R2	0.881587	0.0346047	0.904037	0.00567018
RSPO4	0.642862	0.0141926	1.41889	0.03366
MAST3	0.932955	0.222375	1.20911	0.0807566
IL12RB1	0.788274	0.408454	1.35982	0.524524
RPL18A	0.96669	0.364004	1.02101	0.775236
FCHO1	0.977631	0.932175	1.20977	0.1809
MAP1S	0.952911	0.357786	0.935389	0.411427
CTD-3149D2.3	1.18861	0.839275	1.41785	0.797227
CTA-292E10.8	0.759258	0.650622	0.474558	0.0515786
COLGALT1	1.16757	0.00735345	0.990786	0.890504
CTD-3131K8.3	0.173929	0.331808	0.403504	0.35402
NXNL1	0.878437	0.776047	1.78889	0.246616
CTA-445C9.14	0.850895	0.126784	1.17892	0.29211
CTD-2521M24.6	0.907465	0.762599	1.23904	0.209867
CTD-2278I10.4	1.06363	0.733345	1.82962	0.200871
CTD-2278I10.6	0.801965	0.794175	4.83512	0.199931
BABAM1	1.01185	0.759678	0.953948	0.228602
AC010646.3	1.72391	0.565881	1.61018	0.375799
NR2F6	1.07557	0.255693	0.718672	0.0048569
OCEL1	0.605001	0.00298306	0.949641	0.171874
USE1	0.939458	0.561023	1.29011	0.0235229
CTD-2528A14.5	0.812566	0.624755	1.02048	0.977555
HAUS8	1.38812	0.000830477	0.709233	0.000625671
NWD1	0.45912	0.0689422	2.32701	0.0401872
CTC-429P9.3	1.00296	0.98446	0.910932	0.741457
CTC-429P9.2	0.895823	0.534019	1.2846	0.335728
CTD-3222D19.4	2.97008	0.233174	0.814126	0.796152
CTD-3222D19.9	1.11755	0.73773	0.821627	0.632767
CTC-429P9.4	1.1405	0.306436	0.940752	0.711776
MED26	0.93846	0.59359	1.0529	0.478104
SLC35E1	0.909233	0.104793	1.42089	0.00160689
RN7SL146P	1.04931	0.921797	1.52767	0.149038
CHERP	1.04405	0.434652	1.14808	0.233384
C19orf44	1.22099	0.457149	0.825466	0.440651
CALR3	1.02463	0.967079	0.21113	0.00605947
CTD-2013N17.7	0.727436	0.389242	1.80846	0.362823
LRRC74B	1.06102	0.740083	2.10619	0.173554
AP1M1	1.07253	0.339221	1.03825	0.455132
AC005336.4	0.724145	0.0118916	1.47653	0.07445
CYP4F2	0.615788	0.74706	0.422911	0.413072
AC004510.3	1.37224	0.330292	0.604008	0.361006
CYP4F12	0.440782	0.100422	1.97043	0.0171078
CYP4F8	0.264078	0.0507222	1.05872	0.928911
WIZ	1.35272	0.00418779	0.718249	0.0106388
AC006128.2	1.06175	0.789477	0.839966	0.619066
AC005785.2	1.16669	0.789217	7.59792	0.141718
AKAP8	1.10477	0.31626	1.0057	0.924258
BRD4	1.07553	0.182577	1.17283	0.356554
ILVBL	0.842478	0.0172587	1.0023	0.968978
SLC1A6	0.727688	0.09712	1.22717	0.527551
OR7A17	0.868822	0.902343	0.284629	0.379999
ZNF333	0.560322	0.0379423	1.22147	0.116222
KLHL15	0.840005	0.0707204	1.59087	0.0102371
NDUFB7	1.04325	0.145458	0.882663	0.0559947
DNAJB1	0.927091	0.228079	1.03663	0.521709
SNRPGP15	0.739166	0.781864	3.48813	0.242432
GIPC1	1.06148	0.339491	0.840462	0.0399781
PTGER1	1.09069	0.689854	1.05549	0.914572
CTC-548K16.6	1.04197	0.938333	0.895169	0.902468
ADGRE5	0.927148	0.237205	0.898551	0.184062
CTC-548K16.2	0.219831	0.105753	3.21676	0.347021
CTD-2189E23.1	0.177008	0.463172	2.26419	0.449722
RN7SL231P	1.83042	0.37363	1.21807	0.80432
ADGRL1	1.26114	0.0623176	0.888499	0.416475
ASF1B	1.44927	0.00608779	0.554856	0.000735582
PRKACA	1.25019	0.00125172	0.74757	0.00897295
IL27RA	1.29577	0.00170443	0.732448	0.00110708
CTB-55O6.13	3.26431	0.134387	0.284308	0.133277
RFX1	1.01024	0.928088	1.2037	0.340375
DCAF15	0.901901	0.060923	1.01929	0.706216
C19orf57	0.985708	0.960788	0.621713	0.0190955
GPKOW	1.03376	0.448612	0.89413	0.0165247
CTD-3252C9.2	0.900509	0.866164	1.84593	0.552619
AC008686.1	0.645435	0.414193	0.754546	0.727854
LENG9	1.09107	0.457555	0.572593	0.00842492
CTB-5E10.3	0.854249	0.700416	0.830419	0.87253
CACNA1A	0.864318	0.467921	1.69507	0.122349
STX10	1.01273	0.758272	0.972598	0.643994
AC005546.2	1.60981	0.463407	0.491037	0.317162
ABHD8	0.580578	0.0395484	1.84523	0.00443393
DAND5	0.999127	0.996689	0.96621	0.87723
GADD45GIP1	1.14439	0.061598	0.695205	0.0110393
FARSA	1.47266	0.00281621	0.784273	0.00205556
MIR5695	2.05411	0.668487	2.22583	0.15801
SYCE2	0.345875	0.00752106	1.67673	0.0377871
GCDH	1.21609	0.00367495	0.877458	0.123072
CTD-2265O21.7	0.169752	0.0609241	2.38855	0.18872
PRDX2	1.18279	0.0101999	0.769425	0.0116181
BEST2	0.593046	0.295004	0.628324	0.316188
ASNA1	1.13965	0.0398918	0.820934	0.0213997
FBXW9	1.08977	0.0721499	0.805597	0.00438461
CTD-2192J16.26	1.4189	0.50412	1.17627	0.836807
DHPS	0.778088	0.00115629	1.26804	0.00264498
WDR83OS	0.986812	0.672785	0.878332	0.336311
WDR83	0.895778	0.160974	1.07969	0.185852
MAN2B1	0.776681	0.0631824	1.15686	0.163372
ZNF791	0.66414	0.000905313	1.18341	0.263348
CTD-2192J16.11	1.56816	0.399972	0.226532	0.0258608
CTD-2192J16.21	0.347897	0.0227584	3.59437	0.23993
CTD-2192J16.20	0.628491	0.0278502	1.25089	0.241544
ZNF709	0.604651	0.663128	0.625829	0.514478
CTD-3105H18.7	1.15306	0.716362	4.17887	0.146913
CTD-3105H18.16	0.582492	0.0257959	1.70941	0.0297025
ZNF799	0.620392	0.00580363	1.2967	0.0474638
CTD-3105H18.14	0.322264	0.103151	3.73948	0.0641544
SSC5D	0.339206	0.0560601	2.45085	0.138597
CTD-2666L21.1	1.07062	0.892684	0.341076	0.278994
MBTPS2	1.0462	0.188721	0.840578	0.166235
ZNF625-ZNF20	0.591646	0.0284517	1.86451	0.0549435
ZNF844	0.432673	0.103931	0.781654	0.577949
ZNF878	0.633478	0.158985	0.941124	0.876227
CTD-2006C1.2	0.853867	0.00268249	0.926415	0.0736016
CTD-2006C1.12	0.514822	0.296864	0.569803	0.632751
CTD-2006C1.13	0.0883101	0.231347	0.0856748	0.040724
SIGLEC11	0.59243	0.498006	8.24277	0.0158676
ZNF700	0.790231	0.0120179	1.10494	0.261792
ZNF69	0.85502	0.717146	0.820952	0.731979
AC020951.1	0.900964	0.796949	1.56854	0.455391
ZNF440	1.13711	0.360966	1.01996	0.908964
ZNF491	0.201606	0.477574	13.2115	0.165467
CTC-499B15.7	0.672229	0.653962	0.487873	0.344854
ZNF441	0.582602	0.00440862	1.36623	0.194241
CTC-499B15.6	0.517385	0.463641	1.48343	0.537714
ZNF627	0.675176	0.060885	1.04808	0.625656
ECSIT	1.05118	0.142785	0.908167	0.202214
ZNF653	1.11148	0.654429	0.633218	0.0645411
CCDC151	0.587335	0.0160075	0.846219	0.546713
INSL3	0.486859	0.321872	1.75156	0.0385569
ZNF260	0.0613951	0.309291	0.425691	0.521546
CTD-2342J14.6	0.576196	0.134223	1.08314	0.781637
CCDC159	0.793095	0.47035	1.29972	0.162881
TMEM205	0.705303	0.000618806	1.15098	0.122266
RASD2	0.502266	0.00135814	2.10073	0.129794
CTC-510F12.3	0.287331	0.212408	2.08663	0.479678
SMARCA4	1.21658	0.000318864	0.897297	0.133484
DNM2	1.01405	0.702102	0.950007	0.298218
CDKN2D	0.446716	0.00296245	1.47431	0.0222741
KRI1	1.06332	0.233344	0.917237	0.212249
LIPI	1.71721	0.655551	1.33474	0.85072
ATG4D	0.971575	0.647091	0.836739	0.138833
CTC-429L19.3	0.342373	0.220816	0.811293	0.78925
CDC37	1.15381	0.0303056	0.830044	0.0157921
CTD-2369P2.12	7.87848	0.00961514	0.13506	0.439677
FDX2	1.0524	0.323123	0.743774	0.00502062
ZGLP1	1.00571	0.983158	0.470589	0.000729691
ICAM5	0.554358	0.0259146	1.68391	0.0159227
ICAM1	0.594708	0.0112801	1.91479	0.000476574
CTD-2369P2.5	2.40175	0.10769	0.615834	0.381645
PPAN	1.33286	0.00226674	0.739339	0.00143807
CTD-2240E14.4	0.602987	0.0416499	1.82112	0.146794
C19orf66	0.568343	0.000310452	1.15189	0.00417692
PIN1	0.950493	0.0730672	0.909871	0.202911
CTD-2623N2.11	0.877619	0.909561	0.574117	0.730594
CTA-126B4.7	0.944199	0.939706	0.424502	0.279512
UBL5	1.21077	0.0742774	0.986259	0.847775
FBXL12	0.908367	0.0301974	1.05758	0.467361
CTD-2623N2.3	0.526134	0.129928	1.73843	0.0551698
ZNF266	0.85562	0.0443588	1.18194	0.122811
ZNF177	0.588342	0.509244	1.13846	0.931589
ACRC	1.37663	0.444389	2.40005	0.00034849
ZNF559	0.209409	0.0079097	2.08992	0.0356766
OR7E19P	0.532756	0.374536	0.327206	0.10442
OR7D2	0.334751	0.0914817	1.63757	0.331155
ZNF317	0.957534	0.649166	1.12808	0.49594
MUC16	0.693108	0.170262	0.812604	0.400205
CTD-2529P6.3	0.533947	0.0335373	1.64933	0.0887389
BCAS4	0.993839	0.948566	1.08988	0.174839
ZNF558	0.870458	0.106089	1.12695	0.330138
RPS9P1	0.213658	0.0620174	0.529223	0.190597
LL22NC03-2H8.5	0.803097	0.304031	1.58921	0.248993
HNRNPM	2.18785	0.000402222	0.380931	8.11735e-05
RP11-886P16.10	2.7276	0.281733	0.630866	0.552485
2020-03-02	0.923671	0.394795	0.996196	0.978947
RAB11B	0.974234	0.453397	0.966401	0.315185
ANGPTL4	0.241022	0.236877	1.07563	0.904273
KANK3	1.21537	0.449311	0.737879	0.119592
RPS28	1.07296	0.312956	1.00579	0.966298
NDUFA7	0.864078	0.0525898	1.0668	0.453626
AKAP8L	0.853767	0.0112323	1.17264	0.000507962
CTD-2325M2.1	0.598903	0.0348179	1.672	0.0033635
ELAVL1	1.33101	0.0143398	0.784078	0.00472447
TIMM44	1.27159	0.00123737	0.790998	0.000427772
CTXN1	1.72531	0.00221002	0.457877	0.000192206
MAP2K7	1.16778	0.10981	1.20339	0.105577
LRRC8E	1.0854	0.130732	0.922662	0.281202
PRR36	1.21809	0.76655	0.920766	0.886071
EVI5L	0.727323	0.000385265	1.03268	0.324718
CLEC4M	0.0960148	0.0489601	0.320354	0.226127
STXBP2	0.68016	9.47805e-05	1.30882	0.00747012
CTD-3214H19.6	0.287226	0.00691039	0.930343	0.619854
CTD-3214H19.4	1.68771	0.485711	1.88519	0.428754
PET100	1.24031	0.125477	0.801666	0.107199
CAMSAP3	0.98759	0.862788	0.814713	0.0513684
MCOLN1	1.07557	0.416832	0.557254	0.00261555
PEX11G	0.529861	0.00457166	1.14126	0.44844
ARHGEF18	0.952752	0.349231	1.08035	0.335957
TRIP10	0.762852	0.00247089	1.21578	0.0164004
CTD-3128G10.7	0.462616	0.0601736	1.66688	0.108297
C3	0.314513	0.00322901	2.70478	0.040822
TNFSF14	0.389796	0.0260306	2.63697	0.128446
UBE2V1P1	1.36035	0.718449	2.8116	0.153029
RPL7P50	0.914368	0.926114	1.28002	0.794437
CRB3	0.81403	0.00426477	0.943493	0.115731
SLC25A23	1.14464	0.0229116	0.789612	0.0307099
CTB-180A7.6	0.480831	0.171923	0.569205	0.422871
GTF2F1	1.21152	0.0422215	0.83479	0.019881
PSPN	0.848364	0.321038	1.26297	0.0628129
AP000705.8	7.8119	0.191508	0.710643	0.722792
MLLT1	1.27606	0.00230261	0.80372	0.0261965
ACSBG2	1.06701	0.904508	3.44983	0.00231709
RFX2	0.827504	0.0194545	1.22587	0.0734214
PPP1R15A	0.682259	0.000470459	1.99502	0.000296564
CAPS	0.626319	0.0566155	1.21679	0.48384
AC104532.3	0.686338	0.77647	1.67533	0.297415
NDUFA11	1.23409	0.00742566	0.750189	0.0268704
CTA-268H5.14	0.387214	0.00242679	0.906711	0.76376
AC024592.9	0.159478	0.00639154	19.6837	0.0454387
TCEANC	0.693114	0.0255098	1.05626	0.911624
FUT6	0.125969	0.218153	2.61822	0.356747
NRTN	1.18708	0.358192	0.459408	0.025454
MAP3K15	1.25552	0.761504	0.90613	0.888755
DUS3L	1.2827	0.0537967	0.761798	0.0231625
PRR22	1.90094	0.0061713	0.534904	0.0043313
C19orf70	1.04184	0.366328	0.806496	0.0172237
SAFB	1.1814	0.0749466	0.863185	0.0507786
KDM4B	0.831527	0.0120288	1.15876	0.213576
TICAM1	0.886968	0.149656	1.02697	0.625952
FEM1A	1.28815	0.0348914	0.773813	0.0441979
DPP9-AS1	1.10742	0.240497	1.16391	0.553558
MYDGF	1.01076	0.630569	0.927584	0.22985
TNFAIP8L1	0.741828	0.00369351	1.16632	0.0728842
PLIN4	0.754096	0.0698116	1.58026	0.0221042
CTB-50L17.9	0.360743	0.00253837	3.31922	0.00227417
CTB-50L17.7	1.28649	0.868976	1.02994	0.984357
UBXN6	0.706827	0.0147844	1.16076	0.200755
CTB-50L17.5	1.4325	0.406969	0.603205	0.568687
AC007292.6	0.840579	0.235075	1.04785	0.804328
AC007292.4	0.117093	0.241902	1.13095	0.863235
MPND	1.01818	0.865837	0.911475	0.0716557
STAP2	0.937837	0.105693	1.16906	0.00335462
FSD1	1.37522	0.0222464	1.03501	0.866982
[truncated: 25,558 more rows]
