# Supplementary material for: VAV2 is required for DNA repair and implicated in cancer radiotherapy resistance
Source: Signal Transduct Target Ther. 2021 Aug 30;6:322. doi: 10.1038/s41392-021-00735-9 (PMC8405816; doi:10.1038/s41392-021-00735-9)
Supplement: Supplementary file 5 — Supplementary Table 4 [file 41392_2021_735_MOESM5_ESM.xlsx]

## Sheet: KYSE150VAV2-IgG
Supplementary Table 4. Mass spectrometry analysis identified proteins potentially associated with VAV2 in ESCC cells
Accession	Protein name	Gene	MW (kDa)	Protein score
P13645	Keratin, type I cytoskeletal 10	KRT10	58.7917	674.999
P04264	Keratin, type II cytoskeletal 1	KRT1	65.999	668.561
P35579	Myosin-9	MYH9	226.392	598.664
P35527	Keratin, type I cytoskeletal 9	KRT9	62.0268	524.291
P35908	Keratin, type II cytoskeletal 2 epidermal	KRT2	65.3932	323.283
P19474	E3 ubiquitin-protein ligase TRIM21	TRIM21	54.1351	310.819
P07437	Tubulin beta chain	TUBB	49.639	218.468
P60709	Actin, cytoplasmic 1	ACTB	41.7097	204.463
P02533	Keratin, type I cytoskeletal 14	KRT14	51.5294	200.385
Q9BQE3	Tubulin alpha-1C chain	TUBA1C	49.8635	187.963
A0A075B6P5	Immunoglobulin kappa variable 2-28	IGKV2-28	12.9485	156.912
Q86YZ3	Hornerin	HRNR	282.228	121.732
P68104	Elongation factor 1-alpha 1	EEF1A1	50.1091	112.789
P02538	Keratin, type II cytoskeletal 6A	KRT6A	60.0083	106.192
P06753	Tropomyosin alpha-3 chain	TPM3	32.9298	93.9026
P13647	Keratin, type II cytoskeletal 5	KRT5	62.34	92.6389
P54652	Heat shock-related 70 kDa protein 2	HSPA2	69.9779	86.53
P60660	Myosin light polypeptide 6	MYL6	16.9191	76.5
P19105	Myosin regulatory light chain 12A	MYL12A	19.7815	74
P18124	60S ribosomal protein L7	RPL7	29.2072	68.96
P15924	Desmoplakin	DSP	331.569	64.5095
A0A075B6H7	Probable non-functional immunoglobulin kappa variable 3-7	IGKV3-7	12.7754	63.8959
P60866	40S ribosomal protein S20	RPS20	13.3643	63.65
A0A0A0MS14	Immunoglobulin heavy variable 1-45	IGHV1-45	13.4995	63.2751
P38646	Stress-70 protein, mitochondrial	HSPA9	73.6348	61.24
P06312	Immunoglobulin kappa variable 4-1	IGKV4-1	13.3716	60.0187
P05787	Keratin, type II cytoskeletal 8	KRT8	53.6711	57.527
P49411	Elongation factor Tu, mitochondrial	TUFM	49.5102	56.07
P0DP01	Immunoglobulin heavy variable 1-8	IGHV1-8	12.9833	53.06
P04406	Glyceraldehyde-3-phosphate dehydrogenase	GAPDH	36.0304	52.2
P11182	Lipoamide acyltransferase component of branched-chain alpha-keto acid dehydrogenase complex, mitochondrial	DBT	53.4529	52.03
B9A064	Immunoglobulin lambda-like polypeptide 5	IGLL5	23.0486	47.94
P62701	40S ribosomal protein S4, X isoform	RPS4X	29.5791	47.81
P62249	40S ribosomal protein S16	RPS16	16.435	44.58
P10515	Dihydrolipoyllysine-residue acetyltransferase component of pyruvate dehydrogenase complex, mitochondrial	DLAT	68.9531	43.86

## Sheet: KYSE150VAV2-FLAG
Accession	Protein name	Gene	MW (kDa)	Protein score
P35579	Myosin-9	MYH9	226.392	6165.4
P52735	Guanine nucleotide exchange factor VAV2	VAV2	101.224	2374.94
P35580	Myosin-10	MYH10	228.858	2272.35
P60709	Actin, cytoplasmic 1	ACTB	41.7097	1366.24
P63261	Actin, cytoplasmic 2	ACTG1	41.7658	1350.54
P04264	Keratin, type II cytoskeletal 1	KRT1	65.999	905.13
P11142	Heat shock cognate 71 kDa protein	HSPA8	70.8542	763.022
P12956	X-ray repair cross-complementing protein 6	XRCC6	69.7991	616.077
P35527	Keratin, type I cytoskeletal 9	KRT9	62.0268	600.732
P07437	Tubulin beta chain	TUBB	49.639	564.964
P19105	Myosin regulatory light chain 12A	MYL12A	19.7815	549.744
P68104	Elongation factor 1-alpha 1	EEF1A1	50.1091	548.796
P68363	Tubulin alpha-1B chain	TUBA1B	50.1196	547.405
Q9BQE3	Tubulin alpha-1C chain	TUBA1C	49.8635	543.27
P35908	Keratin, type II cytoskeletal 2 epidermal	KRT2	65.3932	490.282
O43795	Unconventional myosin-Ib	MYO1B	131.902	475.338
P68371	Tubulin beta-4B chain	TUBB4B	49.799	454.654
P02545	Prelamin-A/C	LMNA	74.0947	445.835
P13645	Keratin, type I cytoskeletal 10	KRT10	58.7917	400.581
Q13509	Tubulin beta-3 chain	TUBB3	50.4003	388.854
P13010	X-ray repair cross-complementing protein 5	XRCC5	82.6523	361.861
P05141	ADP/ATP translocase 2	SLC25A5	32.8312	322.082
P63267	Actin, gamma-enteric smooth muscle	ACTG2	41.8498	318.962
P02538	Keratin, type II cytoskeletal 6A	KRT6A	60.0083	313.648
P78527	DNA-dependent protein kinase catalytic subunit	PRKDC	468.788	307.886
O00159	Unconventional myosin-Ic	MYO1C	121.606	301.522
P23396	40S ribosomal protein S3	RPS3	26.6714	300.068
Q7Z406	Myosin-14	MYH14	227.732	297.789
P67936	Tropomyosin alpha-4 chain	TPM4	28.5045	291.468
P09874	Poly [ADP-ribose] polymerase 1	PARP1	113.012	286.189
P05787	Keratin, type II cytoskeletal 8	KRT8	53.6711	280.856
P05783	Keratin, type I cytoskeletal 18	KRT18	48.0285	270.6
P52907	F-actin-capping protein subunit alpha-1	CAPZA1	32.9023	251.936
P13647	Keratin, type II cytoskeletal 5	KRT5	62.34	249.893
P12236	ADP/ATP translocase 3	SLC25A6	32.8452	247.672
P27694	Replication protein A 70 kDa DNA-binding subunit	RPA1	68.0953	226.563
P63244	Receptor of activated protein C kinase 1	RACK1	35.0546	224.017
P0DMV9	Heat shock 70 kDa protein 1B	HSPA1B	70.009	216.715
P10515	Dihydrolipoyllysine-residue acetyltransferase component of pyruvate dehydrogenase complex, mitochondrial	DLAT	68.9531	204.898
P06753	Tropomyosin alpha-3 chain	TPM3	32.9298	202.274
P25705	ATP synthase subunit alpha, mitochondrial	ATP5F1A	59.7136	189.952
P62829	60S ribosomal protein L23	RPL23	14.8561	184.054
P08559	Pyruvate dehydrogenase E1 component subunit alpha, somatic form, mitochondrial	PDHA1	43.2676	183.688
P14649	Myosin light chain 6B	MYL6B	22.7497	170.368
O15260	Surfeit locus protein 4	SURF4	30.3738	168.388
P19338	Nucleolin	NCL	76.5684	168.083
Q9ULV4	Coronin-1C	CORO1C	53.2151	166.297
P11177	Pyruvate dehydrogenase E1 component subunit beta, mitochondrial	PDHB	39.208	164.435
P62805	Histone H4	H4C1	11.3604	163.183
P09651	Heterogeneous nuclear ribonucleoprotein A1	HNRNPA1	38.7231	162.751
P62701	40S ribosomal protein S4, X isoform	RPS4X	29.5791	161.998
P18085	ADP-ribosylation factor 4	ARF4	20.4977	161.134
P50402	Emerin	EMD	28.9759	157.127
P15880	40S ribosomal protein S2	RPS2	31.3046	155.54
P62249	40S ribosomal protein S16	RPS16	16.435	151.934
P50454	Serpin H1	SERPINH1	46.4112	149.274
P08727	Keratin, type I cytoskeletal 19	KRT19	44.0791	148.405
P02768	Serum albumin	ALB	69.3215	143.225
P18124	60S ribosomal protein L7	RPL7	29.2072	143.023
Q6WCQ1	Myosin phosphatase Rho-interacting protein	MPRIP	116.461	142.518
Q86YZ3	Hornerin	HRNR	282.228	141.262
A6NHL2	Tubulin alpha chain-like 3	TUBAL3	49.8767	138.729
Q69YQ0	Cytospin-A	SPECC1L	124.525	136.729
P05387	60S acidic ribosomal protein P2	RPLP2	11.6578	134.763
P30050	60S ribosomal protein L12	RPL12	17.8075	129.783
Q15149	Plectin	PLEC	531.466	128.098
P47756	F-actin-capping protein subunit beta	CAPZB	31.3308	127.909
P51991	Heterogeneous nuclear ribonucleoprotein A3	HNRNPA3	39.5706	127.694
P60660	Myosin light polypeptide 6	MYL6	16.9191	126.002
Q07020	60S ribosomal protein L18	RPL18	21.6211	123.025
Q9NYL9	Tropomodulin-3	TMOD3	39.5703	121.438
P42166	Lamina-associated polypeptide 2, isoform alpha	TMPO	75.4456	121.282
P49411	Elongation factor Tu, mitochondrial	TUFM	49.5102	121.206
Q53GQ0	Very-long-chain 3-oxoacyl-CoA reductase	HSD17B12	34.3022	120.842
P08195	4F2 cell-surface antigen heavy chain	SLC3A2	67.9517	118.406
P61026	Ras-related protein Rab-10	RAB10	22.5266	118.107
Q14241	Elongin-A	ELOA	89.8533	116.983
Q02878	60S ribosomal protein L6	RPL6	32.7076	115.156
P35268	60S ribosomal protein L22	RPL22	14.7778	106.283
Q13151	Heterogeneous nuclear ribonucleoprotein A0	HNRNPA0	30.8218	105.693
P60866	40S ribosomal protein S20	RPS20	13.3643	105.383
P46782	40S ribosomal protein S5	RPS5	22.8621	103.19
Q86VP6	Cullin-associated NEDD8-dissociated protein 1	CAND1	136.289	101.733
P16615	Sarcoplasmic/endoplasmic reticulum calcium ATPase 2	ATP2A2	114.683	98.8082
Q9NZ01	Very-long-chain enoyl-CoA reductase	TECR	36.0108	98.4039
P62244	40S ribosomal protein S15a	RPS15A	14.83	98.1898
P22626	Heterogeneous nuclear ribonucleoproteins A2/B1	HNRNPA2B1	37.4067	98.0051
P04792	Heat shock protein beta-1	HSPB1	22.7685	97.0919
P17096	High mobility group protein HMG-I/HMG-Y	HMGA1	11.6691	97.0321
Q9H9B4	Sideroflexin-1	SFXN1	35.5963	95.1292
P53985	Monocarboxylate transporter 1	SLC16A1	53.9089	94.4002
O75531	Barrier-to-autointegration factor	BANF1	10.052	94.11
Q9P0L0	Vesicle-associated membrane protein-associated protein A	VAPA	27.8752	93.7583
P13637	Sodium/potassium-transporting ATPase subunit alpha-3	ATP1A3	111.677	91.1543
P62269	40S ribosomal protein S18	RPS18	17.7079	89.598
P04843	Dolichyl-diphosphooligosaccharide--protein glycosyltransferase subunit 1	RPN1	68.5268	88.9084
P04406	Glyceraldehyde-3-phosphate dehydrogenase	GAPDH	36.0304	88.7365
P61353	60S ribosomal protein L27	RPL27	15.7877	87.3572
O60762	Dolichol-phosphate mannosyltransferase subunit 1	DPM1	29.6158	86.8954
Q15370	Elongin-B	ELOB	13.1246	86.5124
Q01650	Large neutral amino acids transporter small subunit 1	SLC7A5	54.9743	85.35
P06576	ATP synthase subunit beta, mitochondrial	ATP5F1B	56.5246	85.0713
P49916	DNA ligase 3	LIG3	112.835	82.8657
O94832	Unconventional myosin-Id	MYO1D	116.129	82.3894
P62851	40S ribosomal protein S25	RPS25	13.7337	81.7032
P36578	60S ribosomal protein L4	RPL4	47.6674	81.1604
P36873	Serine/threonine-protein phosphatase PP1-gamma catalytic subunit	PPP1CC	36.9597	80.3047
O60814	Histone H2B type 1-K	H2BC12	13.8816	79.937
Q9Y678	Coatomer subunit gamma-1	COPG1	97.6555	79.2711
Q5T2N8	ATPase family AAA domain-containing protein 3C	ATAD3C	46.3501	78.794
Q99623	Prohibitin-2	PHB2	33.2759	77.7072
P61619	Protein transport protein Sec61 subunit alpha isoform 1	SEC61A1	52.2305	77.6893
P62424	60S ribosomal protein L7a	RPL7A	29.977	76.99
P08238	Heat shock protein HSP 90-beta	HSP90AB1	83.2121	75.7027
P61254	60S ribosomal protein L26	RPL26	17.2475	74.9812
P62263	40S ribosomal protein S14	RPS14	16.2625	74.593
P26373	60S ribosomal protein L13	RPL13	24.2465	73.1926
P16403	Histone H1.2	H1-2	21.3517	73.1924
P62753	40S ribosomal protein S6	RPS6	28.663	72.9391
O96008	Mitochondrial import receptor subunit TOM40 homolog	TOMM40	37.8691	72.64
P62913	60S ribosomal protein L11	RPL11	20.2396	70.7041
P67809	Y-box-binding protein 1	YBX1	35.9027	70.61
P18621	60S ribosomal protein L17	RPL17	21.3833	69.38
P0DOX8	Immunoglobulin lambda-1 light chain	---	22.8161	69.2399
Q02543	60S ribosomal protein L18a	RPL18A	20.7489	68.33
P11488	Guanine nucleotide-binding protein G(t) subunit alpha-1	GNAT1	40.015	68.32
P63173	60S ribosomal protein L38	RPL38	8.21273	68.28
P62241	40S ribosomal protein S8	RPS8	24.1902	66.84
P07910	Heterogeneous nuclear ribonucleoproteins C1/C2	HNRNPC	33.6495	66.6
P40616	ADP-ribosylation factor-like protein 1	ARL1	20.4044	66.31
P62277	40S ribosomal protein S13	RPS13	17.2117	66.25
Q00325	Phosphate carrier protein, mitochondrial	SLC25A3	40.0687	65.5584
P17812	CTP synthase 1	CTPS1	66.648	64.9814
P39019	40S ribosomal protein S19	RPS19	16.0505	64.6263
Q6Y1H2	Very-long-chain (3R)-3-hydroxyacyl-CoA dehydratase 2	HACD2	28.3501	62.93
O00148	ATP-dependent RNA helicase DDX39A	DDX39A	49.098	62.44
P61513	60S ribosomal protein L37a	RPL37A	10.2685	61.71
Q15758	Neutral amino acid transporter B(0)	SLC1A5	56.5623	61.27
O00330	Pyruvate dehydrogenase protein X component, mitochondrial	PDHX	54.0888	61.2012
P48454	Serine/threonine-protein phosphatase 2B catalytic subunit gamma isoform	PPP3CC	58.0923	60.99
P84090	Enhancer of rudimentary homolog	ERH	12.251	60.8948
P33947	ER lumen protein-retaining receptor 2	KDELR2	24.406	60.6804
P00533	Epidermal growth factor receptor	EGFR	134.19	60.65
Q9UHB6	LIM domain and actin-binding protein 1	LIMA1	85.1734	59.86
P62857	40S ribosomal protein S28	RPS28	7.8362	59.5
Q15424	Scaffold attachment factor B1	SAFB	102.58	59.37
P46783	40S ribosomal protein S10	RPS10	18.8859	59.23
Q9P035	Very-long-chain (3R)-3-hydroxyacyl-CoA dehydratase 3	HACD3	43.1316	59.22
P45880	Voltage-dependent anion-selective channel protein 2	VDAC2	31.5465	58.77
P57088	Transmembrane protein 33	TMEM33	27.9598	58.59
P62081	40S ribosomal protein S7	RPS7	22.1133	58
P61247	40S ribosomal protein S3a	RPS3A	29.9257	57.51
Q09666	Neuroblast differentiation-associated protein AHNAK	AHNAK	628.699	57.11
P62266	40S ribosomal protein S23	RPS23	15.7977	56.46
P46776	60S ribosomal protein L27a	RPL27A	16.551	55.99
O00483	Cytochrome c oxidase subunit NDUFA4	NDUFA4	9.36391	55.64
O75369	Filamin-B	FLNB	277.99	55.38
P61158	Actin-related protein 3	ACTR3	47.341	55.15
P83731	60S ribosomal protein L24	RPL24	17.7679	54.95
Q9HD45	Transmembrane 9 superfamily member 3	TM9SF3	67.8431	54.6
P14678	Small nuclear ribonucleoprotein-associated proteins B and B'	SNRPB	24.5937	54.38
P62906	60S ribosomal protein L10a	RPL10A	24.8155	54.27
O14974	Protein phosphatase 1 regulatory subunit 12A	PPP1R12A	115.211	53.94
P20700	Lamin-B1	LMNB1	66.3676	52.98
P62280	40S ribosomal protein S11	RPS11	18.419	52.89
Q9Y3U8	60S ribosomal protein L36	RPL36	12.2459	52.44
Q96E39	RNA binding motif protein, X-linked-like-1	RBMXL1	42.1162	52.1
Q7Z2K6	Endoplasmic reticulum metallopeptidase 1	ERMP1	100.167	51.71
Q9NPQ8	Synembryn-A	RIC8A	59.6715	51.16
P00338	L-lactate dehydrogenase A chain	LDHA	36.6654	51.07
O14980	Exportin-1	XPO1	123.306	50.09
P53007	Tricarboxylate transport protein, mitochondrial	SLC25A1	33.991	49.7
Q9BXX2	Ankyrin repeat domain-containing protein 30B	ANKRD30B	157.95	49.36
P62899	60S ribosomal protein L31	RPL31	14.4539	49.24
P50914	60S ribosomal protein L14	RPL14	23.417	49.2
P16989	Y-box-binding protein 3	YBX3	40.066	49.12
P01714	Immunoglobulin lambda variable 3-19	IGLV3-19	12.0349	49.04
Q04837	Single-stranded DNA-binding protein, mitochondrial	SSBP1	17.249	48.3
A0A075B6P5	Immunoglobulin kappa variable 2-28	IGKV2-28	12.9485	48.2
P0CG48	Polyubiquitin-C	UBC	76.9915	48.15
P62847	40S ribosomal protein S24	RPS24	15.4134	47.68
Q96KK5	Histone H2A type 1-H	HIST1H2AH	13.8978	47.32
P0DP24	Calmodulin-2	CALM2	16.8268	46.09
O75477	Erlin-1	ERLIN1	39.1464	46.04
Q96AX9	E3 ubiquitin-protein ligase MIB2	MIB2	109.87	45.36
Q6NXT2	Histone H3.3C	H3F3C	15.2044	45.14
P00403	Cytochrome c oxidase subunit 2	MT-CO2	25.5482	45.03
P26641	Elongation factor 1-gamma	EEF1G	50.0871	44.89
Q16643	Drebrin	DBN1	71.3854	44.66
P21796	Voltage-dependent anion-selective channel protein 1	VDAC1	30.7536	44.58
Q99959	Plakophilin-2	PKP2	97.3548	43.68
P46781	40S ribosomal protein S9	RPS9	22.5776	43.14
P46977	Dolichyl-diphosphooligosaccharide--protein glycosyltransferase subunit STT3A	STT3A	80.4768	43.11
P62873	Guanine nucleotide-binding protein G(I)/G(S)/G(T) subunit beta-1	GNB1	37.353	43.06
P27635	60S ribosomal protein L10	RPL10	24.5879	42.55
P02042	Hemoglobin subunit delta	HBD	16.0453	42.39
O75964	ATP synthase subunit g, mitochondrial	ATP5MG	11.4212	42.23
P27824	Calnexin	CANX	67.5259	41.95
P46777	60S ribosomal protein L5	RPL5	34.3407	41.88
P62861	40S ribosomal protein S30	FAU	6.64382	41.81
P43358	Melanoma-associated antigen 4	MAGEA4	34.8775	41.68
P06312	Immunoglobulin kappa variable 4-1	IGKV4-1	13.3716	41.51
O95373	Importin-7	IPO7	119.44	40.65
P62910	60S ribosomal protein L32	RPL32	15.8498	40.18
P61160	Actin-related protein 2	ACTR2	44.7322	40.17
Q13045	Protein flightless-1 homolog	FLII	144.66	40.15
P18077	60S ribosomal protein L35a	RPL35A	12.5298	39.28
P52597	Heterogeneous nuclear ribonucleoprotein F	HNRNPF	45.6429	39.26
P10809	60 kDa heat shock protein, mitochondrial	HSPD1	61.0164	38.6
P53621	Coatomer subunit alpha	COPA	138.258	38.47
P28799	Progranulin	GRN	63.4998	36.17

## Sheet: KYSE30-IgG
Accession	Protein name	Gene	MW (kDa)	Protein score
P35579	Myosin-9	MYH9	226.392	1923.43
P04264	Keratin, type II cytoskeletal 1	KRT1	65.999	1592.6
P35527	Keratin, type I cytoskeletal 9	KRT9	62.0268	1574.21
P13645	Keratin, type I cytoskeletal 10	KRT10	58.7917	1228.42
P35908	Keratin, type II cytoskeletal 2 epidermal	KRT2	65.3932	1039.41
Q86YZ3	Hornerin	HRNR	282.228	660.315
P08779	Keratin, type I cytoskeletal 16	KRT16	51.2362	331.57
P04259	Keratin, type II cytoskeletal 6B	KRT6B	60.0303	322.059
P08238	Heat shock protein HSP 90-beta	HSP90AB1	83.2121	315.816
P02538	Keratin, type II cytoskeletal 6A	KRT6A	60.0083	308.973
P02533	Keratin, type I cytoskeletal 14	KRT14	51.5294	264.764
P60709	Actin, cytoplasmic 1	ACTB	41.7097	263.531
P13647	Keratin, type II cytoskeletal 5	KRT5	62.34	242.421
P68363	Tubulin alpha-1B chain	TUBA1B	50.1196	234.719
P54652	Heat shock-related 70 kDa protein 2	HSPA2	69.9779	204.043
P19474	E3 ubiquitin-protein ligase TRIM21	TRIM21	54.1351	175.164
P68104	Elongation factor 1-alpha 1	EEF1A1	50.1091	143.293
Q5D862	Filaggrin-2	FLG2	247.928	138.665
P60660	Myosin light polypeptide 6	MYL6	16.9191	130.237
P13639	Elongation factor 2	EEF2	95.277	124.623
P07195	L-lactate dehydrogenase B chain	LDHB	36.6151	123.578
P02768	Serum albumin	ALB	69.3215	118.158
P07437	Tubulin beta chain	TUBB	49.639	117.088
P68371	Tubulin beta-4B chain	TUBB4B	49.799	115.264
A0A0A0MS14	Immunoglobulin heavy variable 1-45	IGHV1-45	13.4995	106.498
O95678	Keratin, type II cytoskeletal 75	KRT75	59.524	103.288
Q58FF6	Putative heat shock protein HSP 90-beta 4	HSP90AB4P	58.2276	102.334
Q14525	Keratin, type I cuticular Ha3-II	KRT33B	46.1845	91.5713
P69905	Hemoglobin subunit alpha	HBA1	15.2479	83.282
Q12905	Interleukin enhancer-binding factor 2	ILF2	43.0352	82.68
A0A075B6P5	Immunoglobulin kappa variable 2-28	IGKV2-28	12.9485	79.94
P02765	Alpha-2-HS-glycoprotein	AHSG	39.3157	78.54
P00734	Prothrombin	F2	69.9921	77.4846
Q02413	Desmoglein-1	DSG1	113.676	76.947
P81605	Dermcidin	DCD	11.2768	71.0477
P62244	40S ribosomal protein S15a	RPS15A	14.83	70.9305
P05141	ADP/ATP translocase 2	SLC25A5	32.8312	70.2781
P04406	Glyceraldehyde-3-phosphate dehydrogenase	GAPDH	36.0304	69.0449
P15924	Desmoplakin	DSP	331.569	65.5389
P23396	40S ribosomal protein S3	RPS3	26.6714	64.9831
P07355	Annexin A2	ANXA2	38.5798	64.6802
A0A075B6H7	Probable non-functional immunoglobulin kappa variable 3-7	IGKV3-7	12.7754	64.4367
P28799	Progranulin	GRN	63.4998	62.7225
Q9Y5I4	Protocadherin alpha-C2	PCDHAC2	109.383	60.62
A0A075B6I1	Immunoglobulin lambda variable 4-60	IGLV4-60	12.9793	59.9
P22090	40S ribosomal protein S4, Y isoform 1	RPS4Y1	29.437	59.66
Q15517	Corneodesmosin	CDSN	51.4902	55.59
P02042	Hemoglobin subunit delta	HBD	16.0453	52.84
P31944	Caspase-14	CASP14	27.662	52.28
P08195	4F2 cell-surface antigen heavy chain	SLC3A2	67.9517	51.29
P62805	Histone H4	H4C1	11.3604	51.28
P62249	40S ribosomal protein S16	RPS16	16.435	50.08
Q5T749	Keratinocyte proline-rich protein	KPRP	64.0932	49.27
P04792	Heat shock protein beta-1	HSPB1	22.7685	48.71
P36957	Dihydrolipoyllysine-residue succinyltransferase component of 2-oxoglutarate dehydrogenase complex, mitochondrial	DLST	48.7245	48.3
B9A064	Immunoglobulin lambda-like polypeptide 5	IGLL5	23.0486	47.83
P06733	Alpha-enolase	ENO1	47.1393	46.92
P62913	60S ribosomal protein L11	RPL11	20.2396	46.63
P32119	Peroxiredoxin-2	PRDX2	21.8782	44.69
P06312	Immunoglobulin kappa variable 4-1	IGKV4-1	13.3716	44.66
P04004	Vitronectin	VTN	54.2712	43.19
P19105	Myosin regulatory light chain 12A	MYL12A	19.7815	43.15
Q9UL51	Potassium/sodium hyperpolarization-activated cyclic nucleotide-gated channel 2	HCN2	96.8883	43.11
P0DP01	Immunoglobulin heavy variable 1-8	IGHV1-8	12.9833	43.11
P62917	60S ribosomal protein L8	RPL8	28.0073	42.67
P01008	Antithrombin-III	SERPINC1	52.5689	42.63
P30049	ATP synthase subunit delta, mitochondrial	ATP5F1D	17.4792	41.62
Q9Y4Z0	U6 snRNA-associated Sm-like protein LSm4	LSM4	15.3399	39.49
Q86VD1	MORC family CW-type zinc finger protein 1	MORC1	112.81	39.42
Q99623	Prohibitin-2	PHB2	33.2759	37.34
P15880	40S ribosomal protein S2	RPS2	31.3046	35.24

## Sheet: KYSE30_VAV2
Accession	Protein name	Gene	MW (kDa)	Protein score
P35579	Myosin-9	MYH9	226.392	3360.49
P04264	Keratin, type II cytoskeletal 1	KRT1	65.999	1431.6
P35527	Keratin, type I cytoskeletal 9	KRT9	62.0268	1315.55
P13645	Keratin, type I cytoskeletal 10	KRT10	58.7917	1073.58
P08238	Heat shock protein HSP 90-beta	HSP90AB1	83.2121	842.566
P35908	Keratin, type II cytoskeletal 2 epidermal	KRT2	65.3932	833.467
P52735	Guanine nucleotide exchange factor VAV2	VAV2	101.224	802.809
P07900	Heat shock protein HSP 90-alpha	HSP90AA1	84.6067	705.849
P11021	Endoplasmic reticulum chaperone BiP	HSPA5	72.2884	537.803
P07437	Tubulin beta chain	TUBB	49.639	527.504
P49327	Fatty acid synthase	FASN	273.254	523.129
Q86YZ3	Hornerin	HRNR	282.228	502.397
P60709	Actin, cytoplasmic 1	ACTB	41.7097	469.896
P68363	Tubulin alpha-1B chain	TUBA1B	50.1196	446.101
Q9BQE3	Tubulin alpha-1C chain	TUBA1C	49.8635	442.747
P68371	Tubulin beta-4B chain	TUBB4B	49.799	440.224
P02538	Keratin, type II cytoskeletal 6A	KRT6A	60.0083	436.064
P05787	Keratin, type II cytoskeletal 8	KRT8	53.6711	419.286
P68104	Elongation factor 1-alpha 1	EEF1A1	50.1091	407.687
P11142	Heat shock cognate 71 kDa protein	HSPA8	70.8542	386.309
P13639	Elongation factor 2	EEF2	95.277	345.609
P13647	Keratin, type II cytoskeletal 5	KRT5	62.34	324.338
P0DMV9	Heat shock 70 kDa protein 1B	HSPA1B	70.009	318.696
P07195	L-lactate dehydrogenase B chain	LDHB	36.6151	309.569
P49368	T-complex protein 1 subunit gamma	CCT3	60.4953	307.032
Q13509	Tubulin beta-3 chain	TUBB3	50.4003	302.314
P00533	Epidermal growth factor receptor	EGFR	134.19	284.777
P10809	60 kDa heat shock protein, mitochondrial	HSPD1	61.0164	275.564
P05783	Keratin, type I cytoskeletal 18	KRT18	48.0285	271.178
P25705	ATP synthase subunit alpha, mitochondrial	ATP5F1A	59.7136	270.943
P02533	Keratin, type I cytoskeletal 14	KRT14	51.5294	255.617
P08779	Keratin, type I cytoskeletal 16	KRT16	51.2362	252.736
Q00610	Clathrin heavy chain 1	CLTC	191.493	245.302
P14625	Endoplasmin	HSP90B1	92.4113	240.775
Q99623	Prohibitin-2	PHB2	33.2759	222.318
Q92598	Heat shock protein 105 kDa	HSPH1	96.8037	221.632
P00338	L-lactate dehydrogenase A chain	LDHA	36.6654	212.775
P08727	Keratin, type I cytoskeletal 19	KRT19	44.0791	199.237
P50991	T-complex protein 1 subunit delta	CCT4	57.8878	196.125
P17812	CTP synthase 1	CTPS1	66.648	189.076
P05141	ADP/ATP translocase 2	SLC25A5	32.8312	179.389
Q02878	60S ribosomal protein L6	RPL6	32.7076	179.032
P23526	Adenosylhomocysteinase	AHCY	47.6852	178.418
P06576	ATP synthase subunit beta, mitochondrial	ATP5F1B	56.5246	176.285
P15880	40S ribosomal protein S2	RPS2	31.3046	175.572
P36578	60S ribosomal protein L4	RPL4	47.6674	175.101
P52292	Importin subunit alpha-1	KPNA2	57.8259	171.746
P60660	Myosin light polypeptide 6	MYL6	16.9191	165.283
P19338	Nucleolin	NCL	76.5684	162.828
P50990	T-complex protein 1 subunit theta	CCT8	59.5825	162.699
P23396	40S ribosomal protein S3	RPS3	26.6714	159.08
P08195	4F2 cell-surface antigen heavy chain	SLC3A2	67.9517	158.627
P35232	Prohibitin	PHB	29.7859	150.445
P63104	14-3-3 protein zeta/delta	YWHAZ	27.7277	147.019
P30050	60S ribosomal protein L12	RPL12	17.8075	146.261
P18124	60S ribosomal protein L7	RPL7	29.2072	145.885
P63244	Receptor of activated protein C kinase 1	RACK1	35.0546	145.366
P02545	Prelamin-A/C	LMNA	74.0947	144.967
Q01650	Large neutral amino acids transporter small subunit 1	SLC7A5	54.9743	138.726
P08123	Collagen alpha-2(I) chain	COL1A2	129.235	136.95
P62249	40S ribosomal protein S16	RPS16	16.435	135.538
P04406	Glyceraldehyde-3-phosphate dehydrogenase	GAPDH	36.0304	135.445
P31943	Heterogeneous nuclear ribonucleoprotein H	HNRNPH1	49.1984	135.033
Q12931	Heat shock protein 75 kDa, mitochondrial	TRAP1	80.0597	132.123
Q16658	Fascin	FSCN1	54.4961	130.992
P52209	6-phosphogluconate dehydrogenase, decarboxylating	PGD	53.106	127.824
P55072	Transitional endoplasmic reticulum ATPase	VCP	89.2657	125.653
P02768	Serum albumin	ALB	69.3215	123.909
P46781	40S ribosomal protein S9	RPS9	22.5776	123.021
P02452	Collagen alpha-1(I) chain	COL1A1	138.857	121.774
Q00839	Heterogeneous nuclear ribonucleoprotein U	HNRNPU	90.528	121.674
P38646	Stress-70 protein, mitochondrial	HSPA9	73.6348	121.187
Q07020	60S ribosomal protein L18	RPL18	21.6211	116.002
O43175	D-3-phosphoglycerate dehydrogenase	PHGDH	56.6144	114.336
P67809	Y-box-binding protein 1	YBX1	35.9027	114.149
P04075	Fructose-bisphosphate aldolase A	ALDOA	39.3953	112.954
O00303	Eukaryotic translation initiation factor 3 subunit F	EIF3F	37.5402	112.69
P17987	T-complex protein 1 subunit alpha	TCP1	60.3056	111.623
Q13200	26S proteasome non-ATPase regulatory subunit 2	PSMD2	100.136	111.523
P09651	Heterogeneous nuclear ribonucleoprotein A1	HNRNPA1	38.7231	111.139
P26641	Elongation factor 1-gamma	EEF1G	50.0871	110.212
P26639	Threonine--tRNA ligase 1, cytoplasmic	TARS1	83.3819	107.999
P05198	Eukaryotic translation initiation factor 2 subunit 1	EIF2S1	36.0894	107.713
O60716	Catenin delta-1	CTNND1	108.103	107.064
P18085	ADP-ribosylation factor 4	ARF4	20.4977	106.891
P55786	Puromycin-sensitive aminopeptidase	NPEPPS	103.211	105.075
P30041	Peroxiredoxin-6	PRDX6	25.0192	103.063
P84098	60S ribosomal protein L19	RPL19	23.4512	102.61
A0A075B6P5	Immunoglobulin kappa variable 2-28	IGKV2-28	12.9485	101.629
P27348	14-3-3 protein theta	YWHAQ	27.7468	101.311
P60842	Eukaryotic initiation factor 4A-I	EIF4A1	46.1246	101.234
P05388	60S acidic ribosomal protein P0	RPLP0	34.2518	100.352
P62424	60S ribosomal protein L7a	RPL7A	29.977	99.009
P25205	DNA replication licensing factor MCM3	MCM3	90.924	97.4125
P04843	Dolichyl-diphosphooligosaccharide--protein glycosyltransferase subunit 1	RPN1	68.5268	96.3462
P13804	Electron transfer flavoprotein subunit alpha, mitochondrial	ETFA	35.0576	96.315
Q02543	60S ribosomal protein L18a	RPL18A	20.7489	96.1346
P61313	60S ribosomal protein L15	RPL15	24.1311	95.7369
P49411	Elongation factor Tu, mitochondrial	TUFM	49.5102	95.5453
P18621	60S ribosomal protein L17	RPL17	21.3833	94.7722
P43358	Melanoma-associated antigen 4	MAGEA4	34.8775	92.6657
P06493	Cyclin-dependent kinase 1	CDK1	34.0739	92.605
P78371	T-complex protein 1 subunit beta	CCT2	57.4521	92.2353
P37837	Transaldolase	TALDO1	37.5165	91.8147
Q15366	Poly(rC)-binding protein 2	PCBP2	38.5556	91.5502
P39023	60S ribosomal protein L3	RPL3	46.0798	91.0916
P16615	Sarcoplasmic/endoplasmic reticulum calcium ATPase 2	ATP2A2	114.683	91.0208
P04792	Heat shock protein beta-1	HSPB1	22.7685	90.1572
P27824	Calnexin	CANX	67.5259	89.0527
P40227	T-complex protein 1 subunit zeta	CCT6A	57.9876	87.4908
P49915	GMP synthase [glutamine-hydrolyzing]	GMPS	76.667	87.2255
P46783	40S ribosomal protein S10	RPS10	18.8859	86.2013
Q5D862	Filaggrin-2	FLG2	247.928	85.2148
O15260	Surfeit locus protein 4	SURF4	30.3738	85.08
P60866	40S ribosomal protein S20	RPS20	13.3643	84.096
P41091	Eukaryotic translation initiation factor 2 subunit 3	EIF2S3	51.0772	83.63
P06744	Glucose-6-phosphate isomerase	GPI	63.1072	83.24
P07814	Bifunctional glutamate/proline--tRNA ligase	EPRS	170.483	83.15
P62277	40S ribosomal protein S13	RPS13	17.2117	83.145
Q15046	Lysine--tRNA ligase	KARS1	68.0046	82.7945
P22626	Heterogeneous nuclear ribonucleoproteins A2/B1	HNRNPA2B1	37.4067	81.9988
P55060	Exportin-2	CSE1L	110.346	80.6454
P49736	DNA replication licensing factor MCM2	MCM2	101.832	80.2809
P60981	Destrin	DSTN	18.4935	79.8717
Q96FW1	Ubiquitin thioesterase OTUB1	OTUB1	31.2644	79.1
P62917	60S ribosomal protein L8	RPL8	28.0073	78.0623
P40939	Trifunctional enzyme subunit alpha, mitochondrial	HADHA	82.9469	78.0468
P13637	Sodium/potassium-transporting ATPase subunit alpha-3	ATP1A3	111.677	77.7241
P61353	60S ribosomal protein L27	RPL27	15.7877	77.487
P62244	40S ribosomal protein S15a	RPS15A	14.83	77.3582
P19105	Myosin regulatory light chain 12A	MYL12A	19.7815	76.3548
O00148	ATP-dependent RNA helicase DDX39A	DDX39A	49.098	75.8
P20042	Eukaryotic translation initiation factor 2 subunit 2	EIF2S2	38.3644	75.74
P31153	S-adenosylmethionine synthase isoform type-2	MAT2A	43.6333	75.31
Q15008	26S proteasome non-ATPase regulatory subunit 6	PSMD6	45.5023	74.8796
P02765	Alpha-2-HS-glycoprotein	AHSG	39.3157	73.73
P61978	Heterogeneous nuclear ribonucleoprotein K	HNRNPK	50.9444	73.01
P62266	40S ribosomal protein S23	RPS23	15.7977	70.58
P26640	Valine--tRNA ligase	VARS	140.387	70.05
P35080	Profilin-2	PFN2	15.0363	70.01
P35268	60S ribosomal protein L22	RPL22	14.7778	69.8391
A6NMY6	Putative annexin A2-like protein	ANXA2P2	38.6348	67.4359
P14618	Pyruvate kinase PKM	PKM	57.9	66.5413
Q01813	ATP-dependent 6-phosphofructokinase, platelet type	PFKP	85.5415	66.52
O00487	26S proteasome non-ATPase regulatory subunit 14	PSMD14	34.5546	66.02
P36542	ATP synthase subunit gamma, mitochondrial	ATP5F1C	32.9753	65.9032
P49207	60S ribosomal protein L34	RPL34	13.2845	65.11
P67812	Signal peptidase complex catalytic subunit SEC11A	SEC11A	20.6121	65.03
Q14241	Elongin-A	ELOA	89.8533	63.83
O94925	Glutaminase kidney isoform, mitochondrial	GLS	73.4139	63.7265
P61247	40S ribosomal protein S3a	RPS3A	29.9257	63.59
Q15365	Poly(rC)-binding protein 1	PCBP1	37.4739	63.2054
P23528	Cofilin-1	CFL1	18.4907	63.066
P81605	Dermcidin	DCD	11.2768	63.03
P39019	40S ribosomal protein S19	RPS19	16.0505	62.62
P13010	X-ray repair cross-complementing protein 5	XRCC5	82.6523	62.32
O00571	ATP-dependent RNA helicase DDX3X	DDX3X	73.198	62.08
P50914	60S ribosomal protein L14	RPL14	23.417	62.02
P62805	Histone H4	H4C1	11.3604	61.87
Q9Y285	Phenylalanine--tRNA ligase alpha subunit	FARSA	57.5275	60.181
P00403	Cytochrome c oxidase subunit 2	MT-CO2	25.5482	58
P62263	40S ribosomal protein S14	RPS14	16.2625	57.53
Q9Y446	Plakophilin-3	PKP3	87.029	57.49
P14868	Aspartate--tRNA ligase, cytoplasmic	DARS	57.1	57.39
P61019	Ras-related protein Rab-2A	RAB2A	23.5308	56.85
P10620	Microsomal glutathione S-transferase 1	MGST1	17.5872	56.69
O60506	Heterogeneous nuclear ribonucleoprotein Q	SYNCRIP	69.5596	56.56
P13489	Ribonuclease inhibitor	RNH1	49.9411	56.01
P15924	Desmoplakin	DSP	331.569	55.78
P62829	60S ribosomal protein L23	RPL23	14.8561	55.76
O75369	Filamin-B	FLNB	277.99	55.6
P41252	Isoleucine--tRNA ligase, cytoplasmic	IARS	144.406	55.54
P39656	Dolichyl-diphosphooligosaccharide--protein glycosyltransferase 48 kDa subunit	DDOST	50.769	54.66
P11488	Guanine nucleotide-binding protein G(t) subunit alpha-1	GNAT1	40.015	54.63
P01023	Alpha-2-macroglobulin	A2M	163.188	54.33
P41250	Glycine--tRNA ligase	GARS1	83.1126	54.1
P62826	GTP-binding nuclear protein Ran	RAN	24.4076	54.09
P22695	Cytochrome b-c1 complex subunit 2, mitochondrial	UQCRC2	48.4129	54
O00425	Insulin-like growth factor 2 mRNA-binding protein 3	IGF2BP3	63.6656	53.43
O95972	Bone morphogenetic protein 15	BMP15	45.0261	53.25
P62899	60S ribosomal protein L31	RPL31	14.4539	53.17
Q9UNP9	Peptidyl-prolyl cis-trans isomerase E	PPIE	33.4096	52.85
P08865	40S ribosomal protein SA	RPSA	32.8334	52.78
Q5JQF8	Polyadenylate-binding protein 1-like 2	PABPC1L2A	22.7846	52.69
P02786	Transferrin receptor protein 1	TFRC	84.8179	52.43
P62851	40S ribosomal protein S25	RPS25	13.7337	52.42
P62269	40S ribosomal protein S18	RPS18	17.7079	52.4
Q08J23	RNA cytosine C(5)-methyltransferase NSUN2	NSUN2	86.4158	51.85
P36952	Serpin B5	SERPINB5	42.0734	51.07
Q9NY33	Dipeptidyl peptidase 3	DPP3	82.5378	50.98
P0CG48	Polyubiquitin-C	UBC	76.9915	49.92
P22492	Histone H1t	HIST1H1T	22.0057	49.87
P61026	Ras-related protein Rab-10	RAB10	22.5266	49.76
P17980	26S proteasome regulatory subunit 6A	PSMC3	49.1725	49.57
P62847	40S ribosomal protein S24	RPS24	15.4134	49.57
Q9NZ01	Very-long-chain enoyl-CoA reductase	TECR	36.0108	49.23
O75083	WD repeat-containing protein 1	WDR1	66.1519	49.15
Q15758	Neutral amino acid transporter B(0)	SLC1A5	56.5623	48.65
Q9Y5I4	Protocadherin alpha-C2	PCDHAC2	109.383	48.55
O15427	Monocarboxylate transporter 4	SLC16A3	49.4369	48.48
P83731	60S ribosomal protein L24	RPL24	17.7679	48.34
P02042	Hemoglobin subunit delta	HBD	16.0453	47.81
P23229	Integrin alpha-6	ITGA6	126.526	47.78
P49748	Very long-chain specific acyl-CoA dehydrogenase, mitochondrial	ACADVL	70.3454	47.65
P62081	40S ribosomal protein S7	RPS7	22.1133	47.11
O00410	Importin-5	IPO5	123.55	46.48
P48643	T-complex protein 1 subunit epsilon	CCT5	59.6328	46.22
P23246	Splicing factor, proline- and glutamine-rich	SFPQ	76.1016	46.01
P12004	Proliferating cell nuclear antigen	PCNA	28.7503	45.85
P14923	Junction plakoglobin	JUP	81.6927	45.75
Q56VL3	OCIA domain-containing protein 2	OCIAD2	16.9426	45.49
P12956	X-ray repair cross-complementing protein 6	XRCC6	69.7991	45.45
P62841	40S ribosomal protein S15	RPS15	17.0292	45.31
P42766	60S ribosomal protein L35	RPL35	14.5426	45.17
Q6NZI2	Caveolae-associated protein 1	CAVIN1	43.4498	44.58
Q13347	Eukaryotic translation initiation factor 3 subunit I	EIF3I	36.4786	44.46
P60228	Eukaryotic translation initiation factor 3 subunit E	EIF3E	52.1874	44.44
P39748	Flap endonuclease 1	FEN1	42.5661	44.4
P62906	60S ribosomal protein L10a	RPL10A	24.8155	43.88
P29317	Ephrin type-A receptor 2	EPHA2	108.197	43.43
Q9Y230	RuvB-like 2	RUVBL2	51.1246	42.27
Q9NSD9	Phenylalanine--tRNA ligase beta subunit	FARSB	66.0735	41.41
P30049	ATP synthase subunit delta, mitochondrial	ATP5F1D	17.4792	41.11
P47897	Glutamine--tRNA ligase	QARS	87.7429	40.11
P27144	Adenylate kinase 4, mitochondrial	AK4	25.2522	39.21
P49755	Transmembrane emp24 domain-containing protein 10	TMED10	24.96	39.03
P36957	Dihydrolipoyllysine-residue succinyltransferase component of 2-oxoglutarate dehydrogenase complex, mitochondrial	DLST	48.7245	38.82
O60814	Histone H2B type 1-K	H2BC12	13.8816	37.96
Q9UBF2	Coatomer subunit gamma-2	COPG2	97.5596	37.92
O43847	Nardilysin	NRDC	131.618	36.34
Q9HAV4	Exportin-5	XPO5	136.222	31.9

## Sheet: KYSE450-IgG
Accession	Protein name	Gene	MW (kDa)	Protein score
P35579	Myosin-9	MYH9	226.392	3426.08
P35580	Myosin-10	MYH10	228.858	2835.05
P35527	Keratin, type I cytoskeletal 9	KRT9	62.0268	1438.76
Q7Z406	Myosin-14	MYH14	227.732	1243.24
Q13813	Spectrin alpha chain, non-erythrocytic 1	SPTAN1	284.364	1096.22
P04264	Keratin, type II cytoskeletal 1	KRT1	65.999	1092.91
P13645	Keratin, type I cytoskeletal 10	KRT10	58.7917	1021.54
Q01082	Spectrin beta chain, non-erythrocytic 1	SPTBN1	274.439	1013.9
P35908	Keratin, type II cytoskeletal 2 epidermal	KRT2	65.3932	810.957
Q86YZ3	Hornerin	HRNR	282.228	703.017
P63261	Actin, cytoplasmic 2	ACTG1	41.7658	627.348
P60709	Actin, cytoplasmic 1	ACTB	41.7097	588.343
Q92614	Unconventional myosin-XVIIIa	MYO18A	232.971	508.843
P02533	Keratin, type I cytoskeletal 14	KRT14	51.5294	470.425
P08779	Keratin, type I cytoskeletal 16	KRT16	51.2362	448.069
P04259	Keratin, type II cytoskeletal 6B	KRT6B	60.0303	354.018
P02538	Keratin, type II cytoskeletal 6A	KRT6A	60.0083	333.858
Q13045	Protein flightless-1 homolog	FLII	144.66	322.423
Q9ULV4	Coronin-1C	CORO1C	53.2151	289.111
P68363	Tubulin alpha-1B chain	TUBA1B	50.1196	268.71
P08238	Heat shock protein HSP 90-beta	HSP90AB1	83.2121	244.127
P13647	Keratin, type II cytoskeletal 5	KRT5	62.34	220.393
Q04695	Keratin, type I cytoskeletal 17	KRT17	48.076	184.279
Q9Y608	Leucine-rich repeat flightless-interacting protein 2	LRRFIP2	82.1213	177.121
P60660	Myosin light polypeptide 6	MYL6	16.9191	169.576
P19105	Myosin regulatory light chain 12A	MYL12A	19.7815	145.327
Q5D862	Filaggrin-2	FLG2	247.928	134.099
P07195	L-lactate dehydrogenase B chain	LDHB	36.6151	133.74
P52907	F-actin-capping protein subunit alpha-1	CAPZA1	32.9023	130.133
P02768	Serum albumin	ALB	69.3215	128.61
P07437	Tubulin beta chain	TUBB	49.639	126.22
A0A075B6P5	Immunoglobulin kappa variable 2-28	IGKV2-28	12.9485	122.335
Q12792	Twinfilin-1	TWF1	40.2577	119.656
P68104	Elongation factor 1-alpha 1	EEF1A1	50.1091	106.228
P68371	Tubulin beta-4B chain	TUBB4B	49.799	105.44
Q02413	Desmoglein-1	DSG1	113.676	101.194
Q9NYL9	Tropomodulin-3	TMOD3	39.5703	93.5305
P15924	Desmoplakin	DSP	331.569	91.4839
P08195	4F2 cell-surface antigen heavy chain	SLC3A2	67.9517	90.69
Q6WCQ1	Myosin phosphatase Rho-interacting protein	MPRIP	116.461	90.53
Q8WWI1	LIM domain only protein 7	LMO7	192.576	84.7697
O14639	Actin-binding LIM protein 1	ABLIM1	87.6311	84.0526
P02765	Alpha-2-HS-glycoprotein	AHSG	39.3157	78.82
P67936	Tropomyosin alpha-4 chain	TPM4	28.5045	76.11
P04406	Glyceraldehyde-3-phosphate dehydrogenase	GAPDH	36.0304	74.3414
P69905	Hemoglobin subunit alpha	HBA1	15.2479	70.9295
P15880	40S ribosomal protein S2	RPS2	31.3046	67.3972
P00966	Argininosuccinate synthase	ASS1	46.501	66.9
P13639	Elongation factor 2	EEF2	95.277	66.18
P0DP01	Immunoglobulin heavy variable 1-8	IGHV1-8	12.9833	65.66
P23396	40S ribosomal protein S3	RPS3	26.6714	65.6003
P81605	Dermcidin	DCD	11.2768	63.95
Q9UBC5	Unconventional myosin-Ia	MYO1A	118.326	63.15
P48741	Putative heat shock 70 kDa protein 7	HSPA7	40.2196	60.96
Q9Y5I4	Protocadherin alpha-C2	PCDHAC2	109.383	60.95
P62241	40S ribosomal protein S8	RPS8	24.1902	60.28
Q15517	Corneodesmosin	CDSN	51.4902	59.98
A0A0A0MS14	Immunoglobulin heavy variable 1-45	IGHV1-45	13.4995	58.83
P04792	Heat shock protein beta-1	HSPB1	22.7685	58.78
P05141	ADP/ATP translocase 2	SLC25A5	32.8312	58.2
P52272	Heterogeneous nuclear ribonucleoprotein M	HNRNPM	77.4643	57.25
P09493	Tropomyosin alpha-1 chain	TPM1	32.6887	56.86
Q8IZC4	Rhotekin-2	RTKN2	69.2593	55.56
Q99623	Prohibitin-2	PHB2	33.2759	54.86
P06753	Tropomyosin alpha-3 chain	TPM3	32.9298	54.16
P26373	60S ribosomal protein L13	RPL13	24.2465	52.55
P02042	Hemoglobin subunit delta	HBD	16.0453	51.74
P32969	60S ribosomal protein L9	RPL9	21.8498	51.14
P36957	Dihydrolipoyllysine-residue succinyltransferase component of 2-oxoglutarate dehydrogenase complex, mitochondrial	DLST	48.7245	50.3
P46779	60S ribosomal protein L28	RPL28	15.7377	50.03
P61626	Lysozyme C	LYZ	16.5263	49.96
P62917	60S ribosomal protein L8	RPL8	28.0073	49.05
P62244	40S ribosomal protein S15a	RPS15A	14.83	48.42
P04004	Vitronectin	VTN	54.2712	47.88
P62701	40S ribosomal protein S4, X isoform	RPS4X	29.5791	47.62
B9A064	Immunoglobulin lambda-like polypeptide 5	IGLL5	23.0486	47.05
P62805	Histone H4	H4C1	11.3604	46.9
P62249	40S ribosomal protein S16	RPS16	16.435	46.65
P19474	E3 ubiquitin-protein ligase TRIM21	TRIM21	54.1351	46.46
P06312	Immunoglobulin kappa variable 4-1	IGKV4-1	13.3716	46.4
P17844	Probable ATP-dependent RNA helicase DDX5	DDX5	69.1047	43.28
Q9Y262	Eukaryotic translation initiation factor 3 subunit L	EIF3L	66.6844	41.52
P30049	ATP synthase subunit delta, mitochondrial	ATP5F1D	17.4792	39.83
P06748	Nucleophosmin	NPM1	32.5548	39.63
Q9NPI6	mRNA-decapping enzyme 1A	DCP1A	63.2392	39.63
P32926	Desmoglein-3	DSG3	107.465	34.43

## Sheet: KYSE450_VAV2
Accession	Protein name	Gene	MW (kDa)	Protein score
P35580	Myosin-10	MYH10	228.858	4324.91
P35579	Myosin-9	MYH9	226.392	4101.73
Q01082	Spectrin beta chain, non-erythrocytic 1	SPTBN1	274.439	1799.4
Q13813	Spectrin alpha chain, non-erythrocytic 1	SPTAN1	284.364	1770.11
Q7Z406	Myosin-14	MYH14	227.732	1687.1
P04264	Keratin, type II cytoskeletal 1	KRT1	65.999	1539.39
P35527	Keratin, type I cytoskeletal 9	KRT9	62.0268	1296.69
P63261	Actin, cytoplasmic 2	ACTG1	41.7658	1256.28
P13645	Keratin, type I cytoskeletal 10	KRT10	58.7917	1225.34
P60709	Actin, cytoplasmic 1	ACTB	41.7097	1203.86
P35908	Keratin, type II cytoskeletal 2 epidermal	KRT2	65.3932	1045.78
P52735	Guanine nucleotide exchange factor VAV2	VAV2	101.224	878.993
Q92614	Unconventional myosin-XVIIIa	MYO18A	232.971	818.69
P63267	Actin, gamma-enteric smooth muscle	ACTG2	41.8498	602.143
Q86YZ3	Hornerin	HRNR	282.228	574.185
P10515	Dihydrolipoyllysine-residue acetyltransferase component of pyruvate dehydrogenase complex, mitochondrial	DLAT	68.9531	505.193
P08238	Heat shock protein HSP 90-beta	HSP90AB1	83.2121	468.342
P13647	Keratin, type II cytoskeletal 5	KRT5	62.34	463.509
Q9ULV4	Coronin-1C	CORO1C	53.2151	450.706
Q13045	Protein flightless-1 homolog	FLII	144.66	436.478
P02533	Keratin, type I cytoskeletal 14	KRT14	51.5294	409.512
P68363	Tubulin alpha-1B chain	TUBA1B	50.1196	401.605
P08559	Pyruvate dehydrogenase E1 component subunit alpha, somatic form, mitochondrial	PDHA1	43.2676	384.611
P02538	Keratin, type II cytoskeletal 6A	KRT6A	60.0083	360.02
P11177	Pyruvate dehydrogenase E1 component subunit beta, mitochondrial	PDHB	39.208	333.795
P07900	Heat shock protein HSP 90-alpha	HSP90AA1	84.6067	325.123
P11142	Heat shock cognate 71 kDa protein	HSPA8	70.8542	291.846
P68371	Tubulin beta-4B chain	TUBB4B	49.799	289.584
P07195	L-lactate dehydrogenase B chain	LDHB	36.6151	278.217
P07437	Tubulin beta chain	TUBB	49.639	266.073
P08195	4F2 cell-surface antigen heavy chain	SLC3A2	67.9517	265.376
P04792	Heat shock protein beta-1	HSPB1	22.7685	261.983
O00330	Pyruvate dehydrogenase protein X component, mitochondrial	PDHX	54.0888	251.196
P67936	Tropomyosin alpha-4 chain	TPM4	28.5045	240.555
P68104	Elongation factor 1-alpha 1	EEF1A1	50.1091	234.604
P08779	Keratin, type I cytoskeletal 16	KRT16	51.2362	231.286
P05787	Keratin, type II cytoskeletal 8	KRT8	53.6711	230.409
Q99623	Prohibitin-2	PHB2	33.2759	212.872
P00338	L-lactate dehydrogenase A chain	LDHA	36.6654	209.141
P02768	Serum albumin	ALB	69.3215	203.907
Q9NYL9	Tropomodulin-3	TMOD3	39.5703	181.551
Q6WCQ1	Myosin phosphatase Rho-interacting protein	MPRIP	116.461	174.586
Q5D862	Filaggrin-2	FLG2	247.928	172.784
Q12792	Twinfilin-1	TWF1	40.2577	170.359
P09493	Tropomyosin alpha-1 chain	TPM1	32.6887	169.868
P52907	F-actin-capping protein subunit alpha-1	CAPZA1	32.9023	164.358
P10809	60 kDa heat shock protein, mitochondrial	HSPD1	61.0164	163.557
P19105	Myosin regulatory light chain 12A	MYL12A	19.7815	156.139
P04406	Glyceraldehyde-3-phosphate dehydrogenase	GAPDH	36.0304	152.387
Q9Y608	Leucine-rich repeat flightless-interacting protein 2	LRRFIP2	82.1213	149.957
P09622	Dihydrolipoyl dehydrogenase, mitochondrial	DLD	54.143	148.653
P0DMV9	Heat shock 70 kDa protein 1B	HSPA1B	70.009	143.995
P08123	Collagen alpha-2(I) chain	COL1A2	129.235	140.872
Q15149	Plectin	PLEC	531.466	139.611
P60660	Myosin light polypeptide 6	MYL6	16.9191	137.899
Q9Y262	Eukaryotic translation initiation factor 3 subunit L	EIF3L	66.6844	136.736
P52597	Heterogeneous nuclear ribonucleoprotein F	HNRNPF	45.6429	136.525
Q04695	Keratin, type I cytoskeletal 17	KRT17	48.076	132.874
P19338	Nucleolin	NCL	76.5684	130.038
P06753	Tropomyosin alpha-3 chain	TPM3	32.9298	127.586
P14649	Myosin light chain 6B	MYL6B	22.7497	123.808
P15924	Desmoplakin	DSP	331.569	116.891
Q02878	60S ribosomal protein L6	RPL6	32.7076	113.423
P49368	T-complex protein 1 subunit gamma	CCT3	60.4953	110.942
A0A075B6P5	Immunoglobulin kappa variable 2-28	IGKV2-28	12.9485	110.569
P05141	ADP/ATP translocase 2	SLC25A5	32.8312	110.456
P25705	ATP synthase subunit alpha, mitochondrial	ATP5F1A	59.7136	110.267
P62241	40S ribosomal protein S8	RPS8	24.1902	108.67
P0CG48	Polyubiquitin-C	UBC	76.9915	106.509
Q01650	Large neutral amino acids transporter small subunit 1	SLC7A5	54.9743	106.061
P02765	Alpha-2-HS-glycoprotein	AHSG	39.3157	104.934
P12956	X-ray repair cross-complementing protein 6	XRCC6	69.7991	103.51
P02452	Collagen alpha-1(I) chain	COL1A1	138.857	103.163
O14639	Actin-binding LIM protein 1	ABLIM1	87.6311	101.979
P04843	Dolichyl-diphosphooligosaccharide--protein glycosyltransferase subunit 1	RPN1	68.5268	101.874
P13637	Sodium/potassium-transporting ATPase subunit alpha-3	ATP1A3	111.677	101.735
P49411	Elongation factor Tu, mitochondrial	TUFM	49.5102	97.7494
P50454	Serpin H1	SERPINH1	46.4112	92.0025
P27824	Calnexin	CANX	67.5259	88.68
P26373	60S ribosomal protein L13	RPL13	24.2465	84.3458
P06576	ATP synthase subunit beta, mitochondrial	ATP5F1B	56.5246	82.9896
P52272	Heterogeneous nuclear ribonucleoprotein M	HNRNPM	77.4643	81.4209
P52701	DNA mismatch repair protein Msh6	MSH6	152.689	78.71
P23396	40S ribosomal protein S3	RPS3	26.6714	78.5138
P61353	60S ribosomal protein L27	RPL27	15.7877	75.4978
P46781	40S ribosomal protein S9	RPS9	22.5776	74.7585
P62081	40S ribosomal protein S7	RPS7	22.1133	74.7203
P18621	60S ribosomal protein L17	RPL17	21.3833	72.2331
P50991	T-complex protein 1 subunit delta	CCT4	57.8878	72.0627
Q8WWI1	LIM domain only protein 7	LMO7	192.576	69.5213
P22695	Cytochrome b-c1 complex subunit 2, mitochondrial	UQCRC2	48.4129	69.43
P13010	X-ray repair cross-complementing protein 5	XRCC5	82.6523	68.62
P18085	ADP-ribosylation factor 4	ARF4	20.4977	68.17
P47756	F-actin-capping protein subunit beta	CAPZB	31.3308	68.07
P0DOX8	Immunoglobulin lambda-1 light chain	Immunoglobulin	22.8161	67.7568
P16401	Histone H1.5	H1-5	22.5665	67.5764
P02042	Hemoglobin subunit delta	HBD	16.0453	67.35
P53621	Coatomer subunit alpha	COPA	138.258	67.07
P52209	6-phosphogluconate dehydrogenase, decarboxylating	PGD	53.106	66.53
P02545	Prelamin-A/C	LMNA	74.0947	66.06
P63104	14-3-3 protein zeta/delta	YWHAZ	27.7277	65.6391
P05388	60S acidic ribosomal protein P0	RPLP0	34.2518	64.75
P61313	60S ribosomal protein L15	RPL15	24.1311	64.3679
P81605	Dermcidin	DCD	11.2768	63.2
P40939	Trifunctional enzyme subunit alpha, mitochondrial	HADHA	82.9469	62.51
P62851	40S ribosomal protein S25	RPS25	13.7337	61.75
P50914	60S ribosomal protein L14	RPL14	23.417	61.4
P39023	60S ribosomal protein L3	RPL3	46.0798	61.22
P17987	T-complex protein 1 subunit alpha	TCP1	60.3056	61.16
Q9Y5I4	Protocadherin alpha-C2	PCDHAC2	109.383	60.81
Q15517	Corneodesmosin	CDSN	51.4902	60.12
Q12769	Nuclear pore complex protein Nup160	NUP160	162.017	59.9
Q07020	60S ribosomal protein L18	RPL18	21.6211	59.83
P26641	Elongation factor 1-gamma	EEF1G	50.0871	59.69
P60842	Eukaryotic initiation factor 4A-I	EIF4A1	46.1246	58.95
P67809	Y-box-binding protein 1	YBX1	35.9027	58.9
P16615	Sarcoplasmic/endoplasmic reticulum calcium ATPase 2	ATP2A2	114.683	58.39
P62277	40S ribosomal protein S13	RPS13	17.2117	57.44
P13765	HLA class II histocompatibility antigen, DO beta chain	HLA-DOB	30.8027	56.47
Q02978	Mitochondrial 2-oxoglutarate/malate carrier protein	SLC25A11	34.0399	56.46
P01860	Immunoglobulin heavy constant gamma 3	IGHG3	41.2604	55.35
P04004	Vitronectin	VTN	54.2712	54.79
P62424	60S ribosomal protein L7a	RPL7A	29.977	52.89
P42704	Leucine-rich PPR motif-containing protein, mitochondrial	LRPPRC	157.805	52.86
Q08554	Desmocollin-1	DSC1	99.9238	52.72
Q15366	Poly(rC)-binding protein 2	PCBP2	38.5556	52.54
O75083	WD repeat-containing protein 1	WDR1	66.1519	52.46
P35232	Prohibitin	PHB	29.7859	52.35
P61158	Actin-related protein 3	ACTR3	47.341	52.12
P63244	Receptor of activated protein C kinase 1	RACK1	35.0546	51.69
P36578	60S ribosomal protein L4	RPL4	47.6674	50.68
P23528	Cofilin-1	CFL1	18.4907	50.62
P62249	40S ribosomal protein S16	RPS16	16.435	50.54
P01023	Alpha-2-macroglobulin	A2M	163.188	49.85
P62917	60S ribosomal protein L8	RPL8	28.0073	49.53
P04181	Ornithine aminotransferase, mitochondrial	OAT	48.5042	48.61
P62701	40S ribosomal protein S4, X isoform	RPS4X	29.5791	48.45
Q02543	60S ribosomal protein L18a	RPL18A	20.7489	48.32
P15880	40S ribosomal protein S2	RPS2	31.3046	48.07
A6NMY6	Putative annexin A2-like protein	ANXA2P2	38.6348	47.83
P06396	Gelsolin	GSN	85.6442	47.79
P62280	40S ribosomal protein S11	RPS11	18.419	47.6
P01834	Immunoglobulin kappa constant	IGKC	11.7578	47.51
O15143	Actin-related protein 2/3 complex subunit 1B	ARPC1B	40.9234	47.18
P83731	60S ribosomal protein L24	RPL24	17.7679	47.1
P46779	60S ribosomal protein L28	RPL28	15.7377	46.41
P00533	Epidermal growth factor receptor	EGFR	134.19	46.23
Q9BZH6	WD repeat-containing protein 11	WDR11	136.598	46.12
Q00325	Phosphate carrier protein, mitochondrial	SLC25A3	40.0687	45.91
P05783	Keratin, type I cytoskeletal 18	KRT18	48.0285	45.34
P00403	Cytochrome c oxidase subunit 2	MT-CO2	25.5482	45.08
P40227	T-complex protein 1 subunit zeta	CCT6A	57.9876	44.2
O43795	Unconventional myosin-Ib	MYO1B	131.902	44.05
P49327	Fatty acid synthase	FASN	273.254	43.67
P61254	60S ribosomal protein L26	RPL26	17.2475	43.07
Q7Z6Z7	E3 ubiquitin-protein ligase HUWE1	HUWE1	481.589	42.56
P27635	60S ribosomal protein L10	RPL10	24.5879	42.41
P20339	Ras-related protein Rab-5A	RAB5A	23.6438	41.91
P17812	CTP synthase 1	CTPS1	66.648	41.87
P20930	Filaggrin	FLG	434.922	41.24
P46783	40S ribosomal protein S10	RPS10	18.8859	41.11
P38646	Stress-70 protein, mitochondrial	HSPA9	73.6348	41.08
P06748	Nucleophosmin	NPM1	32.5548	40.67
P30050	60S ribosomal protein L12	RPL12	17.8075	39.85
Q96AG4	Leucine-rich repeat-containing protein 59	LRRC59	34.9089	38.91
Q9H672	Ankyrin repeat and SOCS box protein 7	ASB7	35.9885	38.9
Q9UBF2	Coatomer subunit gamma-2	COPG2	97.5596	37.84
P62906	60S ribosomal protein L10a	RPL10A	24.8155	37.67
P30049	ATP synthase subunit delta, mitochondrial	ATP5F1D	17.4792	37.03
P32926	Desmoglein-3	DSG3	107.465	35.27
Q14241	Elongin-A	ELOA	89.8533	35.2
Q9Y4Z0	U6 snRNA-associated Sm-like protein LSm4	LSM4	15.3399	33.57
