# Supplementary material for: VAV2 is required for DNA repair and implicated in cancer radiotherapy resistance
Source: Signal Transduct Target Ther. 2021 Aug 30;6:322. doi: 10.1038/s41392-021-00735-9 (PMC8405816; doi:10.1038/s41392-021-00735-9)
Supplement: Supplementary file 6 — Supplementary Table 5 [file 41392_2021_735_MOESM6_ESM.xlsx]

## Sheet: proteinOE&KO
Supplementary Table 5. Protein level change in KYSE150 cells with VAV2 overexpression or knockout related to the corresponding control
Accession	Protein name	Gene	MW (kDa)	VAV2 overexpression		VAV2 knockout
				Fold change	FDR	Fold change	FDR
A0A024RBG1	Diphosphoinositol polyphosphate phosphohydrolase NUDT4B	NUDT4B	20.434	1.086	0.64182	0.93369	0.10876
A0AV96	RNA-binding protein 47	RBM47	64.098	0.96	0.71854	1.04732	0.647691
A0AVT1	Ubiquitin-like modifier-activating enzyme 6	UBA6	117.97	0.965	0.88236	1.29289	0.00305522
A0FGR8	Extended synaptotagmin-2	ESYT2	102.36	1.044	0.80498	1.30926	0.00383101
A0MZ66	Shootin-1	SHTN1	71.639	1.035	0.87286	0.663393	0.0130843
A0PJW6	Transmembrane protein 223	TMEM223	22.049	0.974	0.90258	0.934201	0.106838
A1L0T0	Acetolactate synthase-like protein	ILVBL	67.867	0.971	0.93248	2.20277	5.18e-05
O60613	Selenoprotein F	SELENOF	18.092	10.952	0.00047576	1.06462	0.943482
A2RUS2	DENN domain-containing protein 3	DENND3	135.89	0.71	0.7737	1.47444	0.237584
A3KMH1	von Willebrand factor A domain-containing protein 8	VWA8	214.82	1.193	0.7138	1.4636	0.162749
A3KN83	Protein strawberry notch homolog 1	SBNO1	154.31	1.058	0.85034	0.65059	0.0424582
A4D1E9	GTP-binding protein 10	GTPBP10	42.932	1.697	0.20622	1.13669	0.055169
A4D1P6	WD repeat-containing protein 91	WDR91	83.343	0.938	0.84042	0.998096	0.994684
A5PLL7	Transmembrane protein 189	TMEM189	31.135	1.244	0.432	1.96224	0.00384054
A5YKK6	CCR4-NOT transcription complex subunit 1	CNOT1	266.94	1.096	0.28394	1.2769	0.00502503
A6NCM1	IQ and AAA domain-containing protein 1-like	IQCA1L	95.06	0.704	0.2694	0.685057	0.360161
A6NDG6	Glycerol-3-phosphate phosphatase	PGP	34.006	1.467	0.179739	0.797032	0.0680777
A6NDU8	UPF0600 protein C5orf51	C5orf51	33.62	0.863	0.51796	0.835922	0.105419
A6NED2	RCC1 domain-containing protein 1	RCCD1	40.078	0.733	0.37088	0.940031	0.0510075
A6NHL2	Tubulin alpha chain-like 3	TUBAL3	49.908	0.992	0.98892	0.390154	0.0002222
A6NHR9	Structural maintenance of chromosomes flexible hinge domain-containing protein 1	SMCHD1	226.37	0.86	0.70908	1.12365	0.39161
A6NHX0	Cytosolic arginine sensor for mTORC1 subunit 2	CASTOR2	36.056	3.079	0.106278	0.997504	0.972495
A6NIH7	Protein unc-119 homolog B	UNC119B	28.136	0.775	0.69152	1.38929	0.608609
A6NJ78	Probable methyltransferase-like protein 15	METTL15	46.121	1.161	0.25432	1.94558	2.92e-05
A6NKD9	Coiled-coil domain-containing protein 85C	CCDC85C	45.209	1.188	0.73392	0.348197	0.163081
A8MPP1	Putative ATP-dependent RNA helicase DDX11-like protein 8	DDX11L8	101.81	0.879	0.6064	1.38485	0.353269
C4AMC7	Putative WAS protein family homolog 3	WASH3P	49.994	1.291	0.70644	0.379238	0.0065308
O00116	Alkyldihydroxyacetonephosphate synthase, peroxisomal	AGPS	72.911	1.32	0.2747	1.12965	0.00111426
O00139	Kinesin-like protein KIF2A	KIF2A	79.954	0.368	0.25952	0.991937	0.985992
O00148	ATP-dependent RNA helicase DDX39A	DDX39A	49.129	1.058	0.83586	1.32478	0.0164924
O00151	PDZ and LIM domain protein 1	PDLIM1	36.071	1.658	0.23754	1.22461	0.185192
O00154	Cytosolic acyl coenzyme A thioester hydrolase	ACOT7	41.796	0.767	0.35596	0.556715	0.0369564
O00159	Unconventional myosin-Ic	MYO1C	121.68	0.998	0.98532	0.953969	0.106266
O00170	AH receptor-interacting protein	AIP	37.636	1.182	0.53194	0.955111	0.561794
O00178	GTP-binding protein 1	GTPBP1	72.453	1.111	0.54446	1.13321	0.00265958
O00186	Syntaxin-binding protein 3	STXBP3	67.764	0.905	0.60364	1.43967	0.0510809
O00193	Small acidic protein	SMAP	20.332	1.213	0.33478	0.532672	0.000285441
O00203	AP-3 complex subunit beta-1	AP3B1	121.32	0.923	0.68988	1.05602	0.419756
O00220	Tumor necrosis factor receptor superfamily member 10A	TNFRSF10A	50.089	0.811	0.31182	0.535389	0.223809
O00231	26S proteasome non-ATPase regulatory subunit 11	PSMD11	47.463	1.035	0.88304	0.820167	0.128791
O00232	26S proteasome non-ATPase regulatory subunit 12	PSMD12	52.904	1.207	0.40988	1.16296	0.0201968
O00233	26S proteasome non-ATPase regulatory subunit 9	PSMD9	24.682	1.028	0.93092	1.36842	1.39e-05
O00244	Copper transport protein ATOX1	ATOX1	7.4016	1.085	0.83178	1.5074	0.0460772
O00255	Menin	MEN1	68.023	2.024	0.115702	0.734696	0.172426
O00264	Membrane-associated progesterone receptor component 1	PGRMC1	21.671	0.976	0.7017	0.99585	0.952466
O00267	Transcription elongation factor SPT5	SUPT5H	121	0.811	0.3188	0.677705	0.0673443
O00268	Transcription initiation factor TFIID subunit 4	TAF4	110.11	0.842	0.64246	1.09627	0.0500177
O00273	DNA fragmentation factor subunit alpha	DFFA	36.521	1.424	0.2153	0.701904	0.000895076
O00291	Huntingtin-interacting protein 1	HIP1	116.22	0.965	0.87534	1.48394	0.00904547
O00299	Chloride intracellular channel protein 1	CLIC1	26.922	1.118	0.63402	0.659279	0.000382772
O00303	Eukaryotic translation initiation factor 3 subunit F	EIF3F	37.563	0.879	0.67416	0.497092	0.000307145
O00330	Pyruvate dehydrogenase protein X component, mitochondrial	PDHX	54.122	1.029	0.94692	0.70336	0.000784345
O00401	Neural Wiskott-Aldrich syndrome protein	WASL	54.826	0.983	0.96554	1.96909	0.000930416
O00410	Importin-5	IPO5	123.63	1.108	0.53514	0.916588	0.244036
O00411	DNA-directed RNA polymerase, mitochondrial	POLRMT	138.62	1.037	0.83722	1.61937	0.00238847
O00418	Eukaryotic elongation factor 2 kinase	EEF2K	82.143	1.806	0.37316	0.958317	0.742385
O00422	Histone deacetylase complex subunit SAP18	SAP18	17.561	1.291	0.20868	1.5582	0.03116
O00429	Dynamin-1-like protein	DNM1L	81.876	0.997	0.98772	1.37626	0.0157562
O00442	RNA 3'-terminal phosphate cyclase	RTCA	39.336	0.859	0.170603	1.08095	0.544201
O00443	Phosphatidylinositol 4-phosphate 3-kinase C2 domain-containing subunit alpha	PIK3C2A	190.68	1.181	0.29824	1.19	0.0999856
O00461	Golgi integral membrane protein 4	GOLIM4	81.879	1.9	0.26106	1.08487	0.293847
O00468	Agrin	AGRN	217.32	1.908	0.35808	0.994556	0.972246
O00487	26S proteasome non-ATPase regulatory subunit 14	PSMD14	34.577	0.939	0.78748	0.956234	0.434956
O00499	Myc box-dependent-interacting protein 1	BIN1	64.699	1.416	0.66032	1.14609	0.648424
O00505	Importin subunit alpha-4	KPNA3	57.81	1.145	0.3835	1.09285	0.647881
O00507	Probable ubiquitin carboxyl-terminal hydrolase FAF-Y	USP9Y	291.07	1.268	0.51046	1.08987	0.00711385
O00515	Ladinin-1	LAD1	57.13	1.178	0.5224	1.83765	0.000116116
O00541	Pescadillo homolog	PES1	68.002	0.715	0.45928	0.920213	0.670139
O00559	Receptor-binding cancer antigen expressed on SiSo cells	EBAG9	24.377	1.106	0.79062	1.90385	0.00600696
O00560	Syntenin-1	SDCBP	32.444	0.98	0.95506	1.42555	0.102044
O00566	U3 small nucleolar ribonucleoprotein protein MPP10	MPHOSPH10	78.863	0.763	0.60222	0.333578	0.00150203
O00571	ATP-dependent RNA helicase DDX3X	DDX3X	73.243	1.128	0.73986	0.944452	0.651329
O00625	Pirin	PIR	32.113	1.236	0.64524	1.54154	0.068297
O00629	Importin subunit alpha-3	KPNA4	57.886	1.028	0.92266	0.725197	0.0622965
O00712	Nuclear factor 1 B-type	NFIB	47.441	0.938	0.89698	1.57877	0.200514
O00716	Transcription factor E2F3	E2F3	49.161	1.618	0.50564	0.920172	0.506488
O00743	Serine/threonine-protein phosphatase 6 catalytic subunit	PPP6C	35.144	0.972	0.75522	0.936548	0.310722
O00754	Lysosomal alpha-mannosidase	MAN2B1	113.74	1.513	0.056918	0.757228	0.279512
O00764	Pyridoxal kinase	PDXK	35.102	0.839	0.293	0.973107	0.810652
O14497	AT-rich interactive domain-containing protein 1A	ARID1A	242.04	0.853	0.5156	1.0366	0.436202
O14508	Suppressor of cytokine signaling 2	SOCS2	22.172	1.996	0.068065	0.96844	0.938944
O14545	TRAF-type zinc finger domain-containing protein 1	TRAFD1	64.84	1.184	0.4952	1.39623	0.00120504
O14548	Cytochrome c oxidase subunit 7A-related protein, mitochondrial	COX7A2L	12.615	1.317	0.84636	0.84972	0.564402
O14562	Ubiquitin domain-containing protein UBFD1	UBFD1	33.382	1.011	0.981	0.752091	0.395033
O14569	Cytochrome b561 domain-containing protein 2	CYB561D2	23.973	1.224	0.46788	0.506274	0.0211906
O14578	Citron Rho-interacting kinase	CIT	231.43	1.414	0.36612	1.09405	0.155489
O14579	Coatomer subunit epsilon	COPE	34.482	1.032	0.91332	0.538579	0.000421886
O14617	AP-3 complex subunit delta-1	AP3D1	130.16	0.88	0.55334	1.2232	0.0027807
O14618	Copper chaperone for superoxide dismutase	CCS	29.04	1.137	0.72188	1.49526	0.127832
O14641	Segment polarity protein dishevelled homolog DVL-2	DVL2	78.947	1.055	0.83282	0.573776	0.00780462
O14646	Chromodomain-helicase-DNA-binding protein 1	CHD1	196.69	1.492	0.71608	0.822513	0.386772
O14657	Torsin-1B	TOR1B	37.978	1.147	0.75354	1.23273	0.15142
O14672	Disintegrin and metalloproteinase domain-containing protein 10	ADAM10	84.141	1.169	0.196796	1.10893	0.329622
O14733	Dual specificity mitogen-activated protein kinase kinase 7	MAP2K7	47.484	1.229	0.76394	0.926485	0.884469
O14737	Programmed cell death protein 5	PDCD5	14.285	0.924	0.8413	1.00494	0.930769
O14744	Protein arginine N-methyltransferase 5	PRMT5	72.683	1.106	0.43262	1.11239	0.0105283
O14745	Na(+)/H(+) exchange regulatory cofactor NHE-RF1	SLC9A3R1	38.868	1.066	0.87458	1.02291	0.813108
O14772	Fucose-1-phosphate guanylyltransferase	FPGT	68.009	0.814	0.68352	0.83797	0.418664
O14773	Tripeptidyl-peptidase 1	TPP1	61.247	0.93	0.81114	0.720442	0.0735464
O14776	Transcription elongation regulator 1	TCERG1	123.9	1.012	0.956	0.714366	0.0777957
O14777	Kinetochore protein NDC80 homolog	NDC80	73.912	0.953	0.70876	0.78132	0.000349356
O14787	Transportin-2	TNPO2	101.39	0.861	0.61456	0.920558	0.357299
O14802	DNA-directed RNA polymerase III subunit RPC1	POLR3A	155.64	0.8	0.38554	1.22911	0.0181422
O14818	Proteasome subunit alpha type-7	PSMA7	27.887	1.234	0.180658	1.16967	0.235101
O14828	Secretory carrier-associated membrane protein 3	SCAMP3	38.287	0.928	0.4295	0.894064	0.51827
O14874	[3-methyl-2-oxobutanoate dehydrogenase [lipoamide]] kinase, mitochondrial	BCKDK	46.36	1.233	0.75856	2.55899	0.00772156
O14879	Interferon-induced protein with tetratricopeptide repeats 3	IFIT3	55.984	0.594	0.26416	0.982814	0.939235
O14880	Microsomal glutathione S-transferase 3	MGST3	16.516	0.998	0.98592	1.31729	0.000278186
O14893	Gem-associated protein 2	GEMIN2	31.585	1.338	0.6248	1.25136	0.259312
O14896	Interferon regulatory factor 6	IRF6	53.129	0.884	0.69868	1.35305	0.0809565
O14908	PDZ domain-containing protein GIPC1	GIPC1	36.049	0.709	0.1427	0.834232	0.0187516
O14925	Mitochondrial import inner membrane translocase subunit Tim23	TIMM23	21.943	1.265	0.161519	0.944911	0.61965
O14929	Histone acetyltransferase type B catalytic subunit	HAT1	49.512	1.058	0.76664	0.912565	0.0559082
O14939	Phospholipase D2	PLD2	105.99	2.15	0.2459	0.781336	0.0956846
O14949	Cytochrome b-c1 complex subunit 8	UQCRQ	9.9062	0.897	0.78178	0.955859	0.814659
O14964	Hepatocyte growth factor-regulated tyrosine kinase substrate	HGS	86.191	0.961	0.48648	0.953563	0.705995
O14965	Aurora kinase A	AURKA	45.809	0.873	0.65808	1.08029	0.551779
O14972	Vacuolar protein sorting-associated protein 26C	VPS26C	33.01	0.664	0.3379	1.10646	0.56034
O14974	Protein phosphatase 1 regulatory subunit 12A	PPP1R12A	115.28	1.008	0.973	0.74432	1.51e-05
O14976	Cyclin-G-associated kinase	GAK	143.19	0.923	0.74744	1.0397	0.150174
O14979	Heterogeneous nuclear ribonucleoprotein D-like	HNRNPDL	46.437	1.018	0.96116	0.840815	0.260458
O14980	Exportin-1	XPO1	123.38	1.061	0.72568	1.08714	0.0212774
O14981	TATA-binding protein-associated factor 172	BTAF1	206.89	0.962	0.82516	1.56827	0.00320126
O15013	Rho guanine nucleotide exchange factor 10	ARHGEF10	151.61	1.204	0.53392	1.56461	0.000178048
O15014	Zinc finger protein 609	ZNF609	151.19	0.734	0.46266	2.14413	0.00331729
O15020	Spectrin beta chain, non-erythrocytic 2	SPTBN2	271.32	1.185	0.52414	1.66782	0.0401807
O15027	Protein transport protein Sec16A	SEC16A	251.89	1.035	0.73066	0.771015	0.000525572
O15031	Plexin-B2	PLXNB2	205.12	1.44	0.33948	1.04719	0.410348
O15042	U2 snRNP-associated SURP motif-containing protein	U2SURP	118.29	0.707	0.27054	0.949898	0.733351
O15066	Kinesin-like protein KIF3B	KIF3B	85.124	1.077	0.8626	1.40191	0.116275
O15067	Phosphoribosylformylglycinamidine synthase	PFAS	144.73	1.213	0.067123	0.809928	0.028944
O15084	Serine/threonine-protein phosphatase 6 regulatory ankyrin repeat subunit A	ANKRD28	112.96	1.245	0.24526	1.01677	0.905025
O15085	Rho guanine nucleotide exchange factor 11	ARHGEF11	167.7	1.251	0.83458	0.547031	0.522081
O15091	Mitochondrial ribonuclease P catalytic subunit	PRORP	67.315	1.262	0.25518	1.59789	4.99e-06
O15111	Inhibitor of nuclear factor kappa-B kinase subunit alpha	CHUK	84.639	0.787	0.7666	1.22568	0.00963681
O15116	U6 snRNA-associated Sm-like protein LSm1	LSM1	15.179	1.216	0.8443	0.288872	0.0372513
O15118	NPC intracellular cholesterol transporter 1	NPC1	142.17	2.037	0.159743	1.17082	0.232215
O15121	Sphingolipid delta(4)-desaturase DES1	DEGS1	37.866	1.596	0.121782	1.03138	0.931387
O15126	Secretory carrier-associated membrane protein 1	SCAMP1	37.92	1.146	0.77342	0.833449	0.261219
O15127	Secretory carrier-associated membrane protein 2	SCAMP2	36.648	1.037	0.82246	0.366487	0.0206381
O15143	Actin-related protein 2/3 complex subunit 1B	ARPC1B	40.949	1.038	0.85104	1.58216	0.000178842
O15144	Actin-related protein 2/3 complex subunit 2	ARPC2	34.333	0.967	0.7584	1.13836	0.122959
O15145	Actin-related protein 2/3 complex subunit 3	ARPC3	20.546	1.231	0.181397	1.58432	0.0290735
O15160	DNA-directed RNA polymerases I and III subunit RPAC1	POLR1C	39.249	0.999	0.9969	0.632499	0.00541248
O15182	Centrin-3	CETN3	19.55	1.248	0.62002	1.55133	0.000165372
O15213	WD repeat-containing protein 46	WDR46	68.07	1.216	0.68094	2.01393	0.0404905
O15226	NF-kappa-B-repressing factor	NKRF	77.672	0.906	0.886	0.98831	0.941392
O15228	Dihydroxyacetone phosphate acyltransferase	GNPAT	77.187	0.961	0.89518	1.75877	0.199739
O15230	Laminin subunit alpha-5	LAMA5	399.73	0.883	0.71462	0.495803	0.0523818
O15231	Zinc finger protein 185	ZNF185	73.525	0.773	0.52866	0.753866	0.000906705
O15234	Protein CASC3	CASC3	76.277	1.123	0.81568	0.47658	0.0357439
O15235	28S ribosomal protein S12, mitochondrial	MRPS12	15.173	1.196	0.7919	4.72675	0.0021922
O15258	Protein RER1	RER1	22.958	0.569	0.07692	0.839211	0.00071079
O15269	Serine palmitoyltransferase 1	SPTLC1	52.743	0.854	0.28876	0.814558	0.00600724
O15270	Serine palmitoyltransferase 2	SPTLC2	62.924	1.122	0.70938	1.40086	0.000267972
O15294	UDP-N-acetylglucosamine--peptide N-acetylglucosaminyltransferase 110 kDa subunit	OGT	116.92	1.119	0.70292	1.45627	0.0226236
O15305	Phosphomannomutase 2	PMM2	28.082	1.076	0.81286	0.888356	0.541637
O15318	DNA-directed RNA polymerase III subunit RPC7	POLR3G	25.914	1.114	0.7635	1.8251	0.0900153
O15321	Transmembrane 9 superfamily member 1	TM9SF1	68.86	0.793	0.7136	1.03388	0.790202
O15327	Inositol polyphosphate 4-phosphatase type II	INPP4B	104.74	1.128	0.77468	0.647353	0.491202
O15344	E3 ubiquitin-protein ligase Midline-1	MID1	75.25	0.962	0.7911	0.961507	0.673279
O15347	High mobility group protein B3	HMGB3	22.98	1.09	0.93964	0.185773	0.000180608
O15355	Protein phosphatase 1G	PPM1G	59.271	0.989	0.92216	0.827508	0.214512
O15357	Phosphatidylinositol 3,4,5-trisphosphate 5-phosphatase 2	INPPL1	138.6	1.123	0.41868	2.02191	0.0346154
O15371	Eukaryotic translation initiation factor 3 subunit D	EIF3D	63.972	0.992	0.97534	1.36479	0.00107453
O15372	Eukaryotic translation initiation factor 3 subunit H	EIF3H	39.93	0.942	0.75622	0.975629	0.772498
O15379	Histone deacetylase 3	HDAC3	48.847	2.929	0.25008	1.22179	0.315176
O15382	Branched-chain-amino-acid aminotransferase, mitochondrial	BCAT2	44.287	1.091	0.81564	1.81013	0.000109892
O15397	Importin-8	IPO8	119.94	1.038	0.93064	0.656092	0.00552759
O15427	Monocarboxylate transporter 4	SLC16A3	49.469	0.931	0.64326	0.340594	0.1324
O15439	Multidrug resistance-associated protein 4	ABCC4	149.52	1.175	0.2324	1.52412	0.00269324
O15460	Prolyl 4-hydroxylase subunit alpha-2	P4HA2	60.901	0.779	0.46124	0.689735	0.00413812
O15498	Synaptobrevin homolog YKT6	YKT6	22.417	1.378	0.3886	1.19493	0.517932
O15511	Actin-related protein 2/3 complex subunit 5	ARPC5	16.32	0.895	0.80474	1.37524	0.0563476
O15514	DNA-directed RNA polymerase II subunit RPB4	POLR2D	16.311	2.986	0.0973	1.26663	0.111916
O15533	Tapasin	TAPBP	47.625	1.257	0.50214	4.4657	0.000314496
O15541	E3 ubiquitin-protein ligase RNF113A	RNF113A	38.787	1.03	0.92922	0.885915	0.478395
O15554	Intermediate conductance calcium-activated potassium channel protein 4	KCNN4	47.695	1.233	0.6381	0.638251	0.231507
O43143	Pre-mRNA-splicing factor ATP-dependent RNA helicase DHX15	DHX15	90.932	0.882	0.40394	1.61142	1.44e-05
O43148	mRNA cap guanine-N7 methyltransferase	RNMT	54.843	0.967	0.75448	0.907522	0.369563
O43149	Zinc finger ZZ-type and EF-hand domain-containing protein 1	ZZEF1	331.07	0.981	0.92228	1.11555	0.0300214
O43150	Arf-GAP with SH3 domain, ANK repeat and PH domain-containing protein 2	ASAP2	111.65	1.299	0.193284	1.26612	0.0148164
O43156	TELO2-interacting protein 1 homolog	TTI1	122.07	1.085	0.72042	0.938901	0.200695
O43157	Plexin-B1	PLXNB1	232.3	1.045	0.79004	1.43778	0.325413
O43159	Ribosomal RNA-processing protein 8	RRP8	50.714	0.709	0.44292	0.616475	0.0982072
O43164	E3 ubiquitin-protein ligase Praja-2	PJA2	78.213	1.197	0.74036	1.10574	0.571883
O43166	Signal-induced proliferation-associated 1-like protein 1	SIPA1L1	200.03	2.038	0.4735	1.03778	0.824982
O43169	Cytochrome b5 type B	CYB5B	16.694	0.922	0.49032	0.87823	0.570117
O43172	U4/U6 small nuclear ribonucleoprotein Prp4	PRPF4	58.449	0.807	0.53296	1.18928	0.51035
O43175	D-3-phosphoglycerate dehydrogenase	PHGDH	56.65	0.94	0.8152	1.11311	0.096308
O43181	NADH dehydrogenase [ubiquinone] iron-sulfur protein 4, mitochondrial	NDUFS4	20.108	0.684	0.60252	0.946189	0.665296
O43194	G-protein coupled receptor 39	GPR39	51.328	1.609	0.35096	0.982402	0.885766
O43237	Cytoplasmic dynein 1 light intermediate chain 2	DYNC1LI2	54.099	0.812	0.20704	0.906224	0.0533854
O43242	26S proteasome non-ATPase regulatory subunit 3	PSMD3	60.977	0.879	0.3347	1.05728	0.125421
O43252	Bifunctional 3'-phosphoadenosine 5'-phosphosulfate synthase 1	PAPSS1	70.832	1.155	0.59692	1.71675	0.0169011
O43264	Centromere/kinetochore protein zw10 homolog	ZW10	88.828	1.333	0.160076	1.11473	0.169432
O43278	Kunitz-type protease inhibitor 1	SPINT1	58.397	1.09	0.70812	0.771023	0.383385
O43286	Beta-1,4-galactosyltransferase 5	B4GALT5	45.118	0.72	0.23764	0.981054	0.761517
O43290	U4/U6.U5 tri-snRNP-associated protein 1	SART1	90.254	0.874	0.79064	0.333543	0.0019162
O43291	Kunitz-type protease inhibitor 2	SPINT2	28.228	0.692	0.61602	1.1837	0.0167826
O43293	Death-associated protein kinase 3	DAPK3	52.535	1.232	0.49678	1.21931	0.614538
O43303	Centriolar coiled-coil protein of 110 kDa	CCP110	113.42	0.98	0.93396	1.13405	0.0692638
O43314	Inositol hexakisphosphate and diphosphoinositol-pentakisphosphate kinase 2	PPIP5K2	140.41	1.376	0.5309	1.0084	0.915258
O43318	Mitogen-activated protein kinase kinase kinase 7	MAP3K7	67.195	0.767	0.183479	1.11942	0.0038372
O43324	Eukaryotic translation elongation factor 1 epsilon-1	EEF1E1	19.81	0.95	0.62782	1.27072	0.734447
Q9NVD7	Alpha-parvin	PARVA	42.243	3.531	0.0185592	1.19887	0.168585
O43390	Heterogeneous nuclear ribonucleoprotein R	HNRNPR	70.942	0.872	0.74752	1.26402	0.118987
O43395	U4/U6 small nuclear ribonucleoprotein Prp3	PRPF3	77.528	0.511	0.168801	1.16357	0.527845
O43396	Thioredoxin-like protein 1	TXNL1	32.251	1.286	0.6331	0.599728	3.81e-05
O43399	Tumor protein D54	TPD52L2	22.237	0.994	0.98312	0.948503	0.630898
O43402	ER membrane protein complex subunit 8	EMC8	23.773	0.628	0.2576	1.00623	0.981686
O43405	Cochlin	COCH	59.482	1.169	0.72308	2.32057	0.00163811
O43414	ERI1 exoribonuclease 3	ERI3	37.238	0.882	0.84836	1.74055	0.000905258
O43432	Eukaryotic translation initiation factor 4 gamma 3	EIF4G3	176.65	0.885	0.79594	1.02294	0.889162
O43464	Serine protease HTRA2, mitochondrial	HTRA2	48.84	1.27	0.71948	1.54302	0.13122
O43482	Protein Mis18-beta	OIP5	24.691	1.648	0.20236	1.05387	0.90031
O43488	Aflatoxin B1 aldehyde reductase member 2	AKR7A2	39.589	1.125	0.7202	0.9425	0.435668
O43491	Band 4.1-like protein 2	EPB41L2	112.59	0.962	0.65184	0.904389	0.105983
O43493	Trans-Golgi network integral membrane protein 2	TGOLN2	45.879	0.916	0.89036	0.973704	0.854665
O43502	DNA repair protein RAD51 homolog 3	RAD51C	42.189	1.414	0.49352	1.17559	0.0545785
O43504	Ragulator complex protein LAMTOR5	LAMTOR5	9.6138	1.416	0.325	0.756677	0.0217748
O43524	Forkhead box protein O3	FOXO3	71.276	0.959	0.93892	1.65018	0.266162
O43542	DNA repair protein XRCC3	XRCC3	37.849	1.211	0.65512	1.32078	0.136419
O43566	Regulator of G-protein signaling 14	RGS14	61.446	1.167	0.73452	1.91038	2.57e-05
O43572	A-kinase anchor protein 10, mitochondrial	AKAP10	73.817	0.521	0.4655	0.746881	0.153292
O43583	Density-regulated protein	DENR	22.092	0.866	0.55182	0.681847	0.00507771
O43592	Exportin-T	XPOT	109.96	0.969	0.85506	1.1893	0.0588777
O43598	2'-deoxynucleoside 5'-phosphate N-hydrolase 1	DNPH1	19.108	1.284	0.73502	0.587567	0.036641
O43615	Mitochondrial import inner membrane translocase subunit TIM44	TIMM44	51.355	0.993	0.93522	0.970228	0.557205
O43617	Trafficking protein particle complex subunit 3	TRAPPC3	20.274	1.225	0.54196	1.4603	0.105474
O43660	Pleiotropic regulator 1	PLRG1	57.193	1.041	0.76676	1.03985	0.568252
O43663	Protein regulator of cytokinesis 1	PRC1	71.606	0.877	0.83684	0.741678	0.00204776
O43665	Regulator of G-protein signaling 10	RGS10	21.21	1.021	0.93846	0.857219	0.337699
O43670	BUB3-interacting and GLEBS motif-containing protein ZNF207	ZNF207	50.75	1.012	0.90626	1.50878	0.0535589
O43674	NADH dehydrogenase [ubiquinone] 1 beta subcomplex subunit 5, mitochondrial	NDUFB5	21.75	0.967	0.96876	0.532117	0.287168
O43678	NADH dehydrogenase [ubiquinone] 1 alpha subcomplex subunit 2	NDUFA2	10.921	1.098	0.73862	0.850758	0.486382
O43681	ATPase ASNA1	ASNA1	38.792	0.824	0.44014	0.879798	0.0341143
O43683	Mitotic checkpoint serine/threonine-protein kinase BUB1	BUB1	122.37	1.6	0.20204	0.786735	0.485942
O43684	Mitotic checkpoint protein BUB3	BUB3	37.154	1.061	0.71836	1.07074	0.273383
O43688	Phospholipid phosphatase 2	PLPP2	32.573	0.838	0.5164	1.06148	0.714783
O43707	Alpha-actinin-4	ACTN4	104.85	1.046	0.60954	1.20118	0.0005929
O43708	Maleylacetoacetate isomerase	GSTZ1	24.212	1.143	0.80886	1.52487	0.00068649
O43709	Probable 18S rRNA (guanine-N(7))-methyltransferase	BUD23	31.88	0.851	0.58742	0.451901	0.0162876
O43716	Glutamyl-tRNA(Gln) amidotransferase subunit C, mitochondrial	GATC	15.086	0.821	0.76096	1.73755	0.299573
O43719	HIV Tat-specific factor 1	HTATSF1	85.852	0.962	0.93952	0.387945	0.00331067
O43734	Adapter protein CIKS	TRAF3IP2	64.665	1.769	0.100721	0.851894	0.414071
O43741	5'-AMP-activated protein kinase subunit beta-2	PRKAB2	30.302	0.801	0.71494	0.964217	0.595409
O43747	AP-1 complex subunit gamma-1	AP1G1	91.35	1.031	0.8505	1.26203	0.0951237
O43752	Syntaxin-6	STX6	29.176	0.839	0.68124	0.258853	3.48e-07
O43765	Small glutamine-rich tetratricopeptide repeat-containing protein alpha	SGTA	34.063	1.088	0.75652	0.757856	2.98e-05
O43766	Lipoyl synthase, mitochondrial	LIAS	41.911	1.027	0.92636	1.64209	0.0309153
O43768	Alpha-endosulfine	ENSA	13.389	0.572	0.44066	0.976363	0.748852
O43776	Asparagine--tRNA ligase, cytoplasmic	NARS1	62.942	0.989	0.88004	0.988957	0.646748
O43795	Unconventional myosin-Ib	MYO1B	131.98	1.208	0.24368	1.27885	0.00959068
O43808	Peroxisomal membrane protein PMP34	SLC25A17	34.566	0.987	0.98414	1.54066	0.0446111
O43809	Cleavage and polyadenylation specificity factor subunit 5	NUDT21	26.227	1.127	0.61566	1.75682	0.0214734
O43813	Glutathione S-transferase LANCL1	LANCL1	45.283	1.589	0.33246	0.759615	0.384356
O43815	Striatin	STRN	86.131	1.276	0.3274	0.632427	0.00507966
O43818	U3 small nucleolar RNA-interacting protein 2	RRP9	51.84	0.618	0.30918	0.789371	0.0390166
O43837	Isocitrate dehydrogenase [NAD] subunit beta, mitochondrial	IDH3B	42.183	1.016	0.96732	1.03508	0.760145
O43847	Nardilysin	NRDC	131.7	0.936	0.73302	1.41548	0.00199327
O43852	Calumenin	CALU	37.106	0.913	0.79384	0.749147	0.0150465
O43854	EGF-like repeat and discoidin I-like domain-containing protein 3	EDIL3	53.764	1.937	0.177178	0.959906	0.546562
O43865	S-adenosylhomocysteine hydrolase-like protein 1	AHCYL1	58.951	1.291	0.190116	1.33563	0.00220243
O43896	Kinesin-like protein KIF1C	KIF1C	122.95	0.986	0.98132	0.995912	0.96979
O43913	Origin recognition complex subunit 5	ORC5	50.282	1.123	0.83882	1.14427	0.0198918
O43920	NADH dehydrogenase [ubiquinone] iron-sulfur protein 5	NDUFS5	12.517	0.96	0.90186	0.563497	0.205558
O43924	Retinal rod rhodopsin-sensitive cGMP 3',5'-cyclic phosphodiesterase subunit delta	PDE6D	17.42	1.021	0.95842	0.661966	0.00370519
O43929	Origin recognition complex subunit 4	ORC4	50.377	0.979	0.6187	1.103	0.156603
O43933	Peroxisome biogenesis factor 1	PEX1	142.87	1.063	0.83566	1.48678	0.0238101
O60216	Double-strand-break repair protein rad21 homolog	RAD21	71.689	0.978	0.92168	0.758476	0.207653
O60231	Pre-mRNA-splicing factor ATP-dependent RNA helicase DHX16	DHX16	119.26	0.898	0.54602	1.10923	0.13456
O60232	Protein ZNRD2	ZNRD2	21.474	1.424	0.21792	1.04253	0.510081
O60244	Mediator of RNA polymerase II transcription subunit 14	MED14	160.6	1.078	0.7766	0.598781	0.00476911
O60248	Protein SOX-15	SOX15	25.251	1.292	0.8573	0.454454	0.00445203
O60256	Phosphoribosyl pyrophosphate synthase-associated protein 2	PRPSAP2	40.925	1.069	0.73668	0.950471	0.50387
O60264	SWI/SNF-related matrix-associated actin-dependent regulator of chromatin subfamily A member 5	SMARCA5	121.9	0.775	0.26514	1.50489	0.00388735
O60266	Adenylate cyclase type 3	ADCY3	128.96	1.148	0.7158	2.11822	0.105864
O60271	C-Jun-amino-terminal kinase-interacting protein 4	SPAG9	146.2	0.898	0.2839	1.04218	0.304098
O60287	Nucleolar pre-ribosomal-associated protein 1	URB1	254.39	0.65	0.37864	1.17518	0.65073
O60292	Signal-induced proliferation-associated 1-like protein 3	SIPA1L3	194.61	0.719	0.092843	0.945471	0.299063
O60293	Zinc finger C3H1 domain-containing protein	ZFC3H1	226.35	0.801	0.74462	0.885077	0.884495
O60306	RNA helicase aquarius	AQR	171.29	0.86	0.54108	1.06538	0.384532
O60313	Dynamin-like 120 kDa protein, mitochondrial	OPA1	111.63	1.069	0.79604	1.6336	0.00931467
O60333	Kinesin-like protein KIF1B	KIF1B	204.47	1.281	0.7483	1.26186	0.119149
O60336	Mitogen-activated protein kinase-binding protein 1	MAPKBP1	163.82	0.713	0.6343	0.945471	0.576057
O60341	Lysine-specific histone demethylase 1A	KDM1A	92.902	0.966	0.86566	1.41031	0.0193814
O60343	TBC1 domain family member 4	TBC1D4	146.56	0.925	0.63454	1.45508	4.1e-05
O60361	Putative nucleoside diphosphate kinase	NME2P1	15.529	0.796	0.7158	1.13492	0.408321
O60437	Periplakin	PPL	204.74	1.254	0.48952	0.786231	0.131403
O60443	Gasdermin-E	GSDME	54.554	1.098	0.47284	1.16628	0.0805548
O60476	Mannosyl-oligosaccharide 1,2-alpha-mannosidase IB	MAN1A2	73.003	1.655	0.0971	0.97394	0.897163
O60488	Long-chain-fatty-acid--CoA ligase 4	ACSL4	79.187	1.148	0.55528	1.39118	0.000211991
O60493	Sorting nexin-3	SNX3	18.762	1.012	0.98256	0.478099	0.0146622
O60502	Protein O-GlcNAcase	OGA	102.91	0.842	0.4696	1.30621	0.00277534
O60503	Adenylate cyclase type 9	ADCY9	150.7	1.098	0.93112	1.30369	0.0246199
O60504	Vinexin	SORBS3	75.34	0.916	0.72354	0.949856	0.35745
O60506	Heterogeneous nuclear ribonucleoprotein Q	SYNCRIP	69.602	1.046	0.91898	1.07141	0.201548
O60508	Pre-mRNA-processing factor 17	CDC40	65.521	1.231	0.57248	0.871441	0.00396011
O60518	Ran-binding protein 6	RANBP6	124.71	0.981	0.95482	0.757945	0.1069
O60524	Nuclear export mediator factor NEMF	NEMF	122.95	1.376	0.50404	0.820824	0.183701
O60547	GDP-mannose 4,6 dehydratase	GMDS	41.949	0.879	0.65782	1.01249	0.920276
O60551	Glycylpeptide N-tetradecanoyltransferase 2	NMT2	56.98	0.723	0.68202	1.11062	0.0116444
O60563	Cyclin-T1	CCNT1	80.684	0.878	0.70178	0.575351	0.0639726
O60566	Mitotic checkpoint serine/threonine-protein kinase BUB1 beta	BUB1B	119.54	1.175	0.7361	0.85497	0.000109404
O60568	Multifunctional procollagen lysine hydroxylase and glycosyltransferase LH3	PLOD3	84.784	1.043	0.84292	1.30611	0.120098
O60573	Eukaryotic translation initiation factor 4E type 2	EIF4E2	28.362	0.6	0.48142	0.870668	0.417037
O60610	Protein diaphanous homolog 1	DIAPH1	141.35	1.091	0.41754	1.33301	0.00170913
O60645	Exocyst complex component 3	EXOC3	85.566	0.89	0.67024	1.00384	0.967328
O60664	Perilipin-3	PLIN3	47.074	1.104	0.75436	1.06914	0.384899
O60678	Protein arginine N-methyltransferase 3	PRMT3	59.902	1.159	0.3203	1.3082	0.0012168
O60684	Importin subunit alpha-7	KPNA6	60.029	0.759	0.73202	1.37945	0.27685
O60701	UDP-glucose 6-dehydrogenase	UGDH	55.023	0.876	0.51776	1.09562	0.338738
O60716	Catenin delta-1	CTNND1	108.17	1.107	0.58052	1.61041	0.000798078
O60749	Sorting nexin-2	SNX2	58.47	1.164	0.1435	1.27212	0.0444341
O60762	Dolichol-phosphate mannosyltransferase subunit 1	DPM1	29.634	0.981	0.8355	1.33791	0.178014
O60763	General vesicular transport factor p115	USO1	107.89	0.956	0.80806	1.10499	0.0310442
O60783	28S ribosomal protein S14, mitochondrial	MRPS14	15.139	1.226	0.50316	0.884026	0.0588391
O60825	6-phosphofructo-2-kinase/fructose-2,6-bisphosphatase 2	PFKFB2	58.476	1.048	0.73562	1.31944	0.0470371
O60826	Coiled-coil domain-containing protein 22	CCDC22	70.755	0.967	0.89894	0.921531	0.56003
O60828	Polyglutamine-binding protein 1	PQBP1	30.472	5.073	0.076022	0.71096	0.00710758
O60830	Mitochondrial import inner membrane translocase subunit Tim17-B	TIMM17B	18.273	1.097	0.70546	0.531229	0.000253309
O60831	PRA1 family protein 2	PRAF2	19.258	0.719	0.27762	0.579419	0.142542
O60832	H/ACA ribonucleoprotein complex subunit DKC1	DKC1	57.673	0.646	0.28042	0.938634	0.756251
O60841	Eukaryotic translation initiation factor 5B	EIF5B	138.83	0.802	0.29076	0.940376	0.402745
O60879	Protein diaphanous homolog 2	DIAPH2	125.57	0.925	0.76236	1.46814	0.0194453
O60884	DnaJ homolog subfamily A member 2	DNAJA2	45.745	0.942	0.70038	0.850077	0.113873
O60885	Bromodomain-containing protein 4	BRD4	152.22	0.791	0.74626	1.17713	0.339333
O60888	Protein CutA	CUTA	19.116	1.509	0.33498	0.850763	0.0721804
O60890	Oligophrenin-1	OPHN1	91.64	0.725	0.33978	1.51343	0.0153448
O60921	Checkpoint protein HUS1	HUS1	31.691	1.022	0.95338	1.33067	0.451893
O60927	E3 ubiquitin-protein ligase PPP1R11	PPP1R11	13.952	1.005	0.9873	0.623342	0.00601043
O60930	Ribonuclease H1	RNASEH1	32.064	1.278	0.3173	0.519977	0.0347328
O60934	Nibrin	NBN	84.958	0.702	0.11832	1.13233	0.320142
O75044	SLIT-ROBO Rho GTPase-activating protein 2	SRGAP2	120.87	0.92	0.89854	1.66727	0.206632
O75051	Plexin-A2	PLXNA2	211.1	0.757	0.116458	1.41375	0.205184
O75054	Immunoglobulin superfamily member 3	IGSF3	135.19	0.969	0.94468	1.10614	0.639121
O75061	Putative tyrosine-protein phosphatase auxilin	DNAJC6	99.995	0.981	0.97584	1.20375	0.363062
O75083	WD repeat-containing protein 1	WDR1	66.193	0.891	0.4677	1.06238	0.133721
O75113	NEDD4-binding protein 1	N4BP1	100.38	1.018	0.89012	1.25326	0.00602409
O75122	CLIP-associating protein 2	CLASP2	141.06	0.841	0.6634	1.18201	0.053296
O75131	Copine-3	CPNE3	60.13	0.951	0.7319	1.03087	0.810485
O75143	Autophagy-related protein 13	ATG13	56.571	1.14	0.74	2.04134	0.00013638
O75146	Huntingtin-interacting protein 1-related protein	HIP1R	119.39	1.15	0.28332	1.22946	0.0673132
O75147	Obscurin-like protein 1	OBSL1	206.94	1.028	0.93464	1.01043	0.966397
O75150	E3 ubiquitin-protein ligase BRE1B	RNF40	113.68	1	0.99948	0.685743	0.0422837
O75153	Clustered mitochondria protein homolog	CLUH	146.67	1.083	0.7022	0.903502	0.206364
O75164	Lysine-specific demethylase 4A	KDM4A	120.66	0.924	0.60082	2.40596	0.0338049
O75165	DnaJ homolog subfamily C member 13	DNAJC13	254.41	1.144	0.45016	1.2514	0.0393321
O75179	Ankyrin repeat domain-containing protein 17	ANKRD17	274.25	1.003	0.98528	0.723728	0.0125931
O75208	Ubiquinone biosynthesis protein COQ9, mitochondrial	COQ9	35.509	1.081	0.49162	1.09921	0.00915305
O75223	Gamma-glutamylcyclotransferase	GGCT	21.007	0.958	0.92612	1.07823	0.185101
O75306	NADH dehydrogenase [ubiquinone] iron-sulfur protein 2, mitochondrial	NDUFS2	52.545	1.247	0.179823	0.972608	0.787073
O75312	Zinc finger protein ZPR1	ZPR1	50.925	1.089	0.80282	0.760347	1.32e-05
O75323	Protein NipSnap homolog 2	NIPSNAP2	33.742	1.505	0.6222	0.736006	0.382019
O75340	Programmed cell death protein 6	PDCD6	21.868	1.005	0.98082	1.05692	0.495752
O75347	Tubulin-specific chaperone A	TBCA	12.855	1.072	0.82088	0.672017	0.000822263
O75352	Mannose-P-dolichol utilization defect 1 protein	MPDU1	26.638	2.155	0.28034	0.853312	0.177963
O75368	SH3 domain-binding glutamic acid-rich-like protein	SH3BGRL	12.774	1.026	0.96606	1.0551	0.158573
O75369	Filamin-B	FLNB	278.16	1.124	0.53042	1.12394	0.149073
O75376	Nuclear receptor corepressor 1	NCOR1	270.21	1.263	0.45438	1.15194	0.28534
O75380	NADH dehydrogenase [ubiquinone] iron-sulfur protein 6, mitochondrial	NDUFS6	13.711	1.074	0.83022	1.04757	0.756231
O75381	Peroxisomal membrane protein PEX14	PEX14	41.236	0.792	0.71512	0.715463	0.00220231
O75390	Citrate synthase, mitochondrial	CS	51.712	1.065	0.75102	2.58966	0.00144053
O75391	Sperm-associated antigen 7	SPAG7	26.034	1.32	0.53434	0.935578	0.803676
O75394	39S ribosomal protein L33, mitochondrial	MRPL33	7.6191	1.821	0.081836	1.16376	0.754096
O75396	Vesicle-trafficking protein SEC22b	SEC22B	24.593	1.019	0.91966	0.76222	0.0170148
O75400	Pre-mRNA-processing factor 40 homolog A	PRPF40A	108.8	0.774	0.5734	0.544214	0.00925422
O75410	Transforming acidic coiled-coil-containing protein 1	TACC1	87.793	1.124	0.63132	0.783736	0.0994941
O75436	Vacuolar protein sorting-associated protein 26A	VPS26A	38.169	0.925	0.156276	0.90973	0.000441383
O75439	Mitochondrial-processing peptidase subunit beta	PMPCB	54.366	1.117	0.34648	0.999172	0.989634
O75448	Mediator of RNA polymerase II transcription subunit 24	MED24	110.3	1.334	0.60678	1.06861	0.789367
O75475	PC4 and SFRS1-interacting protein	PSIP1	60.103	0.957	0.94472	1.45723	0.0278284
O75489	NADH dehydrogenase [ubiquinone] iron-sulfur protein 3, mitochondrial	NDUFS3	30.241	1.265	0.44702	0.807988	0.0119384
O75494	Serine/arginine-rich splicing factor 10	SRSF10	31.3	1.064	0.8582	0.926007	0.346349
O75496	Geminin	GMNN	23.565	0.441	0.33066	0.996568	0.992674
O75521	Enoyl-CoA delta isomerase 2, mitochondrial	ECI2	43.585	1.148	0.72886	0.956449	0.614676
O75530	Polycomb protein EED	EED	50.197	0.79	0.58356	0.828963	0.338341
O75531	Barrier-to-autointegration factor	BANF1	10.058	1.357	0.61124	0.796044	0.100184
O75533	Splicing factor 3B subunit 1	SF3B1	145.83	0.862	0.54756	1.51708	0.00266
O75534	Cold shock domain-containing protein E1	CSDE1	88.884	0.972	0.8738	0.663138	0.0468194
Q9NYB9	Abl interactor 2	ABI2	55.663	3.197	0.046096	0.80503	0.0595749
O75569	Interferon-inducible double-stranded RNA-dependent protein kinase activator A	PRKRA	34.404	0.769	0.34886	1.41157	0.000703736
Q8IZ73	RNA pseudouridylate synthase domain-containing protein 2	RPUSD2	61.311	3.17	0.0051621	0.703484	0.368693
O75608	Acyl-protein thioesterase 1	LYPLA1	24.669	1.05	0.88772	1.42817	0.000426334
O75616	GTPase Era, mitochondrial	ERAL1	48.349	0.935	0.91526	4.85486	0.00461637
O75629	Protein CREG1	CREG1	24.074	1.24	0.166779	0.865416	0.14388
O75635	Serpin B7	SERPINB7	42.904	0.544	0.2638	1.12488	0.604354
O75643	U5 small nuclear ribonucleoprotein 200 kDa helicase	SNRNP200	244.5	0.882	0.63992	1.23132	0.12439
O75648	Mitochondrial tRNA-specific 2-thiouridylase 1	TRMU	47.744	0.844	0.82674	0.825257	0.408015
O75663	TIP41-like protein	TIPRL	31.444	0.943	0.49974	1.38555	0.00533653
O75674	TOM1-like protein 1	TOM1L1	52.988	1	0.9978	0.573128	0.000997851
O75688	Protein phosphatase 1B	PPM1B	52.642	0.987	0.94222	1.12157	0.268542
O75691	Small subunit processome component 20 homolog	UTP20	318.38	0.77	0.78054	2.18566	0.00228421
O75694	Nuclear pore complex protein Nup155	NUP155	155.2	0.939	0.6847	1.4047	0.000463358
O75695	Protein XRP2	RP2	39.641	1.392	0.5981	1.29229	0.0360085
O75717	WD repeat and HMG-box DNA-binding protein 1	WDHD1	125.97	1.073	0.8443	0.819008	0.0956677
O75718	Cartilage-associated protein	CRTAP	46.561	0.941	0.94542	0.552247	0.0928074
O75746	Calcium-binding mitochondrial carrier protein Aralar1	SLC25A12	74.761	1.086	0.7553	1.37346	0.00370706
O75787	Renin receptor	ATP6AP2	39.008	1.695	0.47138	1.0416	0.318163
O75792	Ribonuclease H2 subunit A	RNASEH2A	33.395	1.416	0.45932	0.700579	2.09e-05
O75794	Cell division cycle protein 123 homolog	CDC123	39.134	0.8	0.47842	0.476375	0.000178462
O75815	Breast cancer anti-estrogen resistance protein 3	BCAR3	92.565	0.926	0.64838	1.27767	0.203488
O75817	Ribonuclease P protein subunit p20	POP7	15.651	0.585	0.2099	0.941025	0.712027
O75818	Ribonuclease P protein subunit p40	RPP40	41.833	0.89	0.55564	0.96833	0.807669
O75821	Eukaryotic translation initiation factor 3 subunit G	EIF3G	35.611	1.221	0.49424	0.878546	0.229138
O75822	Eukaryotic translation initiation factor 3 subunit J	EIF3J	29.062	1.101	0.63914	0.569221	0.0101762
O75832	26S proteasome non-ATPase regulatory subunit 10	PSMD10	24.428	1.308	0.181436	0.713995	0.00936757
O75843	AP-1 complex subunit gamma-like 2	AP1G2	87.116	1.264	0.43138	1.18989	0.0685933
O75844	CAAX prenyl protease 1 homolog	ZMPSTE24	54.812	0.82	0.39424	1.04972	0.386052
O75874	Isocitrate dehydrogenase [NADP] cytoplasmic	IDH1	46.659	1.058	0.73794	1.35447	0.0473719
O75879	Glutamyl-tRNA(Gln) amidotransferase subunit B, mitochondrial	GATB	61.863	1.337	0.71696	0.728995	0.431631
O75880	Protein SCO1 homolog, mitochondrial	SCO1	33.814	0.843	0.22404	0.531468	0.00114973
O75884	Serine hydrolase RBBP9	RBBP9	21	1.227	0.36924	1.0647	0.104836
O75886	Signal transducing adapter molecule 2	STAM2	58.164	1.797	0.12432	0.825749	0.180623
O75896	Tumor suppressor candidate 2	TUSC2	12.074	0.881	0.81952	0.406691	0.0246274
O75907	Diacylglycerol O-acyltransferase 1	DGAT1	55.278	1.222	0.60908	0.748288	0.323821
O75928	E3 SUMO-protein ligase PIAS2	PIAS2	68.24	0.723	0.176302	1.20125	0.249381
O75934	Pre-mRNA-splicing factor SPF27	BCAS2	26.131	1.291	0.39264	0.838405	0.0414034
O75937	DnaJ homolog subfamily C member 8	DNAJC8	29.841	1.019	0.9724	0.15226	2.83e-05
O75940	Survival of motor neuron-related-splicing factor 30	SMNDC1	26.711	1.181	0.74294	0.795476	1.13e-07
O75947	ATP synthase subunit d, mitochondrial	ATP5PD	18.491	1.087	0.7982	1.39725	0.000809217
O75955	Flotillin-1	FLOT1	47.355	0.95	0.57082	0.960721	0.476902
O75962	Triple functional domain protein	TRIO	346.9	0.794	0.31366	1.00076	0.965014
O75964	ATP synthase subunit g, mitochondrial	ATP5MG	11.428	0.954	0.82372	0.781146	0.195766
O75976	Carboxypeptidase D	CPD	152.93	1.259	0.41406	1.28665	0.0547961
O76003	Glutaredoxin-3	GLRX3	37.432	1.122	0.47944	0.781344	0.00624869
O76021	Ribosomal L1 domain-containing protein 1	RSL1D1	54.972	0.85	0.5923	1.18094	0.556518
O76027	Annexin A9	ANXA9	38.363	1.251	0.41972	1.33581	0.14778
O76031	ATP-dependent Clp protease ATP-binding subunit clpX-like, mitochondrial	CLPX	69.223	1.093	0.59196	1.06599	0.322399
O76071	Probable cytosolic iron-sulfur protein assembly protein CIAO1	CIAO1	37.84	1.078	0.78902	0.739153	0.187765
O76075	DNA fragmentation factor subunit beta	DFFB	39.109	1.206	0.84428	0.948149	0.370929
O76094	Signal recognition particle subunit SRP72	SRP72	74.605	0.819	0.43454	1.13243	0.377332
O94760	N(G),N(G)-dimethylarginine dimethylaminohydrolase 1	DDAH1	31.121	1.212	0.5585	0.923088	0.515389
O94763	Unconventional prefoldin RPB5 interactor 1	URI1	59.832	0.717	0.4684	0.690326	0.522573
O94766	Galactosylgalactosylxylosylprotein 3-beta-glucuronosyltransferase 3	B3GAT3	37.121	0.972	0.9246	0.845766	0.153251
O94776	Metastasis-associated protein MTA2	MTA2	75.022	0.8	0.071915	1.09118	0.0954376
O94779	Contactin-5	CNTN5	120.68	0.748	0.45738	0.546192	0.0147584
O94804	Serine/threonine-protein kinase 10	STK10	112.13	0.747	0.32278	1.26302	0.198744
O94822	E3 ubiquitin-protein ligase listerin	LTN1	200.55	0.922	0.61374	0.91348	0.0196922
O94826	Mitochondrial import receptor subunit TOM70	TOMM70	67.454	0.964	0.69934	0.8597	0.0393582
O94832	Unconventional myosin-Id	MYO1D	116.2	1.011	0.96308	1.38029	0.00041258
O94842	TOX high mobility group box family member 4	TOX4	66.194	1.51	0.6662	0.88367	0.484768
O94851	[F-actin]-monooxygenase MICAL2	MICAL2	126.69	1.234	0.51758	0.567481	0.0411819
O94855	Protein transport protein Sec24D	SEC24D	113.01	0.753	0.21602	1.09701	0.362787
O94864	STAGA complex 65 subunit gamma	SUPT7L	46.192	0.888	0.7355	0.283075	0.0394477
O94874	E3 UFM1-protein ligase 1	UFL1	89.594	0.813	0.30328	1.12065	0.00107969
O94880	PHD finger protein 14	PHF14	100.05	0.884	0.79938	2.48671	0.00107182
O94887	FERM, ARHGEF and pleckstrin domain-containing protein 2	FARP2	119.89	2.303	0.125585	0.942477	0.595308
O94888	UBX domain-containing protein 7	UBXN7	54.862	0.877	0.75296	0.629841	0.01001
O94903	Pyridoxal phosphate homeostasis protein	PLPBP	30.344	1.044	0.90094	0.968766	0.504705
O94905	Erlin-2	ERLIN2	37.839	0.783	0.153141	0.955819	0.458304
O94906	Pre-mRNA-processing factor 6	PRPF6	106.92	0.747	0.076318	0.99681	0.897386
O94913	Pre-mRNA cleavage complex 2 protein Pcf11	PCF11	173.05	1.208	0.66858	2.70893	0.159723
O94919	Endonuclease domain-containing 1 protein	ENDOD1	55.016	1.489	0.49066	0.969585	0.912364
O94925	Glutaminase kidney isoform, mitochondrial	GLS	73.46	1.062	0.53224	0.946569	0.00475821
O94927	HAUS augmin-like complex subunit 5	HAUS5	71.682	2.279	0.051117	0.756046	0.323233
O94941	RING finger protein 37	UBOX5	58.965	1.861	0.094739	0.727311	0.155138
O94952	F-box only protein 21	FBXO21	72.269	0.645	0.113501	0.983887	0.828116
O94966	Ubiquitin carboxyl-terminal hydrolase 19	USP19	145.65	1.041	0.87012	0.984986	0.859757
O94973	AP-2 complex subunit alpha-2	AP2A2	103.96	1.108	0.60398	1.4708	0.00433371
O94979	Protein transport protein Sec31A	SEC31A	133.01	0.956	0.87924	1.36092	0.00100985
O94992	Protein HEXIM1	HEXIM1	40.623	0.964	0.94208	0.166274	9.64e-05
O95067	G2/mitotic-specific cyclin-B2	CCNB2	45.281	1.106	0.86928	0.600054	0.00570269
O95070	Protein YIF1A	YIF1A	32.011	1.542	0.2597	0.98101	0.977206
O95071	E3 ubiquitin-protein ligase UBR5	UBR5	309.35	0.997	0.99594	1.26719	1.13e-07
O95104	SR-related and CTD-associated factor 4	SCAF4	125.87	0.928	0.54524	0.671249	0.00387982
O95140	Mitofusin-2	MFN2	86.401	1.021	0.93166	1.23634	0.00101575
O95147	Dual specificity protein phosphatase 14	DUSP14	22.255	1.415	0.55634	0.990758	0.983348
O95149	Snurportin-1	SNUPN	41.142	1.128	0.64754	0.938943	0.729216
O95155	Ubiquitin conjugation factor E4 B	UBE4B	146.18	1.059	0.78394	0.933939	0.20334
O95159	Zinc finger protein-like 1	ZFPL1	34.114	1.19	0.28952	1.07834	0.690162
O95163	Elongator complex protein 1	ELP1	150.25	1.209	0.34142	1.19188	0.00252797
O95166	Gamma-aminobutyric acid receptor-associated protein	GABARAP	13.918	0.856	0.8115	0.660017	0.00287585
O95167	NADH dehydrogenase [ubiquinone] 1 alpha subcomplex subunit 3	NDUFA3	9.2787	1.612	0.2088	1.04579	0.732305
O95168	NADH dehydrogenase [ubiquinone] 1 beta subcomplex subunit 4	NDUFB4	15.208	0.887	0.74076	1.12415	0.782239
O95169	NADH dehydrogenase [ubiquinone] 1 beta subcomplex subunit 8, mitochondrial	NDUFB8	21.766	1.177	0.7033	0.956253	0.950759
O95171	Sciellin	SCEL	77.551	0.924	0.82736	2.0118	0.027972
O95182	NADH dehydrogenase [ubiquinone] 1 alpha subcomplex subunit 7	NDUFA7	12.551	0.955	0.82216	4.693	0.000198596
O95197	Reticulon-3	RTN3	112.61	0.914	0.72276	1.11173	0.751817
O95202	Mitochondrial proton/calcium exchanger protein	LETM1	83.353	0.917	0.58656	1.01272	0.762631
O95208	Epsin-2	EPN2	68.481	1.375	0.37946	0.884038	0.424968
O95218	Zinc finger Ran-binding domain-containing protein 2	ZRANB2	37.404	1.148	0.7007	0.702011	0.00843633
O95219	Sorting nexin-4	SNX4	51.908	1.022	0.89906	0.990418	0.926672
O95232	Luc7-like protein 3	LUC7L3	51.466	0.783	0.60804	0.620475	0.123583
O95235	Kinesin-like protein KIF20A	KIF20A	100.28	0.788	0.52144	1.79878	0.00329974
O95239	Chromosome-associated kinesin KIF4A	KIF4A	139.88	1.334	0.64334	1.2638	0.00169614
O95248	Myotubularin-related protein 5	SBF1	208.44	0.84	0.65522	1.76405	0.0561303
O95249	Golgi SNAP receptor complex member 1	GOSR1	28.612	0.837	0.36682	0.85338	0.375823
O95260	Arginyl-tRNA--protein transferase 1	ATE1	59.09	0.972	0.9572	5.22295	0.00203564
O95273	Cyclin-D1-binding protein 1	CCNDBP1	40.262	1.139	0.76716	0.212264	0.0855521
O95292	Vesicle-associated membrane protein-associated protein B/C	VAPB	27.228	0.978	0.85766	1.27261	0.153204
O95298	NADH dehydrogenase [ubiquinone] 1 subunit C2	NDUFC2	14.187	0.885	0.066819	0.472676	0.0149804
O95299	NADH dehydrogenase [ubiquinone] 1 alpha subcomplex subunit 10, mitochondrial	NDUFA10	40.75	0.654	0.119357	1.17775	0.173313
O95302	Peptidyl-prolyl cis-trans isomerase FKBP9	FKBP9	63.083	3.165	0.4624	0.758765	0.0208175
O95336	6-phosphogluconolactonase	PGLS	27.547	1.193	0.56722	0.984071	0.409414
O95347	Structural maintenance of chromosomes protein 2	SMC2	135.65	1.093	0.50716	1.5236	0.00122046
O95352	Ubiquitin-like modifier-activating enzyme ATG7	ATG7	77.959	0.909	0.7189	0.474798	0.00450756
O95359	Transforming acidic coiled-coil-containing protein 2	TACC2	309.42	0.755	0.116262	0.774343	0.179743
O95361	Tripartite motif-containing protein 16	TRIM16	63.954	1.056	0.72702	1.15473	0.120963
O95365	Zinc finger and BTB domain-containing protein 7A	ZBTB7A	61.438	1.486	0.2706	1.13681	0.64591
O95372	Acyl-protein thioesterase 2	LYPLA2	24.737	1.084	0.82794	1.54811	0.00274687
O95373	Importin-7	IPO7	119.52	1.01	0.9366	0.976089	0.537113
O95376	E3 ubiquitin-protein ligase ARIH2	ARIH2	57.818	1.129	0.76722	0.889829	0.268768
O95394	Phosphoacetylglucosamine mutase	PGM3	59.851	0.658	0.09936	1.0555	0.654943
O95425	Supervillin	SVIL	247.74	1.199	0.2373	1.11252	0.0732559
O95429	BAG family molecular chaperone regulator 4	BAG4	49.593	1.101	0.85252	0.855026	0.00126261
O95433	Activator of 90 kDa heat shock protein ATPase homolog 1	AHSA1	38.274	0.92	0.5531	1.41785	0.0235165
O95453	Poly(A)-specific ribonuclease PARN	PARN	73.45	0.827	0.68058	0.853989	0.541456
O95456	Proteasome assembly chaperone 1	PSMG1	32.854	0.912	0.81936	2.27322	1.31e-06
O95466	Formin-like protein 1	FMNL1	121.85	0.776	0.49724	1.59907	0.437182
O95470	Sphingosine-1-phosphate lyase 1	SGPL1	63.523	0.904	0.70556	1.43307	0.00677994
O95471	Claudin-7	CLDN7	22.418	0.836	0.78094	0.653861	0.101466
O95478	Ribosome biogenesis protein NSA2 homolog	NSA2	30.065	1.079	0.92658	0.263272	0.0550552
O95486	Protein transport protein Sec24A	SEC24A	119.75	0.942	0.70588	1.25868	0.00526543
O95487	Protein transport protein Sec24B	SEC24B	137.42	0.999	0.99442	1.7736	0.00162177
O95551	Tyrosyl-DNA phosphodiesterase 2	TDP2	40.929	1.112	0.78412	0.491736	0.00242599
O95571	Persulfide dioxygenase ETHE1, mitochondrial	ETHE1	27.873	1.243	0.51688	1.20879	0.418679
O95573	Long-chain-fatty-acid--CoA ligase 3	ACSL3	80.419	0.96	0.86152	1.27181	0.00704615
O95602	DNA-directed RNA polymerase I subunit RPA1	POLR1A	194.81	1.146	0.74922	1.74684	0.0373768
O95630	STAM-binding protein	STAMBP	48.076	0.913	0.6424	1.08458	0.23378
O95671	Probable bifunctional dTTP/UTP pyrophosphatase/methyltransferase protein	ASMTL	68.856	1.045	0.87344	1.7344	0.000650878
O95674	Phosphatidate cytidylyltransferase 2	CDS2	51.417	1.021	0.92354	1.33105	0.000151244
O95684	FGFR1 oncogene partner	FGFR1OP	43.064	0.79	0.55738	0.367946	0.00833696
O95714	E3 ubiquitin-protein ligase HERC2	HERC2	527.22	0.915	0.74076	1.11111	0.243275
O95716	Ras-related protein Rab-3D	RAB3D	24.267	1.832	0.31918	1.17802	0.521138
O95721	Synaptosomal-associated protein 29	SNAP29	28.97	0.798	0.52828	0.470035	0.000372763
O95747	Serine/threonine-protein kinase OSR1	OXSR1	58.022	0.951	0.74642	0.949467	0.171617
O95757	Heat shock 70 kDa protein 4L	HSPA4L	94.511	1.036	0.89718	0.924804	0.47166
O95758	Polypyrimidine tract-binding protein 3	PTBP3	59.689	1.019	0.97264	1.47011	0.0384346
O95777	U6 snRNA-associated Sm-like protein LSm8	LSM8	10.403	1.15	0.73626	0.369925	4.57e-06
O95782	AP-2 complex subunit alpha-1	AP2A1	107.54	1.167	0.170918	1.27951	0.00204828
O95793	Double-stranded RNA-binding protein Staufen homolog 1	STAU1	63.182	1.067	0.72268	1.28985	0.000893125
O95801	Tetratricopeptide repeat protein 4	TTC4	44.678	1.073	0.8753	0.976573	0.357982
O95817	BAG family molecular chaperone regulator 3	BAG3	61.594	0.953	0.85202	0.974261	0.834499
O95819	Mitogen-activated protein kinase kinase kinase kinase 4	MAP4K4	142.1	0.885	0.70286	0.79122	0.082476
O95822	Malonyl-CoA decarboxylase, mitochondrial	MLYCD	55.003	0.707	0.17176	3.10766	0.0159211
O95825	Quinone oxidoreductase-like protein 1	CRYZL1	38.696	0.869	0.51414	0.487933	0.152
O95831	Apoptosis-inducing factor 1, mitochondrial	AIFM1	66.9	1.057	0.84056	1.37663	0.0253818
O95833	Chloride intracellular channel protein 3	CLIC3	26.648	3.357	0.134481	0.939311	0.819132
O95834	Echinoderm microtubule-associated protein-like 2	EML2	70.678	0.719	0.3167	2.38339	0.000627161
O95835	Serine/threonine-protein kinase LATS1	LATS1	126.87	1.072	0.859	1.03697	0.59059
O95861	3'(2'),5'-bisphosphate nucleotidase 1	BPNT1	33.392	1.174	0.2828	0.660779	0.00105641
O95865	N(G),N(G)-dimethylarginine dimethylaminohydrolase 2	DDAH2	29.644	1.294	0.68236	0.658158	0.20307
O95881	Thioredoxin domain-containing protein 12	TXNDC12	19.206	1.379	0.4569	0.875228	0.332437
O95926	Pre-mRNA-splicing factor SYF2	SYF2	28.722	1.347	0.2609	1.11738	0.668454
O95983	Methyl-CpG-binding domain protein 3	MBD3	32.844	1.257	0.6168	1.00137	0.984487
O95997	Securin	PTTG1	22.024	1.103	0.8113	0.774056	0.505021
O95999	B-cell lymphoma/leukemia 10	BCL10	26.251	2.032	0.33172	0.750979	0.0776472
O96005	Cleft lip and palate transmembrane protein 1	CLPTM1	76.096	0.851	0.30984	1.17727	0.029599
O96008	Mitochondrial import receptor subunit TOM40 homolog	TOMM40	37.893	1.23	0.29226	1.3845	5e-06
O96011	Peroxisomal membrane protein 11B	PEX11B	28.431	1.262	0.57334	2.1239	0.00742747
O96013	Serine/threonine-protein kinase PAK 4	PAK4	64.071	0.921	0.7227	1.1226	0.161333
O96019	Actin-like protein 6A	ACTL6A	47.46	1.061	0.76184	0.908032	0.145427
P00338	L-lactate dehydrogenase A chain	LDHA	36.688	0.919	0.67112	1.73472	0.00174966
P00367	Glutamate dehydrogenase 1, mitochondrial	GLUD1	61.397	0.857	0.75144	1.49609	0.0145013
P00387	NADH-cytochrome b5 reductase 3	CYB5R3	34.234	1.182	0.39998	1.59488	0.00864598
P00390	Glutathione reductase, mitochondrial	GSR	56.256	1.04	0.88746	1.96431	0.000327144
P00441	Superoxide dismutase [Cu-Zn]	SOD1	15.936	0.992	0.98468	1.02072	0.852901
P00491	Purine nucleoside phosphorylase	PNP	32.118	0.825	0.25244	0.818441	0.00800788
P00492	Hypoxanthine-guanine phosphoribosyltransferase	HPRT1	24.579	1.051	0.78892	1.12519	0.0787169
P00505	Aspartate aminotransferase, mitochondrial	GOT2	47.517	0.918	0.70038	2.09924	2.31e-05
P00533	Epidermal growth factor receptor	EGFR	134.28	1.053	0.71356	1.24227	0.00427537
P00558	Phosphoglycerate kinase 1	PGK1	44.614	1.086	0.77972	0.955796	0.70692
P00568	Adenylate kinase isoenzyme 1	AK1	21.635	1.095	0.8372	0.923552	0.572186
P00813	Adenosine deaminase	ADA	40.764	1.14	0.73788	1.03139	0.87043
P00966	Argininosuccinate synthase	ASS1	46.53	0.836	0.63188	1.9132	0.00819275
P01033	Metalloproteinase inhibitor 1	TIMP1	23.171	1.003	0.9965	2.19671	0.0337258
P01040	Cystatin-A	CSTA	11.006	0.941	0.88106	1.01307	0.990011
P01111	GTPase NRas	NRAS	21.229	1.03	0.90298	0.868739	0.31857
P01112	GTPase HRas	HRAS	21.298	1.18	0.66246	1.21836	0.0188874
P01137	Transforming growth factor beta-1 proprotein	TGFB1	44.341	0.53	0.095783	1.16976	0.368201
P01583	Interleukin-1 alpha	IL1A	30.606	1.093	0.86184	2.94289	0.0026068
P01889	HLA class I histocompatibility antigen, B alpha chain	HLA-B	40.46	0.364	0.37514	1.00621	0.98406
P01893	Putative HLA class I histocompatibility antigen, alpha chain H	HLA-H	40.891	1.15	0.80014	1.33627	0.266015
P02545	Prelamin-A/C	LMNA	74.139	0.81	0.4619	0.53994	0.00293686
P02686	Myelin basic protein	MBP	33.117	0.961	0.90028	1.40197	0.137661
P02751	Fibronectin	FN1	272.32	0.761	0.65086	1.9393	0.402492
P02786	Transferrin receptor protein 1	TFRC	84.87	0.882	0.3244	0.820537	0.0147912
P02794	Ferritin heavy chain	FTH1	21.225	1.216	0.58842	2.57624	0.000223118
P02795	Metallothionein-2	MT2A	6.0422	1.029	0.93248	1.72607	0.0461968
P03915	NADH-ubiquinone oxidoreductase chain 5	MT-ND5	67.026	1.179	0.90494	1.41362	0.000412251
P04040	Catalase	CAT	59.755	0.938	0.87414	2.15843	0.00132736
P04049	RAF proto-oncogene serine/threonine-protein kinase	RAF1	73.051	0.843	0.74962	1.23866	0.267278
P04062	Lysosomal acid glucosylceramidase	GBA	59.716	0.944	0.82688	1.45663	0.00508884
P04075	Fructose-bisphosphate aldolase A	ALDOA	39.42	1.058	0.85886	1.19875	0.1549
P04080	Cystatin-B	CSTB	11.139	1.137	0.74482	1.02146	0.928826
P04083	Annexin A1	ANXA1	38.714	1.011	0.95446	1.07942	0.541726
P04150	Glucocorticoid receptor	NR3C1	85.658	1.193	0.21594	1.08658	0.361448
P04156	Major prion protein	PRNP	27.661	0.466	0.46668	1.09261	0.749902
P04181	Ornithine aminotransferase, mitochondrial	OAT	48.534	1.27	0.27406	1.40245	0.00673966
P04183	Thymidine kinase, cytosolic	TK1	25.468	1.147	0.29582	1.92715	0.134899
P04350	Tubulin beta-4A chain	TUBB4A	49.585	0.772	0.33032	1.00907	0.949561
P04406	Glyceraldehyde-3-phosphate dehydrogenase	GAPDH	36.053	0.884	0.54498	1.39771	0.00541259
P04424	Argininosuccinate lyase	ASL	51.657	0.961	0.86182	0.850427	0.0015183
P04439	HLA class I histocompatibility antigen, A alpha chain	HLA-A	40.84	0.874	0.6386	1.55905	0.0102365
P04632	Calpain small subunit 1	CAPNS1	28.315	0.712	0.142159	0.789294	0.0568495
P04798	Cytochrome P450 1A1	CYP1A1	58.165	1.132	0.7523	1.52301	0.134385
P04818	Thymidylate synthase	TYMS	35.716	1.773	0.44536	0.815609	0.00948892
P04843	Dolichyl-diphosphooligosaccharide--protein glycosyltransferase subunit 1	RPN1	68.569	0.856	0.26116	1.25306	0.00658365
P04844	Dolichyl-diphosphooligosaccharide--protein glycosyltransferase subunit 2	RPN2	69.283	0.852	0.34734	1.17502	0.027426
P04899	Guanine nucleotide-binding protein G(i) subunit alpha-2	GNAI2	40.45	0.96	0.676	1.20938	5.17e-05
P05023	Sodium/potassium-transporting ATPase subunit alpha-1	ATP1A1	112.89	0.953	0.68758	1.24979	0.0119244
P05026	Sodium/potassium-transporting ATPase subunit beta-1	ATP1B1	35.061	1.091	0.86526	3.7571	0.0775918
P05091	Aldehyde dehydrogenase, mitochondrial	ALDH2	56.381	0.939	0.58884	2.27382	0.00196619
P05114	Non-histone chromosomal protein HMG-14	HMGN1	10.659	1.437	0.31928	1.17056	0.521875
Q15022	Polycomb protein SUZ12	SUZ12	83.054	3.095	0.0187002	1.02915	0.704692
P05121	Plasminogen activator inhibitor 1	SERPINE1	45.059	0.736	0.70468	0.71742	0.230768
P05141	ADP/ATP translocase 2	SLC25A5	32.852	0.968	0.86426	1.06107	0.000414457
P05198	Eukaryotic translation initiation factor 2 subunit 1	EIF2S1	36.112	1.017	0.93674	0.862843	0.381938
P05362	Intercellular adhesion molecule 1	ICAM1	57.825	0.994	0.98222	1.86631	0.00706303
P05388	60S acidic ribosomal protein P0	RPLP0	34.273	0.864	0.53008	0.645836	0.00047768
P05412	Transcription factor AP-1	JUN	35.675	2.187	0.178542	0.877271	0.324308
P05423	DNA-directed RNA polymerase III subunit RPC4	POLR3D	44.395	1.059	0.87686	0.760542	0.261216
P05455	Lupus La protein	SSB	46.836	0.916	0.76488	0.585039	0.0101622
P05556	Integrin beta-1	ITGB1	88.414	0.959	0.76516	1.12001	0.115442
P06132	Uroporphyrinogen decarboxylase	UROD	40.786	0.958	0.8178	0.937623	0.176857
P06280	Alpha-galactosidase A	GLA	48.766	1.33	0.4115	0.880604	0.3281
P06400	Retinoblastoma-associated protein	RB1	106.16	1.04	0.80096	0.808492	0.296309
P06454	Prothymosin alpha	PTMA	12.203	0.726	0.53168	6.87886	0.027547
P06493	Cyclin-dependent kinase 1	CDK1	34.095	0.98	0.92852	1.05874	0.0258748
P06576	ATP synthase subunit beta, mitochondrial	ATP5F1B	56.559	1.036	0.79816	0.843585	0.0802645
P06730	Eukaryotic translation initiation factor 4E	EIF4E	25.097	1.027	0.94306	0.91587	0.0594115
P06733	Alpha-enolase	ENO1	47.168	1.064	0.84704	0.854433	0.00596279
P06737	Glycogen phosphorylase, liver form	PYGL	97.147	0.94	0.7325	1.37262	0.00112958
P06744	Glucose-6-phosphate isomerase	GPI	63.146	1.004	0.98334	1.56596	0.00174688
P06746	DNA polymerase beta	POLB	38.177	0.912	0.78132	0.475789	0.0223783
P06748	Nucleophosmin	NPM1	32.575	1.111	0.66674	0.927086	0.00434976
P06756	Integrin alpha-V	ITGAV	116.04	1.03	0.90968	1.646	0.000405771
P06865	Beta-hexosaminidase subunit alpha	HEXA	60.702	0.95	0.79014	0.742869	0.295816
P07099	Epoxide hydrolase 1	EPHX1	52.948	0.999	0.99752	1.57724	0.0129938
P07108	Acyl-CoA-binding protein	DBI	10.044	0.971	0.93968	2.05814	0.00121206
P07195	L-lactate dehydrogenase B chain	LDHB	36.638	1.113	0.47822	1.32604	1.21e-05
P07199	Major centromere autoantigen B	CENPB	65.171	0.874	0.7689	1.20126	0.653282
P07203	Glutathione peroxidase 1	GPX1	22.088	1.051	0.8706	1.44534	0.0281476
P07205	Phosphoglycerate kinase 2	PGK2	44.796	1.629	0.20378	0.920436	0.783563
P07237	Protein disulfide-isomerase	P4HB	57.116	0.739	0.2491	0.522954	0.00368296
P07339	Cathepsin D	CTSD	44.552	1.281	0.32908	1.09397	0.0182034
P07355	Annexin A2	ANXA2	38.604	1.057	0.72716	1.13433	0.0886862
P07384	Calpain-1 catalytic subunit	CAPN1	81.889	1.036	0.63344	1.26122	2.85e-05
P07437	Tubulin beta chain	TUBB	49.67	1.082	0.49286	1.13297	0.191442
P07686	Beta-hexosaminidase subunit beta	HEXB	63.111	1.016	0.877	1.28395	0.00892647
P07741	Adenine phosphoribosyltransferase	APRT	19.608	1.101	0.84058	0.901807	0.424261
P07814	Bifunctional glutamate/proline--tRNA ligase	EPRS	170.59	0.999	0.9965	1.39251	0.000212093
P07858	Cathepsin B	CTSB	37.821	1.018	0.9621	0.845754	0.309398
P07900	Heat shock protein HSP 90-alpha	HSP90AA1	84.659	0.902	0.30166	0.898098	0.17436
P07910	Heterogeneous nuclear ribonucleoproteins C1/C2	HNRNPC	33.67	1.012	0.9753	0.524704	2.66e-06
P07942	Laminin subunit beta-1	LAMB1	198.04	0.934	0.81446	0.508407	2.2e-05
P07947	Tyrosine-protein kinase Yes	YES1	60.801	0.98	0.9471	1.93492	9.53e-07
P07948	Tyrosine-protein kinase Lyn	LYN	58.573	0.786	0.21978	1.79109	0.0553559
P07992	DNA excision repair protein ERCC-1	ERCC1	32.562	0.974	0.94602	0.746317	0.32461
Q8WVD3	E3 ubiquitin-protein ligase RNF138	RNF138	28.192	2.826	0.0183421	1.05999	0.82091
P08195	4F2 cell-surface antigen heavy chain	SLC3A2	67.993	1.411	0.182862	1.2576	0.0285835
P08236	Beta-glucuronidase	GUSB	74.731	1.216	0.68416	1.76118	0.000128867
P08237	ATP-dependent 6-phosphofructokinase, muscle type	PFKM	85.182	1.075	0.58346	1.31327	0.0106315
P08238	Heat shock protein HSP 90-beta	HSP90AB1	83.263	0.871	0.24762	0.917341	0.0800159
Q6UUV7	CREB-regulated transcription coactivator 3	CRTC3	66.958	2.819	0.036516	0.934985	0.803469
P08243	Asparagine synthetase [glutamine-hydrolyzing]	ASNS	64.369	0.778	0.30676	1.43833	3.19e-05
P08397	Porphobilinogen deaminase	HMBS	39.33	1.092	0.651	1.1959	3.73e-08
P08559	Pyruvate dehydrogenase E1 component subunit alpha, somatic form, mitochondrial	PDHA1	43.295	0.916	0.67094	1.47461	0.00674576
P08572	Collagen alpha-2(IV) chain	COL4A2	167.55	0.942	0.934	1.13375	0.255395
P08574	Cytochrome c1, heme protein, mitochondrial	CYC1	35.422	1.006	0.9609	1.2299	0.00173097
P08581	Hepatocyte growth factor receptor	MET	155.54	1.108	0.50134	1.21046	0.0643766
P08582	Melanotransferrin	MELTF	80.214	1.487	0.39462	0.906667	0.596025
P08648	Integrin alpha-5	ITGA5	114.54	0.67	0.080241	1.13396	0.045457
P08651	Nuclear factor 1 C-type	NFIC	55.674	1.18	0.60442	1.01161	0.970564
P08708	40S ribosomal protein S17	RPS17	15.55	1.198	0.76648	0.670103	0.0395619
P08754	Guanine nucleotide-binding protein G(i) subunit alpha	GNAI3	40.532	0.865	0.23042	1.11771	0.0783728
P08758	Annexin A5	ANXA5	35.936	0.861	0.60194	0.881126	0.471536
P08865	40S ribosomal protein SA	RPSA	32.854	1.039	0.90482	0.683958	0.000477824
P09012	U1 small nuclear ribonucleoprotein A	SNRPA	31.279	1.887	0.50854	1.11906	0.318584
P09104	Gamma-enolase	ENO2	47.268	1.135	0.78066	0.579253	0.0312764
P09110	3-ketoacyl-CoA thiolase, peroxisomal	ACAA1	44.292	1.147	0.21634	1.29339	0.0676359
P09132	Signal recognition particle 19 kDa protein	SRP19	16.156	0.732	0.56536	2.39691	0.0247799
P09211	Glutathione S-transferase P	GSTP1	23.356	1.131	0.6552	0.886852	0.0107049
P09234	U1 small nuclear ribonucleoprotein C	SNRPC	17.394	1.011	0.96838	2.87795	0.00102478
P09382	Galectin-1	LGALS1	14.716	0.828	0.52002	0.727783	0.018745
P09417	Dihydropteridine reductase	QDPR	25.789	0.925	0.81262	1.26336	0.345246
P09429	High mobility group protein B1	HMGB1	24.893	0.722	0.64558	0.300981	0.00166288
P09525	Annexin A4	ANXA4	35.882	1.302	0.50462	0.844764	0.159883
P09543	2',3'-cyclic-nucleotide 3'-phosphodiesterase	CNP	47.578	0.952	0.7431	1.07468	0.225094
P09601	Heme oxygenase 1	HMOX1	32.818	0.819	0.72362	0.482615	0.0162815
P09622	Dihydrolipoyl dehydrogenase, mitochondrial	DLD	54.177	1.124	0.4917	1.16221	0.00132763
P09651	Heterogeneous nuclear ribonucleoprotein A1	HNRNPA1	38.746	1.02	0.89926	1.17244	0.0673173
P09661	U2 small nuclear ribonucleoprotein A'	SNRPA1	28.415	0.937	0.88222	0.493742	0.439398
P09668	Pro-cathepsin H	CTSH	37.393	1.089	0.8798	0.648764	0.00249
P09758	Tumor-associated calcium signal transducer 2	TACSTD2	35.709	0.923	0.81542	2.12726	0.00314862
P09874	Poly [ADP-ribose] polymerase 1	PARP1	113.08	0.897	0.4502	1.61948	3.21e-07
P09884	DNA polymerase alpha catalytic subunit	POLA1	165.91	1.141	0.70888	1.32905	0.00182928
P09913	Interferon-induced protein with tetratricopeptide repeats 2	IFIT2	54.632	1.016	0.98172	0.861922	0.654038
P09914	Interferon-induced protein with tetratricopeptide repeats 1	IFIT1	55.36	0.2	0.184777	0.945425	0.77061
P09960	Leukotriene A-4 hydrolase	LTA4H	69.284	1.072	0.73736	1.26301	0.000294213
P09972	Fructose-bisphosphate aldolase C	ALDOC	39.455	1.214	0.69524	0.89591	0.108154
P0C7P4	Putative cytochrome b-c1 complex subunit Rieske-like protein 1	UQCRFS1P1	30.815	0.869	0.40292	0.62899	0.00616119
P0C870	Bifunctional peptidase and (3S)-lysyl hydroxylase JMJD7	JMJD7	35.932	0.847	0.76012	1.31627	0.109761
P0CG12	Decreased expression in renal and prostate cancer protein	DERPC	51.391	0.828	0.476	0.860132	0.494901
P0CG13	Chromosome transmission fidelity protein 8 homolog	CHTF8	13.313	0.922	0.8255	1.61033	0.0859821
P0DI82	Trafficking protein particle complex subunit 2B	TRAPPC2B	16.445	1.133	0.52142	0.827152	0.0906277
P0DMN0	Sulfotransferase 1A4	SULT1A4	34.196	1.272	0.3443	0.712072	0.256104
P0DMV9	Heat shock 70 kDa protein 1B	HSPA1B	70.051	0.756	0.36658	0.618826	0.00126353
P0DN26	Peptidyl-prolyl cis-trans isomerase A-like 4F	PPIAL4F	18.197	1.108	0.578	0.930737	0.119522
P0DN76	Splicing factor U2AF 35 kDa subunit-like protein	U2AF1L5	27.872	0.838	0.63076	0.533502	0.0180056
P0DP25	Calmodulin-3	CALM3	16.837	0.83	0.34754	0.799971	0.0185051
P0DPB3	Schwannomin-interacting protein 1	SCHIP1	53.479	1.515	0.41394	0.917732	0.678089
P0DPB6	DNA-directed RNA polymerases I and III subunit RPAC2	POLR1D	15.237	1.342	0.34138	1.13967	0.134118
P0DPD7	EEF1A lysine methyltransferase 4	EEF1AKMT4	28.306	1.074	0.86784	3.96603	0.000567945
P0DPI2	Glutamine amidotransferase-like class 1 domain-containing protein 3A, mitochondrial	GATD3A	28.17	1.079	0.81128	0.991411	0.924778
P10155	60 kDa SS-A/Ro ribonucleoprotein	RO60	60.67	0.916	0.77016	1.36878	0.0139929
P10253	Lysosomal alpha-glucosidase	GAA	105.32	1.07	0.68498	0.916518	0.596187
P10301	Ras-related protein R-Ras	RRAS	23.48	1.035	0.8156	1.22745	0.28938
P10321	HLA class I histocompatibility antigen, C alpha chain	HLA-C	40.648	0.972	0.91666	2.3598	0.0268271
P10412	Histone H1.4	H1-4	21.865	0.604	0.29928	0.751193	0.123021
P10515	Dihydrolipoyllysine-residue acetyltransferase component of pyruvate dehydrogenase complex, mitochondrial	DLAT	68.996	1.153	0.34692	1.18123	0.0270591
P10599	Thioredoxin	TXN	11.737	1.139	0.5629	0.862054	0.182838
P10606	Cytochrome c oxidase subunit 5B, mitochondrial	COX5B	13.696	0.693	0.22826	1.0089	0.912476
P10619	Lysosomal protective protein	CTSA	54.465	1.075	0.87044	0.312005	0.000154345
P10644	cAMP-dependent protein kinase type I-alpha regulatory subunit	PRKAR1A	42.981	1.204	0.42238	0.779567	0.34596
P10768	S-formylglutathione hydrolase	ESD	31.462	0.958	0.88588	1.28379	0.0348623
P10809	60 kDa heat shock protein, mitochondrial	HSPD1	61.054	1.046	0.84324	1.02133	0.776969
P18846	Cyclic AMP-dependent transcription factor ATF-1	ATF1	29.232	2.784	0.00098171	0.932913	0.680784
P11047	Laminin subunit gamma-1	LAMC1	177.6	0.976	0.95006	0.554629	0.000571748
P11117	Lysosomal acid phosphatase	ACP2	48.344	2.473	0.101676	0.962251	0.659313
P11142	Heat shock cognate 71 kDa protein	HSPA8	70.897	0.973	0.90782	0.722858	0.00368639
P11169	Solute carrier family 2, facilitated glucose transporter member 3	SLC2A3	53.924	1.663	0.51868	0.737099	0.638029
P11172	Uridine 5'-monophosphate synthase	UMPS	52.221	1.183	0.6266	0.90597	0.505639
P11177	Pyruvate dehydrogenase E1 component subunit beta, mitochondrial	PDHB	39.233	1.263	0.50494	0.76012	0.0808869
P11182	Lipoamide acyltransferase component of branched-chain alpha-keto acid dehydrogenase complex, mitochondrial	DBT	53.486	1.101	0.5736	1.12185	4.35e-05
P11216	Glycogen phosphorylase, brain form	PYGB	96.695	1.086	0.63864	1.07291	0.342947
P11233	Ras-related protein Ral-A	RALA	23.567	0.745	0.8336	1.02256	0.833786
P11234	Ras-related protein Ral-B	RALB	23.408	0.914	0.4764	0.89559	0.754366
P11274	Breakpoint cluster region protein	BCR	142.82	1.153	0.8128	1.36953	0.000816393
P11277	Spectrin beta chain, erythrocytic	SPTB	246.47	0.516	0.52764	0.807747	0.869488
P11279	Lysosome-associated membrane glycoprotein 1	LAMP1	44.882	1.141	0.82416	3.17701	0.087898
P11310	Medium-chain specific acyl-CoA dehydrogenase, mitochondrial	ACADM	46.588	1.055	0.87618	3.12983	8.94e-05
P11387	DNA topoisomerase 1	TOP1	90.725	0.847	0.60912	1.62191	0.0977191
P11413	Glucose-6-phosphate 1-dehydrogenase	G6PD	59.256	1.012	0.95088	1.64917	0.00381003
P11441	Ubiquitin-like protein 4A	UBL4A	17.776	1.549	0.34938	1.13713	0.302221
P11474	Steroid hormone receptor ERR1	ESRRA	45.509	0.531	0.060776	0.813441	0.0386341
P11498	Pyruvate carboxylase, mitochondrial	PC	129.63	0.893	0.79496	1.85638	0.00478138
P11586	C-1-tetrahydrofolate synthase, cytoplasmic	MTHFD1	101.56	1.14	0.52204	1.2626	3.48e-06
P11717	Cation-independent mannose-6-phosphate receptor	IGF2R	274.37	0.978	0.69972	0.873776	0.0587068
P11766	Alcohol dehydrogenase class-3	ADH5	39.724	1.186	0.52178	0.803261	0.00569099
P11908	Ribose-phosphate pyrophosphokinase 2	PRPS2	34.769	0.986	0.9359	1.02601	0.393694
P11940	Polyadenylate-binding protein 1	PABPC1	70.67	1.064	0.57284	1.19346	0.00677766
P12004	Proliferating cell nuclear antigen	PCNA	28.768	1.136	0.33104	0.68176	0.000439264
P12074	Cytochrome c oxidase subunit 6A1, mitochondrial	COX6A1	12.155	1.246	0.34592	1.88206	0.00142943
P12081	Histidine--tRNA ligase, cytoplasmic	HARS	57.41	0.927	0.52354	0.819409	0.214139
P12236	ADP/ATP translocase 3	SLC25A6	32.866	0.979	0.90934	1.54034	1.43e-06
P12268	Inosine-5'-monophosphate dehydrogenase 2	IMPDH2	55.804	1.063	0.82132	0.777686	0.012836
P12270	Nucleoprotein TPR	TPR	267.29	0.749	0.3937	0.382832	9.58e-05
P12277	Creatine kinase B-type	CKB	42.644	1.636	0.5297	0.963275	0.775974
P12429	Annexin A3	ANXA3	36.375	0.875	0.53832	0.720562	0.00112428
P12694	2-oxoisovalerate dehydrogenase subunit alpha, mitochondrial	BCKDHA	50.47	0.972	0.93054	1.03291	0.532002
P12814	Alpha-actinin-1	ACTN1	103.06	0.989	0.93208	1.12305	0.0300656
P12830	Cadherin-1	CDH1	97.455	0.983	0.96422	1.08526	0.40355
P12931	Proto-oncogene tyrosine-protein kinase Src	SRC	59.834	0.858	0.40668	1.93364	0.0122278
P12955	Xaa-Pro dipeptidase	PEPD	54.548	1.065	0.83072	0.570734	0.00969915
P12956	X-ray repair cross-complementing protein 6	XRCC6	69.842	0.925	0.5065	1.42119	0.00414301
P13010	X-ray repair cross-complementing protein 5	XRCC5	82.704	1.033	0.80652	1.37656	4.59e-05
P13051	Uracil-DNA glycosylase	UNG	34.645	0.654	0.051556	0.927243	0.0352125
P13073	Cytochrome c oxidase subunit 4 isoform 1, mitochondrial	COX4I1	19.576	0.823	0.52662	0.503813	0.123636
P13284	Gamma-interferon-inducible lysosomal thiol reductase	IFI30	27.963	0.728	0.67202	0.548058	0.2081
P13473	Lysosome-associated membrane glycoprotein 2	LAMP2	44.96	0.856	0.59906	0.929815	0.744563
P13489	Ribonuclease inhibitor	RNH1	49.973	0.991	0.92772	0.710659	1.5e-05
P13639	Elongation factor 2	EEF2	95.337	0.937	0.68608	1.16652	0.180857
P13674	Prolyl 4-hydroxylase subunit alpha-1	P4HA1	61.049	0.653	0.152102	0.7767	0.0017502
P13693	Translationally-controlled tumor protein	TPT1	19.595	0.962	0.9338	0.466704	0.000215277
P13726	Tissue factor	F3	33.067	1.299	0.45104	0.949595	0.741348
P13747	HLA class I histocompatibility antigen, alpha chain E	HLA-E	40.057	0.785	0.43766	3.22929	0.00879431
P13796	Plastin-2	LCP1	70.288	0.936	0.69636	1.33112	0.0247907
P13797	Plastin-3	PLS3	70.81	0.941	0.58618	1.16563	0.01575
P13798	Acylamino-acid-releasing enzyme	APEH	81.224	1.295	0.2808	0.834099	0.0348692
P13804	Electron transfer flavoprotein subunit alpha, mitochondrial	ETFA	35.079	1.154	0.67852	1.01688	0.660718
P13807	Glycogen [starch] synthase, muscle	GYS1	83.785	0.841	0.54106	1.32854	0.00468858
P13861	cAMP-dependent protein kinase type II-alpha regulatory subunit	PRKAR2A	45.518	0.972	0.88248	0.798434	0.000911637
P13928	Annexin A8	ANXA8	36.881	0.728	0.54368	1.68925	0.0608598
P13929	Beta-enolase	ENO3	46.986	1.498	0.5489	1.24369	0.658489
P13984	General transcription factor IIF subunit 2	GTF2F2	28.38	0.992	0.97532	1.42759	0.0118786
P13987	CD59 glycoprotein	CD59	14.177	1.019	0.92442	1.24845	0.0617034
P13995	Bifunctional methylenetetrahydrofolate dehydrogenase/cyclohydrolase, mitochondrial	MTHFD2	37.895	1.016	0.95916	0.907117	0.295219
P14174	Macrophage migration inhibitory factor	MIF	12.476	1.143	0.73436	1.27163	0.0913684
P14209	CD99 antigen	CD99	18.848	0.626	0.35784	0.847335	0.557657
P14314	Glucosidase 2 subunit beta	PRKCSH	59.425	1.027	0.93356	0.529266	0.00249612
P14324	Farnesyl pyrophosphate synthase	FDPS	48.275	0.883	0.52276	1.29225	0.108439
P14373	Zinc finger protein RFP	TRIM27	58.489	0.663	0.44348	1.19218	0.465358
P14406	Cytochrome c oxidase subunit 7A2, mitochondrial	COX7A2	9.3959	1.285	0.69792	0.592312	0.0165029
P14550	Aldo-keto reductase family 1 member A1	AKR1A1	36.573	0.941	0.8679	1.00507	0.964738
P14618	Pyruvate kinase PKM	PKM	57.936	0.976	0.85134	1.03162	0.533409
P14635	G2/mitotic-specific cyclin-B1	CCNB1	48.337	0.877	0.55172	0.561836	0.011722
P14649	Myosin light chain 6B	MYL6B	22.764	1.24	0.56794	0.773673	0.584942
P14735	Insulin-degrading enzyme	IDE	117.97	1.02	0.96436	1.29503	0.154788
P14859	POU domain, class 2, transcription factor 1	POU2F1	76.471	1.247	0.60552	0.648941	0.000132847
P14866	Heterogeneous nuclear ribonucleoprotein L	HNRNPL	64.132	0.978	0.88322	1.10983	0.0215087
P14868	Aspartate--tRNA ligase, cytoplasmic	DARS	57.136	0.815	0.22282	1.18803	0.00441473
P14923	Junction plakoglobin	JUP	81.744	1.113	0.67218	1.81119	0.00115908
P14927	Cytochrome b-c1 complex subunit 7	UQCRB	13.53	1.015	0.96984	0.845461	0.185237
P15104	Glutamine synthetase	GLUL	42.064	0.87	0.59124	0.237789	0.00511315
P15121	Aldo-keto reductase family 1 member B1	AKR1B1	35.853	0.997	0.98928	1.5105	0.0278889
P15151	Poliovirus receptor	PVR	45.302	0.972	0.9261	0.668424	0.000362776
P15153	Ras-related C3 botulinum toxin substrate 2	RAC2	21.429	0.887	0.73526	1.10531	0.504207
P15170	Eukaryotic peptide chain release factor GTP-binding subunit ERF3A	GSPT1	55.755	0.971	0.80074	1.17144	0.158617
P15291	Beta-1,4-galactosyltransferase 1	B4GALT1	43.92	0.703	0.58402	0.979057	0.938304
P15311	Ezrin	EZR	69.412	0.816	0.199757	1.05623	0.735353
P15336	Cyclic AMP-dependent transcription factor ATF-2	ATF2	54.537	1.147	0.68388	1.16883	0.0639642
P15374	Ubiquitin carboxyl-terminal hydrolase isozyme L3	UCHL3	26.182	1.089	0.7301	0.829055	0.053301
P15529	Membrane cofactor protein	CD46	43.747	0.795	0.80288	1.60648	0.108279
P15531	Nucleoside diphosphate kinase A	NME1	17.149	1.226	0.52354	0.996893	0.977383
P15559	NAD(P)H dehydrogenase [quinone] 1	NQO1	30.867	1.123	0.22444	1.30294	0.000147602
P15586	N-acetylglucosamine-6-sulfatase	GNS	62.081	0.843	0.68324	1.05845	0.289087
P15735	Phosphorylase b kinase gamma catalytic chain, liver/testis isoform	PHKG2	46.442	1.205	0.77752	0.956018	0.94186
P15880	40S ribosomal protein S2	RPS2	31.324	0.857	0.43604	1.54614	0.033054
P15924	Desmoplakin	DSP	331.77	1.036	0.81774	1.47948	0.000949378
P15927	Replication protein A 32 kDa subunit	RPA2	29.247	0.984	0.97042	1.14499	0.0587774
P16070	CD44 antigen	CD44	81.537	0.771	0.50906	0.663138	0.00718859
P16144	Integrin beta-4	ITGB4	202.16	0.984	0.74492	1.11241	0.214073
P16152	Carbonyl reductase [NADPH] 1	CBR1	30.375	1.176	0.58292	1.18969	0.101345
P16220	Cyclic AMP-responsive element-binding protein 1	CREB1	36.688	1.497	0.32696	0.919375	0.7577
P16278	Beta-galactosidase	GLB1	76.074	0.852	0.59196	1.22782	0.00061701
P16333	Cytoplasmic protein NCK1	NCK1	42.864	1.265	0.122016	0.79028	0.180132
P16383	GC-rich sequence DNA-binding factor 2	GCFC2	89.384	0.892	0.78644	0.90344	0.10157
P16422	Epithelial cell adhesion molecule	EPCAM	34.932	1.136	0.51888	1.06839	0.00766447
P16435	NADPH--cytochrome P450 reductase	POR	76.689	0.965	0.86374	1.7955	2.37e-05
P16591	Tyrosine-protein kinase Fer	FER	94.637	0.842	0.51358	0.805025	0.242653
P16615	Sarcoplasmic/endoplasmic reticulum calcium ATPase 2	ATP2A2	114.76	0.82	0.36018	1.61705	0.000520327
P16930	Fumarylacetoacetase	FAH	46.374	1.625	0.148742	1.14267	0.00695593
P16949	Stathmin	STMN1	17.302	1.313	0.5199	0.700533	0.00664576
P16989	Y-box-binding protein 3	YBX3	40.089	2.032	0.46342	0.722781	0.210669
P17050	Alpha-N-acetylgalactosaminidase	NAGA	46.564	0.747	0.58778	1.9632	0.00149908
P17066	Heat shock 70 kDa protein 6	HSPA6	71.027	0.821	0.84922	1.27864	0.84475
P17096	High mobility group protein HMG-I/HMG-Y	HMGA1	11.676	0.828	0.60922	1.62027	0.00222626
P17152	Transmembrane protein 11, mitochondrial	TMEM11	21.541	1.188	0.6219	2.56688	1.81e-05
P17174	Aspartate aminotransferase, cytoplasmic	GOT1	46.247	0.991	0.95428	1.25519	0.0642874
P17301	Integrin alpha-2	ITGA2	129.29	1.044	0.77834	1.09481	0.18451
P17480	Nucleolar transcription factor 1	UBTF	89.405	0.912	0.79686	0.765238	0.212836
Q9BQD7	Adenine nucleotide translocase lysine N-methyltransferase	ANTKMT	25.13	2.719	0.0155976	0.784802	0.30036
P17612	cAMP-dependent protein kinase catalytic subunit alpha	PRKACA	40.589	1.231	0.52356	1.06884	0.567646
P17655	Calpain-2 catalytic subunit	CAPN2	79.994	1.214	0.54348	1.09569	0.354191
P17676	CCAAT/enhancer-binding protein beta	CEBPB	36.105	0.923	0.86232	0.8044	0.716427
P17707	S-adenosylmethionine decarboxylase proenzyme	AMD1	38.339	0.856	0.41726	1.0691	0.730247
P17812	CTP synthase 1	CTPS1	66.69	0.928	0.75756	1.18211	0.353471
P17844	Probable ATP-dependent RNA helicase DDX5	DDX5	69.147	0.842	0.54564	1.12259	0.322364
P17858	ATP-dependent 6-phosphofructokinase, liver type	PFKL	85.018	0.926	0.6545	1.10304	0.0407862
P17931	Galectin-3	LGALS3	26.152	1.298	0.50468	0.914624	0.548706
P17980	26S proteasome regulatory subunit 6A	PSMC3	49.203	1.204	0.51572	0.774158	7.56e-05
P17987	T-complex protein 1 subunit alpha	TCP1	60.343	0.902	0.173981	0.860615	0.0557469
P18031	Tyrosine-protein phosphatase non-receptor type 1	PTPN1	49.966	0.982	0.9412	1.09008	0.0886967
P18074	General transcription and DNA repair factor IIH helicase subunit XPD	ERCC2	86.908	1.033	0.90846	1.4107	0.0134953
P18077	60S ribosomal protein L35a	RPL35A	12.538	0.506	0.5224	0.794377	0.436704
P18084	Integrin beta-5	ITGB5	88.053	0.966	0.90426	1.21139	0.0567327
P18124	60S ribosomal protein L7	RPL7	29.225	0.796	0.29872	0.777651	0.000923474
P18206	Vinculin	VCL	123.8	0.933	0.58868	1.04447	0.288168
P18440	Arylamine N-acetyltransferase 1	NAT1	33.898	1.457	0.27596	1.11471	0.227339
P18510	Interleukin-1 receptor antagonist protein	IL1RN	20.055	1.036	0.9679	2.10182	0.206997
P18615	Negative elongation factor E	NELFE	43.239	1.109	0.56426	1.01266	0.859942
P18669	Phosphoglycerate mutase 1	PGAM1	28.804	1.18	0.28614	1.37049	0.00576291
P18754	Regulator of chromosome condensation	RCC1	44.969	1.182	0.46846	1.60265	0.00234713
P18827	Syndecan-1	SDC1	32.461	0.685	0.66008	0.955909	0.773876
P27540	Aryl hydrocarbon receptor nuclear translocator	ARNT	86.636	2.684	0.000162288	0.91581	0.230607
P18858	DNA ligase 1	LIG1	101.73	1.024	0.92874	0.819508	0.0339644
P18887	DNA repair protein XRCC1	XRCC1	69.476	1.43	0.36952	1.00776	0.948991
P19105	Myosin regulatory light chain 12A	MYL12A	19.794	0.907	0.69394	0.539465	0.00197115
P19174	1-phosphatidylinositol 4,5-bisphosphate phosphodiesterase gamma-1	PLCG1	148.53	1.92	0.24722	1.13297	0.308894
P19256	Lymphocyte function-associated antigen 3	CD58	28.147	0.875	0.78908	0.728858	0.131489
P19338	Nucleolin	NCL	76.613	0.813	0.42136	0.598627	4.96e-08
P19367	Hexokinase-1	HK1	102.48	0.877	0.4349	1.55312	0.000246762
P19404	NADH dehydrogenase [ubiquinone] flavoprotein 2, mitochondrial	NDUFV2	27.391	1.374	0.5776	0.829026	0.0344071
P19419	ETS domain-containing protein Elk-1	ELK1	44.887	1.515	0.113659	0.974994	0.922675
P19447	General transcription and DNA repair factor IIH helicase subunit XPB	ERCC3	89.277	1.289	0.42352	1.06621	0.701517
P19525	Interferon-induced, double-stranded RNA-activated protein kinase	EIF2AK2	62.094	1.027	0.83608	0.851014	0.00700483
P19532	Transcription factor E3	TFE3	61.52	0.772	0.76412	1.16594	0.105267
P19623	Spermidine synthase	SRM	33.824	0.853	0.75084	1.13095	0.0171697
P19634	Sodium/hydrogen exchanger 1	SLC9A1	90.762	0.737	0.54384	1.13957	0.608961
P19784	Casein kinase II subunit alpha'	CSNK2A2	41.213	0.89	0.3244	1.00277	0.973121
P19838	Nuclear factor NF-kappa-B p105 subunit	NFKB1	105.35	1.044	0.78038	1.18658	0.0500962
P20020	Plasma membrane calcium-transporting ATPase 1	ATP2B1	134.68	0.921	0.57482	1.44112	0.00586609
P20073	Annexin A7	ANXA7	52.739	0.785	0.142583	0.825629	0.025999
P20248	Cyclin-A2	CCNA2	48.55	0.723	0.38792	2.12559	0.000990823
P20290	Transcription factor BTF3	BTF3	22.168	1.043	0.77914	1.14578	0.0657853
P20336	Ras-related protein Rab-3A	RAB3A	24.984	0.928	0.895	1.48672	0.0452621
P20339	Ras-related protein Rab-5A	RAB5A	23.658	1.175	0.62764	0.818764	0.308526
P20340	Ras-related protein Rab-6A	RAB6A	23.593	0.896	0.8851	1.18225	0.483221
P20585	DNA mismatch repair protein Msh3	MSH3	127.41	0.86	0.61066	1.43276	0.020352
P20618	Proteasome subunit beta type-1	PSMB1	26.489	1.052	0.82844	1.32683	0.00390963
P20645	Cation-dependent mannose-6-phosphate receptor	M6PR	30.993	0.932	0.81722	1.31385	0.273103
P20674	Cytochrome c oxidase subunit 5A, mitochondrial	COX5A	16.762	1.013	0.9521	1.7084	0.00518946
P20700	Lamin-B1	LMNB1	66.408	0.881	0.70974	0.497478	0.00012932
P20810	Calpastatin	CAST	76.572	0.947	0.88344	0.775576	0.0410303
P20839	Inosine-5'-monophosphate dehydrogenase 1	IMPDH1	55.405	0.999	0.99436	1.29802	0.100999
P20929	Nebulin	NEB	772.91	0.921	0.87644	1.64426	0.144071
P20933	N(4)-(beta-N-acetylglucosaminyl)-L-asparaginase	AGA	37.208	2.759	0.118325	1.1904	0.470524
P20936	Ras GTPase-activating protein 1	RASA1	116.4	0.915	0.61302	1.04182	0.686115
P20962	Parathymosin	PTMS	11.53	1.124	0.79558	1.21181	0.711519
P21281	V-type proton ATPase subunit B, brain isoform	ATP6V1B2	56.5	0.913	0.54084	1.06032	0.378343
P21283	V-type proton ATPase subunit C 1	ATP6V1C1	43.941	1.001	0.99726	0.861549	0.00306249
P21291	Cysteine and glycine-rich protein 1	CSRP1	20.567	0.955	0.93444	0.864016	0.197316
P21333	Filamin-A	FLNA	280.74	1.029	0.66744	1.06791	0.19182
P21359	Neurofibromin	NF1	319.37	1.163	0.44674	1.37883	0.0017928
P21399	Cytoplasmic aconitate hydratase	ACO1	98.398	1.083	0.64988	1.04657	0.050495
P21796	Voltage-dependent anion-selective channel protein 1	VDAC1	30.772	0.98	0.9346	1.1874	0.154803
P21912	Succinate dehydrogenase [ubiquinone] iron-sulfur subunit, mitochondrial	SDHB	31.629	0.866	0.71052	2.57378	0.0271401
P21953	2-oxoisovalerate dehydrogenase subunit beta, mitochondrial	BCKDHB	43.122	2.724	0.34042	1.09162	0.21995
P21964	Catechol O-methyltransferase	COMT	30.037	1.335	0.150442	0.983478	0.447538
P21980	Protein-glutamine gamma-glutamyltransferase 2	TGM2	77.328	1.17	0.36082	1.61587	0.00111389
P22033	Methylmalonyl-CoA mutase, mitochondrial	MMUT	83.134	1.081	0.67296	1.82227	0.000503566
P22059	Oxysterol-binding protein 1	OSBP	89.42	0.865	0.21124	0.937753	0.0648829
P22061	Protein-L-isoaspartate(D-aspartate) O-methyltransferase	PCMT1	24.636	0.966	0.9262	1.15586	0.255402
P22087	rRNA 2'-O-methyltransferase fibrillarin	FBL	33.784	1.071	0.87654	1.51733	0.030559
P22102	Trifunctional purine biosynthetic protein adenosine-3	GART	107.77	0.993	0.96192	1.24418	0.000862232
P22223	Cadherin-3	CDH3	91.417	1.268	0.3599	1.65198	0.0148322
P22234	Multifunctional protein ADE2	PAICS	47.079	1.081	0.73818	2.09394	0.00324035
P22304	Iduronate 2-sulfatase	IDS	61.872	0.805	0.54714	0.652941	0.026875
P22307	Non-specific lipid-transfer protein	SCP2	58.993	1.184	0.4358	1.52227	0.000235869
P22314	Ubiquitin-like modifier-activating enzyme 1	UBA1	117.85	1.028	0.61758	1.17229	0.0255848
P22392	Nucleoside diphosphate kinase B	NME2	17.298	1.164	0.58538	1.11302	0.321574
P22415	Upstream stimulatory factor 1	USF1	33.538	1.287	0.68448	0.709795	0.493966
P22570	NADPH:adrenodoxin oxidoreductase, mitochondrial	FDXR	53.836	1.034	0.92636	1.38397	0.0259196
P22612	cAMP-dependent protein kinase catalytic subunit gamma	PRKACG	40.434	0.957	0.94364	1.35014	0.485433
P22626	Heterogeneous nuclear ribonucleoproteins A2/B1	HNRNPA2B1	37.429	1.089	0.71504	0.982327	0.782592
P22670	MHC class II regulatory factor RFX1	RFX1	104.76	0.852	0.5793	2.91711	0.0010596
P22676	Calretinin	CALB2	31.54	2.595	0.082037	0.903205	0.301905
P22681	E3 ubiquitin-protein ligase CBL	CBL	99.632	1.062	0.3606	1.1254	0.11681
P22695	Cytochrome b-c1 complex subunit 2, mitochondrial	UQCRC2	48.442	0.896	0.71954	1.59054	0.00200875
P22830	Ferrochelatase, mitochondrial	FECH	47.862	1.262	0.51704	1.38626	0.00538882
P23193	Transcription elongation factor A protein 1	TCEA1	33.969	0.967	0.90324	0.80834	0.0463644
P23229	Integrin alpha-6	ITGA6	126.6	1.032	0.90038	0.886443	0.0122203
P23246	Splicing factor, proline- and glutamine-rich	SFPQ	76.149	1.1	0.50124	1.45712	0.000820103
P23258	Tubulin gamma-1 chain	TUBG1	51.169	0.97	0.92146	1.07167	0.0464643
P23284	Peptidyl-prolyl cis-trans isomerase B	PPIB	23.742	0.852	0.52308	1.92124	0.00070838
P23368	NAD-dependent malic enzyme, mitochondrial	ME2	65.443	0.973	0.92562	1.59817	0.00202006
P23381	Tryptophan--tRNA ligase, cytoplasmic	WARS	53.165	0.772	0.13196	1.07008	0.598765
P23396	40S ribosomal protein S3	RPS3	26.688	1.026	0.93508	0.818296	0.200414
P23434	Glycine cleavage system H protein, mitochondrial	GCSH	18.884	0.402	0.5554	0.864585	0.761371
P23458	Tyrosine-protein kinase JAK1	JAK1	133.28	1.984	0.137384	1.04215	0.832891
P23470	Receptor-type tyrosine-protein phosphatase gamma	PTPRG	162	0.974	0.96686	2.72395	0.0293492
P23497	Nuclear autoantigen Sp-100	SP100	100.42	1.08	0.83676	1.04257	0.484315
P23508	Colorectal mutant cancer protein	MCC	93.026	1.066	0.81474	0.765771	0.0170097
P23526	Adenosylhomocysteinase	AHCY	47.716	1.129	0.42238	0.85333	0.0388608
P23528	Cofilin-1	CFL1	18.502	1.047	0.85918	0.888347	0.303682
P23588	Eukaryotic translation initiation factor 4B	EIF4B	69.15	1.186	0.71642	0.60876	0.00624906
P23610	40-kDa huntingtin-associated protein	F8A1	39.103	1.699	0.133005	0.783739	0.419825
P23743	Diacylglycerol kinase alpha	DGKA	82.629	1	0.99924	1.35881	0.0157715
P23786	Carnitine O-palmitoyltransferase 2, mitochondrial	CPT2	73.776	1.066	0.90034	1.77439	0.00965235
P23919	Thymidylate kinase	DTYMK	23.819	1.458	0.3488	0.765365	0.05197
P23921	Ribonucleoside-diphosphate reductase large subunit	RRM1	90.069	1.21	0.25132	1.25733	0.0128265
P24386	Rab proteins geranylgeranyltransferase component A 1	CHM	73.475	1.536	0.25588	1.14303	0.117369
P24468	COUP transcription factor 2	NR2F2	45.571	0.771	0.50292	0.713742	0.10307
P24534	Elongation factor 1-beta	EEF1B2	24.763	1.338	0.3043	0.820204	0.003677
P24539	ATP synthase F(0) complex subunit B1, mitochondrial	ATP5PB	28.908	1.107	0.60128	0.836073	0.0222476
P24592	Insulin-like growth factor-binding protein 6	IGFBP6	25.322	2.056	0.33582	1.19512	0.582841
P24666	Low molecular weight phosphotyrosine protein phosphatase	ACP1	18.042	0.956	0.92284	0.810354	0.0994459
P24752	Acetyl-CoA acetyltransferase, mitochondrial	ACAT1	45.199	1.316	0.33492	1.1057	0.066767
P24863	Cyclin-C	CCNC	33.242	1.329	0.39976	1.06132	0.883499
P24928	DNA-directed RNA polymerase II subunit RPB1	POLR2A	217.17	0.692	0.05224	0.803146	0.0983648
P24941	Cyclin-dependent kinase 2	CDK2	33.929	1.413	0.27944	0.772341	0.0667064
P25054	Adenomatous polyposis coli protein	APC	311.64	1.282	0.9064	1.27462	0.0426988
P25205	DNA replication licensing factor MCM3	MCM3	90.98	0.964	0.78604	1.08526	0.153154
P25325	3-mercaptopyruvate sulfurtransferase	MPST	33.178	1.223	0.59208	1.06422	0.531782
P25398	40S ribosomal protein S12	RPS12	14.515	1.001	0.99816	0.791938	0.233825
P25440	Bromodomain-containing protein 2	BRD2	88.06	1.042	0.89656	1.83988	0.294336
P25490	Transcriptional repressor protein YY1	YY1	44.712	0.795	0.70944	0.263504	0.143811
P25685	DnaJ homolog subfamily B member 1	DNAJB1	38.044	0.948	0.76078	1.1453	0.0936046
P25705	ATP synthase subunit alpha, mitochondrial	ATP5F1A	59.75	1.072	0.74952	1.09319	0.0325166
P25786	Proteasome subunit alpha type-1	PSMA1	29.555	1.164	0.4251	1.03824	0.21017
P25787	Proteasome subunit alpha type-2	PSMA2	25.898	1.162	0.43898	1.30993	0.0461922
P25788	Proteasome subunit alpha type-3	PSMA3	28.433	1.025	0.92328	0.595317	0.00842437
P25789	Proteasome subunit alpha type-4	PSMA4	29.483	0.829	0.41452	0.639196	0.00287784
P26012	Integrin beta-8	ITGB8	85.631	1.226	0.52334	1.52322	0.283192
P26038	Moesin	MSN	67.819	0.725	0.093159	1.18098	0.000412354
P26196	Probable ATP-dependent RNA helicase DDX6	DDX6	54.416	1.154	0.35084	1.29182	0.00377879
P26358	DNA (cytosine-5)-methyltransferase 1	DNMT1	183.16	1.165	0.50144	0.851227	0.205198
P26368	Splicing factor U2AF 65 kDa subunit	U2AF2	53.5	0.833	0.69502	0.363137	0.000143449
Q7RTP6	[F-actin]-monooxygenase MICAL3	MICAL3	224.29	2.619	0.034797	1.26325	0.642172
P26572	Alpha-1,3-mannosyl-glycoprotein 2-beta-N-acetylglucosaminyltransferase	MGAT1	50.878	1.265	0.74948	2.64569	0.00551946
P26599	Polypyrimidine tract-binding protein 1	PTBP1	57.221	0.956	0.83878	1.55139	0.00701169
P26639	Threonine--tRNA ligase 1, cytoplasmic	TARS1	83.434	1.022	0.86248	1.06492	0.221551
P26640	Valine--tRNA ligase	VARS	140.47	1.064	0.45842	1.17164	0.0168083
P26641	Elongation factor 1-gamma	EEF1G	50.118	0.867	0.172123	1.14694	0.0227431
P26885	Peptidyl-prolyl cis-trans isomerase FKBP2	FKBP2	15.649	0.696	0.090304	1.17103	0.192229
P27144	Adenylate kinase 4, mitochondrial	AK4	25.268	1.151	0.63656	1.31233	0.0125305
P27348	14-3-3 protein theta	YWHAQ	27.764	1.087	0.46362	1.00532	0.924386
P27361	Mitogen-activated protein kinase 3	MAPK3	43.135	1.106	0.57548	1.47792	0.011322
P27448	MAP/microtubule affinity-regulating kinase 3	MARK3	84.428	1.088	0.45076	1.94392	0.00929425
P27449	V-type proton ATPase 16 kDa proteolipid subunit	ATP6V0C	15.736	0.787	0.76016	1.84247	0.164448
P27694	Replication protein A 70 kDa DNA-binding subunit	RPA1	68.137	1.117	0.57078	1.11808	0.0533101
P27695	DNA-(apurinic or apyrimidinic site) lyase	APEX1	35.554	1.084	0.68616	1.529	0.0185267
P27701	CD82 antigen	CD82	29.625	0.926	0.92232	0.342241	0.00540447
P27708	CAD protein	CAD	242.98	1.217	0.25276	1.28046	0.000528165
P27797	Calreticulin	CALR	48.141	0.928	0.82828	0.772258	0.0105157
P27816	Microtubule-associated protein 4	MAP4	121	0.943	0.79492	1.52868	0.0225076
P27824	Calnexin	CANX	67.567	0.745	0.083302	1.25867	0.0064217
P28062	Proteasome subunit beta type-8	PSMB8	30.354	1	0.99876	1.72885	0.00113697
P28066	Proteasome subunit alpha type-5	PSMA5	26.411	1.067	0.87888	0.571029	0.000794705
P28070	Proteasome subunit beta type-4	PSMB4	29.204	1.121	0.40536	0.612499	6.58e-07
P28072	Proteasome subunit beta type-6	PSMB6	25.357	0.786	0.34746	0.593447	0.0116901
P28074	Proteasome subunit beta type-5	PSMB5	28.48	0.871	0.33808	1.26122	0.171385
P28288	ATP-binding cassette sub-family D member 3	ABCD3	75.475	0.905	0.69768	1.10875	0.0150274
P28331	NADH-ubiquinone oxidoreductase 75 kDa subunit, mitochondrial	NDUFS1	79.467	1.035	0.71538	0.696922	0.00711845
P28340	DNA polymerase delta catalytic subunit	POLD1	123.63	1.275	0.179558	1.68691	0.0222608
P28482	Mitogen-activated protein kinase 1	MAPK1	41.389	0.924	0.32218	1.06792	0.427694
P28799	Progranulin	GRN	63.544	0.844	0.75398	1.71816	0.0277551
P28838	Cytosol aminopeptidase	LAP3	56.166	1.121	0.66794	0.985519	0.666743
P57721	Poly(rC)-binding protein 3	PCBP3	39.465	2.596	0.021925	0.878884	0.459171
P29144	Tripeptidyl-peptidase 2	TPP2	138.35	0.987	0.87566	1.24769	0.00014327
P29317	Ephrin type-A receptor 2	EPHA2	108.27	1.022	0.83106	0.854691	0.0501009
P29350	Tyrosine-protein phosphatase non-receptor type 6	PTPN6	67.56	0.779	0.45042	1.77471	0.00262305
P29353	SHC-transforming protein 1	SHC1	62.821	0.332	0.069196	1.02814	0.800136
P29401	Transketolase	TKT	67.877	1.01	0.95072	1.61395	0.000385975
P29558	RNA-binding motif, single-stranded-interacting protein 1	RBMS1	44.505	1.072	0.81316	1.28971	0.505228
P29590	Protein PML	PML	97.55	0.783	0.132703	0.603046	5.37e-06
P29597	Non-receptor tyrosine-protein kinase TYK2	TYK2	133.65	0.722	0.56836	0.990913	0.967015
P29692	Elongation factor 1-delta	EEF1D	31.121	1.033	0.92308	0.660623	0.00770892
P29966	Myristoylated alanine-rich C-kinase substrate	MARCKS	31.554	1.5	0.2838	1.04498	0.611448
P29992	Guanine nucleotide-binding protein subunit alpha-11	GNA11	42.123	1.114	0.61652	0.800504	0.0305229
P30038	Delta-1-pyrroline-5-carboxylate dehydrogenase, mitochondrial	ALDH4A1	61.719	1.434	0.63798	1.24168	0.0343021
P30040	Endoplasmic reticulum resident protein 29	ERP29	28.993	0.905	0.8285	1.19335	0.312478
P30041	Peroxiredoxin-6	PRDX6	25.035	1.194	0.33684	1.15723	0.201632
P30043	Flavin reductase (NADPH)	BLVRB	22.119	1.3	0.52338	1.3403	0.0170129
P30044	Peroxiredoxin-5, mitochondrial	PRDX5	22.086	0.987	0.97398	1.11339	0.27501
P30046	D-dopachrome decarboxylase	DDT	12.712	1.156	0.72436	1.06863	0.311146
P30048	Thioredoxin-dependent peroxide reductase, mitochondrial	PRDX3	27.692	1.06	0.698	0.928002	0.536579
P30049	ATP synthase subunit delta, mitochondrial	ATP5F1D	17.49	1.107	0.7601	0.736537	0.00209799
P30050	60S ribosomal protein L12	RPL12	17.818	1.025	0.60494	1.21572	0.191821
P30084	Enoyl-CoA hydratase, mitochondrial	ECHS1	31.387	1.187	0.48468	0.886873	0.00151543
P30085	UMP-CMP kinase	CMPK1	22.222	0.986	0.9704	0.964441	0.662241
P30086	Phosphatidylethanolamine-binding protein 1	PEBP1	21.057	1.148	0.62416	1.4764	0.00660876
P30101	Protein disulfide-isomerase A3	PDIA3	56.782	0.649	0.23404	1.06605	0.22723
P30153	Serine/threonine-protein phosphatase 2A 65 kDa regulatory subunit A alpha isoform	PPP2R1A	65.308	1.019	0.90872	0.771391	0.0126698
P30154	Serine/threonine-protein phosphatase 2A 65 kDa regulatory subunit A beta isoform	PPP2R1B	66.213	1.094	0.7608	0.445887	0.000768782
P30260	Cell division cycle protein 27 homolog	CDC27	91.866	1.21	0.67984	1.11936	0.407679
P30405	Peptidyl-prolyl cis-trans isomerase F, mitochondrial	PPIF	22.04	0.907	0.84836	2.49389	0.00951787
P30419	Glycylpeptide N-tetradecanoyltransferase 1	NMT1	56.806	0.783	0.195125	0.805734	0.000777284
P30511	HLA class I histocompatibility antigen, alpha chain F	HLA-F	39.061	1.208	0.5341	0.667482	0.360375
P30519	Heme oxygenase 2	HMOX2	36.032	1.211	0.148636	0.977552	0.703604
P30520	Adenylosuccinate synthetase isozyme 2	ADSS2	50.097	0.925	0.78998	0.623108	0.000522966
P30530	Tyrosine-protein kinase receptor UFO	AXL	98.336	1.137	0.57274	0.539736	0.00742286
P30566	Adenylosuccinate lyase	ADSL	54.889	1.16	0.30164	1.27083	0.0106241
P30622	CAP-Gly domain-containing linker protein 1	CLIP1	162.24	1.012	0.97478	0.650971	0.00815592
P30679	Guanine nucleotide-binding protein subunit alpha-15	GNA15	43.568	1.176	0.74514	1.29752	0.0585011
P30740	Leukocyte elastase inhibitor	SERPINB1	42.741	0.915	0.48878	0.557439	0.00111729
P30876	DNA-directed RNA polymerase II subunit RPB2	POLR2B	133.9	0.982	0.91726	0.83651	0.0365041
P31040	Succinate dehydrogenase [ubiquinone] flavoprotein subunit, mitochondrial	SDHA	72.691	0.923	0.73696	1.41183	0.000978066
P31146	Coronin-1A	CORO1A	51.026	1.48	0.16068	1.06966	0.870073
P31150	Rab GDP dissociation inhibitor alpha	GDI1	50.582	0.807	0.184857	0.707065	0.00152214
P31153	S-adenosylmethionine synthase isoform type-2	MAT2A	43.66	1.116	0.42812	1.00567	0.927359
P31350	Ribonucleoside-diphosphate reductase subunit M2	RRM2	44.877	1.054	0.84418	0.517817	0.000688213
P31689	DnaJ homolog subfamily A member 1	DNAJA1	44.868	1.038	0.94196	0.723054	0.00381008
P31749	RAC-alpha serine/threonine-protein kinase	AKT1	55.686	1.025	0.90622	1.13484	0.0967349
P31751	RAC-beta serine/threonine-protein kinase	AKT2	55.768	0.806	0.4715	1.83512	0.000176436
P31930	Cytochrome b-c1 complex subunit 1, mitochondrial	UQCRC1	52.645	1.024	0.84884	0.906856	0.438246
P31937	3-hydroxyisobutyrate dehydrogenase, mitochondrial	HIBADH	35.329	1.092	0.73442	0.896434	0.226001
P31939	Bifunctional purine biosynthesis protein PURH	ATIC	64.615	1.114	0.172919	0.904937	0.238563
P31942	Heterogeneous nuclear ribonucleoprotein H3	HNRNPH3	36.926	1.094	0.82086	0.835931	0.154504
P31943	Heterogeneous nuclear ribonucleoprotein H	HNRNPH1	49.229	1.097	0.79936	0.649443	5.02e-05
P31944	Caspase-14	CASP14	27.679	0.931	0.90954	1.13675	0.385135
P31946	14-3-3 protein beta/alpha	YWHAB	28.082	1.162	0.146601	1.00261	0.941167
P31947	14-3-3 protein sigma	SFN	27.774	1.29	0.3399	1.58432	0.000133117
P31948	Stress-induced-phosphoprotein 1	STIP1	62.639	1.035	0.92674	0.855376	0.0387706
P32004	Neural cell adhesion molecule L1	L1CAM	140	0.935	0.88114	0.916521	0.602913
P32119	Peroxiredoxin-2	PRDX2	21.892	1.038	0.88332	0.889823	0.0579444
P32320	Cytidine deaminase	CDA	16.185	0.89	0.6851	1.32694	0.0464126
P32321	Deoxycytidylate deaminase	DCTD	20.016	0.854	0.7616	1.85521	0.0801034
P32322	Pyrroline-5-carboxylate reductase 1, mitochondrial	PYCR1	33.36	0.949	0.91104	1.13058	0.14741
P32519	ETS-related transcription factor Elf-1	ELF1	67.497	0.884	0.58072	1.03493	0.919814
P32780	General transcription factor IIH subunit 1	GTF2H1	62.031	0.945	0.82068	1.3332	0.0055112
P32926	Desmoglein-3	DSG3	107.53	1.043	0.91152	2.06059	0.0198346
P32929	Cystathionine gamma-lyase	CTH	44.508	0.9	0.69322	0.794454	0.000485754
P32969	60S ribosomal protein L9	RPL9	21.863	0.73	0.33994	0.639646	0.000709832
P33176	Kinesin-1 heavy chain	KIF5B	109.68	0.92	0.78086	1.47241	0.00722972
P33240	Cleavage stimulation factor subunit 2	CSTF2	60.959	1.068	0.8579	0.671945	0.000802827
P33552	Cyclin-dependent kinases regulatory subunit 2	CKS2	9.8602	1.525	0.67652	1.14429	0.522636
P33981	Dual specificity protein kinase TTK	TTK	97.071	0.849	0.4599	0.832072	0.0677252
P33991	DNA replication licensing factor MCM4	MCM4	96.557	1.054	0.84654	1.21818	0.0365882
P33992	DNA replication licensing factor MCM5	MCM5	82.285	1.029	0.76114	1.27745	0.000128561
P33993	DNA replication licensing factor MCM7	MCM7	81.307	1.116	0.54698	1.30415	5.09e-05
P34810	Macrosialin	CD68	37.408	2.684	0.188544	0.796251	0.559641
P34896	Serine hydroxymethyltransferase, cytosolic	SHMT1	53.082	0.913	0.83724	1.54708	0.0180797
P34897	Serine hydroxymethyltransferase, mitochondrial	SHMT2	55.992	1.058	0.7182	1.71276	0.00234593
P34932	Heat shock 70 kDa protein 4	HSPA4	94.33	1.098	0.56032	0.824885	0.00020106
P34949	Mannose-6-phosphate isomerase	MPI	46.655	1.161	0.44758	0.996886	0.977435
P35221	Catenin alpha-1	CTNNA1	100.07	0.99	0.9542	1.55248	0.000282456
P35222	Catenin beta-1	CTNNB1	85.496	1.015	0.93888	1.5402	5.71e-07
P35232	Prohibitin	PHB	29.804	1.176	0.30958	1.09348	0.0456394
P35237	Serpin B6	SERPINB6	42.621	1.149	0.58144	0.843088	0.0957984
P35241	Radixin	RDX	68.563	0.953	0.67932	1.09725	0.511186
P35244	Replication protein A 14 kDa subunit	RPA3	13.569	1.357	0.26	1.02111	0.747836
P35249	Replication factor C subunit 4	RFC4	39.681	1.251	0.137259	0.990799	0.820206
P35250	Replication factor C subunit 2	RFC2	39.157	1.278	0.5043	1.26697	0.0741681
P35251	Replication factor C subunit 1	RFC1	128.25	0.878	0.64596	1.28352	0.0405255
P35268	60S ribosomal protein L22	RPL22	14.787	0.642	0.143917	0.735427	0.0668166
P35269	General transcription factor IIF subunit 1	GTF2F1	58.24	1.202	0.42272	0.786217	0.0520853
P35270	Sepiapterin reductase	SPR	28.048	1.2	0.5491	1.02154	0.644465
P35318	ADM	ADM	20.42	1.033	0.90048	0.463458	0.000212128
P35568	Insulin receptor substrate 1	IRS1	131.59	0.83	0.40472	0.841786	0.228989
P35573	Glycogen debranching enzyme	AGL	174.76	1.182	0.4867	0.893946	0.00062186
P35579	Myosin-9	MYH9	226.53	0.926	0.49982	0.927234	0.0978563
P35580	Myosin-10	MYH10	229	1.009	0.92946	0.825325	0.00153914
P35606	Coatomer subunit beta'	COPB2	102.49	1.033	0.86384	1.36146	0.000489515
P35613	Basigin	BSG	42.2	0.866	0.65658	1.11722	0.234875
P35637	RNA-binding protein FUS	FUS	53.425	1.251	0.55938	1.4209	0.0550371
P35658	Nuclear pore complex protein Nup214	NUP214	213.62	0.892	0.163545	0.832888	0.0106105
P35659	Protein DEK	DEK	42.674	0.797	0.51322	1.12311	0.512998
P35813	Protein phosphatase 1A	PPM1A	42.447	0.939	0.4859	0.464745	0.0351933
P35914	Hydroxymethylglutaryl-CoA lyase, mitochondrial	HMGCL	34.36	2.472	0.29226	0.90061	0.869633
P35998	26S proteasome regulatory subunit 7	PSMC2	48.633	1.249	0.31796	0.802379	0.0331435
P36404	ADP-ribosylation factor-like protein 2	ARL2	20.878	0.71	0.61872	0.968568	0.802007
P36405	ADP-ribosylation factor-like protein 3	ARL3	20.455	1.307	0.28174	0.954502	0.655024
P36507	Dual specificity mitogen-activated protein kinase kinase 2	MAP2K2	44.424	1.021	0.88958	0.910556	0.000600624
P36543	V-type proton ATPase subunit E 1	ATP6V1E1	26.145	0.925	0.72356	1.01772	0.379002
P36551	Oxygen-dependent coproporphyrinogen-III oxidase, mitochondrial	CPOX	50.151	1.064	0.85348	1.2382	0.00751366
P36578	60S ribosomal protein L4	RPL4	47.697	0.784	0.163445	0.665131	0.00548368
P36639	7,8-dihydro-8-oxoguanine triphosphatase	NUDT1	22.519	1.462	0.23062	0.781366	0.0667457
P36776	Lon protease homolog, mitochondrial	LONP1	106.49	0.817	0.53742	1.27667	0.0021141
P36871	Phosphoglucomutase-1	PGM1	61.448	0.872	0.65564	1.31096	0.00841714
P36915	Guanine nucleotide-binding protein-like 1	GNL1	68.66	1.036	0.91034	1.02809	0.893824
P36952	Serpin B5	SERPINB5	42.1	0.883	0.65742	1.02685	0.872396
P36954	DNA-directed RNA polymerase II subunit RPB9	POLR2I	14.523	1.264	0.56702	0.658265	0.000201087
P36957	Dihydrolipoyllysine-residue succinyltransferase component of 2-oxoglutarate dehydrogenase complex, mitochondrial	DLST	48.755	1.07	0.56012	0.918038	0.376264
P36969	Phospholipid hydroperoxide glutathione peroxidase	GPX4	22.174	0.888	0.7153	1.19764	0.019667
P37108	Signal recognition particle 14 kDa protein	SRP14	14.57	2.399	0.24186	1.04455	0.597115
P37198	Nuclear pore glycoprotein p62	NUP62	53.254	1.015	0.96352	0.69391	0.0010288
P37235	Hippocalcin-like protein 1	HPCAL1	22.313	1.247	0.36138	0.572096	0.0305921
P37268	Squalene synthase	FDFT1	48.115	1.42	0.65748	1.11408	0.0449895
P37802	Transgelin-2	TAGLN2	22.391	0.886	0.7612	0.63965	0.000137647
P37837	Transaldolase	TALDO1	37.54	1.014	0.91928	0.975504	0.674383
P37840	Alpha-synuclein	SNCA	14.46	0.907	0.86468	0.908907	0.862233
P38117	Electron transfer flavoprotein subunit beta	ETFB	27.843	1.106	0.68272	0.708775	0.00120634
P38159	RNA-binding motif protein, X chromosome	RBMX	42.331	0.964	0.93406	2.56161	0.0141805
P38606	V-type proton ATPase catalytic subunit A	ATP6V1A	68.303	0.879	0.41076	0.959899	0.608042
P38646	Stress-70 protein, mitochondrial	HSPA9	73.68	1.115	0.70438	0.902607	0.0112828
P38919	Eukaryotic initiation factor 4A-III	EIF4A3	46.871	0.955	0.86542	1.15956	0.133082
P39023	60S ribosomal protein L3	RPL3	46.108	0.789	0.31356	0.689353	0.048365
O00194	Ras-related protein Rab-27B	RAB27B	24.608	2.513	0.0110969	0.971008	0.955557
P39656	Dolichyl-diphosphooligosaccharide--protein glycosyltransferase 48 kDa subunit	DDOST	50.8	0.966	0.81076	1.38162	0.00322546
P39687	Acidic leucine-rich nuclear phosphoprotein 32 family member A	ANP32A	28.585	1.255	0.3397	0.90591	0.484692
P39748	Flap endonuclease 1	FEN1	42.592	1.037	0.8706	0.856209	0.0193841
P39880	Homeobox protein cut-like 1	CUX1	164.19	1.394	0.25616	0.72949	0.00233688
P40121	Macrophage-capping protein	CAPG	38.498	1.019	0.96536	1.10674	0.470595
P40123	Adenylyl cyclase-associated protein 2	CAP2	52.823	1.704	0.47634	1.02058	0.505209
P40222	Alpha-taxilin	TXLNA	61.89	0.911	0.78226	0.377705	1.83e-05
P40227	T-complex protein 1 subunit zeta	CCT6A	58.024	0.93	0.74212	1.02476	0.879428
P40337	von Hippel-Lindau disease tumor suppressor	VHL	24.152	1.51	0.45064	0.793191	0.00147868
P40616	ADP-ribosylation factor-like protein 1	ARL1	20.417	0.946	0.74276	1.33365	0.0393999
P40692	DNA mismatch repair protein Mlh1	MLH1	84.6	1.048	0.71218	0.783345	0.0228007
P40763	Signal transducer and activator of transcription 3	STAT3	88.067	0.919	0.41974	1.10157	0.198389
P40818	Ubiquitin carboxyl-terminal hydrolase 8	USP8	127.52	1.753	0.178219	0.928826	0.609965
P40855	Peroxisomal biogenesis factor 19	PEX19	32.806	1.433	0.16154	0.724732	0.0658969
P40925	Malate dehydrogenase, cytoplasmic	MDH1	36.426	1.083	0.59428	1.16406	0.0899192
P40926	Malate dehydrogenase, mitochondrial	MDH2	35.503	1.12	0.74696	1.13608	0.0677171
P40937	Replication factor C subunit 5	RFC5	38.496	1.057	0.8542	1.32796	0.00634462
P40938	Replication factor C subunit 3	RFC3	40.556	1.081	0.26568	1.13724	0.00677925
P40939	Trifunctional enzyme subunit alpha, mitochondrial	HADHA	82.999	1.08	0.83922	1.49972	0.0236636
P41091	Eukaryotic translation initiation factor 2 subunit 3	EIF2S3	51.109	0.963	0.81564	1.23336	0.120605
P41208	Centrin-2	CETN2	19.738	1.26	0.4067	1.6776	0.00118846
P41214	Eukaryotic translation initiation factor 2D	EIF2D	64.706	0.864	0.76244	1.94297	2.15e-05
P41223	Protein BUD31 homolog	BUD31	17	0.785	0.43436	0.770902	0.309692
P41227	N-alpha-acetyltransferase 10	NAA10	26.458	1.208	0.49176	1.05204	0.421343
P41247	Patatin-like phospholipase domain-containing protein 4	PNPLA4	27.98	1.194	0.77034	0.578202	0.0133382
P41250	Glycine--tRNA ligase	GARS1	83.165	1.035	0.87252	1.32176	0.0012146
P41252	Isoleucine--tRNA ligase, cytoplasmic	IARS	144.5	1.099	0.39428	1.31339	0.000482484
P41567	Eukaryotic translation initiation factor 1	EIF1	12.732	1.175	0.56562	0.818387	0.063938
P41743	Protein kinase C iota type	PRKCI	68.262	0.929	0.60684	1.14599	0.00757517
P42025	Beta-centractin	ACTR1B	42.293	1.17	0.86904	0.30028	0.00698885
P42126	Enoyl-CoA delta isomerase 1, mitochondrial	ECI1	32.816	0.984	0.96852	1.11688	0.597095
P42166	Lamina-associated polypeptide 2, isoform alpha	TMPO	75.491	1.086	0.57426	1.06909	0.359682
Q9Y4E1	WASH complex subunit 2C	WASHC2C	144.91	2.477	0.034221	1.1436	0.725359
P42226	Signal transducer and activator of transcription 6	STAT6	94.134	1.27	0.50732	2.35681	0.000697303
P42285	Exosome RNA helicase MTR4	MTREX	117.8	0.927	0.7773	1.44314	0.000984381
P42336	Phosphatidylinositol 4,5-bisphosphate 3-kinase catalytic subunit alpha isoform	PIK3CA	124.28	0.979	0.92868	0.976167	0.942037
P42338	Phosphatidylinositol 4,5-bisphosphate 3-kinase catalytic subunit beta isoform	PIK3CB	122.76	1	0.99916	1.22058	0.589458
P42345	Serine/threonine-protein kinase mTOR	MTOR	288.89	1.028	0.90802	1.68745	0.000579378
P42356	Phosphatidylinositol 4-kinase alpha	PI4KA	236.83	0.921	0.74744	1.21427	0.00388588
P42677	40S ribosomal protein S27	RPS27	9.461	0.747	0.3598	0.811307	0.038834
P42695	Condensin-2 complex subunit D3	NCAPD3	168.89	0.929	0.76252	1.03212	0.842576
P42696	RNA-binding protein 34	RBM34	48.564	0.742	0.65434	1.1373	0.695876
P42704	Leucine-rich PPR motif-containing protein, mitochondrial	LRPPRC	157.9	1.17	0.2302	1.22502	0.0046031
P42766	60S ribosomal protein L35	RPL35	14.551	1.175	0.55694	0.782745	0.265076
P42785	Lysosomal Pro-X carboxypeptidase	PRCP	55.799	1.269	0.158876	1.28003	0.0880162
Q9NV35	Nucleotide triphosphate diphosphatase NUDT15	NUDT15	18.609	2.452	0.028723	1.02213	0.878929
P43034	Platelet-activating factor acetylhydrolase IB subunit alpha	PAFAH1B1	46.637	0.995	0.94118	1.20251	0.0187216
P43243	Matrin-3	MATR3	94.622	0.979	0.95384	0.569568	0.0139172
P43246	DNA mismatch repair protein Msh2	MSH2	104.74	0.791	0.39504	1.22637	0.00548592
P43251	Biotinidase	BTD	61.132	1.081	0.88482	1.47849	0.245719
P43304	Glycerol-3-phosphate dehydrogenase, mitochondrial	GPD2	80.852	0.867	0.5976	1.25202	0.0399112
P43358	Melanoma-associated antigen 4	MAGEA4	34.899	0.982	0.80066	0.87078	0.000910203
P43365	Melanoma-associated antigen 12	MAGEA12	34.836	1.017	0.9686	0.466266	0.00305821
P43378	Tyrosine-protein phosphatase non-receptor type 9	PTPN9	68.019	1.104	0.73468	1.52386	0.048327
P43405	Tyrosine-protein kinase SYK	SYK	72.065	1.079	0.78564	1.26421	0.112489
P43487	Ran-specific GTPase-activating protein	RANBP1	23.31	1.405	0.24246	0.746387	0.0376803
P43490	Nicotinamide phosphoribosyltransferase	NAMPT	55.52	0.971	0.87582	1.70882	7.94e-05
P43686	26S proteasome regulatory subunit 6B	PSMC4	47.366	1.062	0.79978	0.81394	1.87e-08
P43897	Elongation factor Ts, mitochondrial	TSFM	35.39	1.252	0.44106	1.33963	0.0194477
P45880	Voltage-dependent anion-selective channel protein 2	VDAC2	31.566	1.022	0.94008	0.970749	0.55925
P45954	Short/branched chain specific acyl-CoA dehydrogenase, mitochondrial	ACADSB	47.485	1.048	0.81762	0.711537	0.007763
P45973	Chromobox protein homolog 5	CBX5	22.225	0.826	0.7726	0.26932	5.9e-06
P45974	Ubiquitin carboxyl-terminal hydrolase 5	USP5	95.785	1.108	0.48828	0.639719	0.000291897
P45983	Mitogen-activated protein kinase 8	MAPK8	48.295	0.97	0.96266	1.33297	0.000555157
P46013	Proliferation marker protein Ki-67	MKI67	358.69	0.811	0.5477	3.38665	0.00199374
P46019	Phosphorylase b kinase regulatory subunit alpha, liver isoform	PHKA2	138.41	0.76	0.35296	1.54853	0.0280478
P46020	Phosphorylase b kinase regulatory subunit alpha, skeletal muscle isoform	PHKA1	137.31	0.805	0.5596	1.31186	0.112629
P46060	Ran GTPase-activating protein 1	RANGAP1	63.541	1.146	0.68462	0.569677	0.000454566
P46063	ATP-dependent DNA helicase Q1	RECQL	73.457	0.927	0.72946	1.87703	1.56e-06
P46087	Probable 28S rRNA (cytosine(4447)-C(5))-methyltransferase	NOP2	89.301	0.925	0.88702	1.26365	0.369746
P46100	Transcriptional regulator ATRX	ATRX	282.58	0.829	0.5952	0.561267	0.0803468
P46108	Adapter molecule crk	CRK	33.83	1.15	0.75042	0.710957	0.00183993
P46109	Crk-like protein	CRKL	33.777	1.504	0.32934	0.850584	0.0187139
P46199	Translation initiation factor IF-2, mitochondrial	MTIF2	81.316	0.762	0.579	1.84018	0.0906359
P46379	Large proline-rich protein BAG6	BAG6	119.41	1.042	0.49162	1.09876	0.00321394
P46459	Vesicle-fusing ATPase	NSF	82.593	0.848	0.5406	1.16124	0.0321348
P46734	Dual specificity mitogen-activated protein kinase kinase 3	MAP2K3	39.318	0.97	0.81882	1.21588	0.00928078
P46736	Lys-63-specific deubiquitinase BRCC36	BRCC3	36.072	0.833	0.5402	0.748337	0.191324
P46776	60S ribosomal protein L27a	RPL27A	16.561	0.78	0.3073	0.462726	0.0102301
P46777	60S ribosomal protein L5	RPL5	34.362	0.684	0.106724	0.749284	0.00834964
P46779	60S ribosomal protein L28	RPL28	15.747	0.931	0.97028	37.2082	6.26e-06
P46781	40S ribosomal protein S9	RPS9	22.591	0.978	0.81164	0.975426	0.630209
P46782	40S ribosomal protein S5	RPS5	22.876	0.874	0.65176	1.15409	0.568702
P46783	40S ribosomal protein S10	RPS10	18.898	1.069	0.88534	1.50876	0.167503
P46926	Glucosamine-6-phosphate isomerase 1	GNPDA1	32.668	1.116	0.64284	1.40358	0.00123575
P46934	E3 ubiquitin-protein ligase NEDD4	NEDD4	149.11	1.426	0.42108	0.807738	0.296699
P46937	Transcriptional coactivator YAP1	YAP1	54.461	1.099	0.85066	1.41024	0.011731
P46939	Utrophin	UTRN	394.46	1.072	0.73044	1.35993	1.71e-05
P46940	Ras GTPase-activating-like protein IQGAP1	IQGAP1	189.25	1.058	0.55226	1.28713	2.28e-07
P46976	Glycogenin-1	GYG1	39.383	0.911	0.82498	0.644767	0.0647661
P46977	Dolichyl-diphosphooligosaccharide--protein glycosyltransferase subunit STT3A	STT3A	80.529	1.077	0.83628	0.746467	0.378654
P47755	F-actin-capping protein subunit alpha-2	CAPZA2	32.949	0.846	0.69712	0.874191	0.0349081
P47756	F-actin-capping protein subunit beta	CAPZB	31.35	0.944	0.8396	1.20251	0.0355289
P47813	Eukaryotic translation initiation factor 1A, X-chromosomal	EIF1AX	16.46	1.904	0.4861	0.736624	0.719375
P47897	Glutamine--tRNA ligase	QARS	87.798	1.059	0.65476	1.09911	0.0578825
P47914	60S ribosomal protein L29	RPL29	17.752	0.61	0.33134	1.01055	0.923812
P47974	mRNA decay activator protein ZFP36L2	ZFP36L2	51.062	1.578	0.37634	0.879734	0.796558
P47985	Cytochrome b-c1 complex subunit Rieske, mitochondrial	UQCRFS1	29.668	0.99	0.93316	1.15246	0.118898
P48047	ATP synthase subunit O, mitochondrial	ATP5PO	23.277	1.156	0.7551	2.60433	0.000126424
P48059	LIM and senescent cell antigen-like-containing domain protein 1	LIMS1	37.251	1.494	0.60792	0.859944	0.546206
P48060	Glioma pathogenesis-related protein 1	GLIPR1	30.366	1.067	0.92212	1.51342	0.0551764
P48147	Prolyl endopeptidase	PREP	80.699	1.133	0.2975	1.33619	8.18e-05
P48163	NADP-dependent malic enzyme	ME1	64.149	0.605	0.32688	1.16312	0.343952
P48382	DNA-binding protein RFX5	RFX5	65.322	1.152	0.62964	1.05924	0.901846
P48426	Phosphatidylinositol 5-phosphate 4-kinase type-2 alpha	PIP4K2A	46.224	1.236	0.7549	0.604899	0.315556
P48444	Coatomer subunit delta	ARCN1	57.21	0.926	0.53384	1.0421	0.708885
P48506	Glutamate--cysteine ligase catalytic subunit	GCLC	72.765	1.116	0.6442	1.10873	0.418246
P48507	Glutamate--cysteine ligase regulatory subunit	GCLM	30.727	0.985	0.948	1.83361	0.0176149
P48509	CD151 antigen	CD151	28.295	0.76	0.71988	0.648319	0.0484112
P48553	Trafficking protein particle complex subunit 10	TRAPPC10	142.19	0.852	0.75736	1.27474	0.157578
P48556	26S proteasome non-ATPase regulatory subunit 8	PSMD8	39.611	1.227	0.100162	1.25227	1.65e-05
P48637	Glutathione synthetase	GSS	52.384	0.964	0.87168	0.579207	0.000786677
P48643	T-complex protein 1 subunit epsilon	CCT5	59.67	1.143	0.40824	0.912022	0.0583671
P48651	Phosphatidylserine synthase 1	PTDSS1	55.527	1.265	0.3817	0.505681	0.00319629
P48723	Heat shock 70 kDa protein 13	HSPA13	51.927	1.667	0.051563	1.00188	0.993603
P48729	Casein kinase I isoform alpha	CSNK1A1	38.914	0.75	0.43324	1.64779	0.000865436
P48730	Casein kinase I isoform delta	CSNK1D	47.33	1.538	0.53634	1.06117	0.206038
P48739	Phosphatidylinositol transfer protein beta isoform	PITPNB	31.54	0.977	0.91634	1.49679	0.000415148
P48960	CD97 antigen	CD97	91.868	1.056	0.82772	0.863971	0.100645
P49005	DNA polymerase delta subunit 2	POLD2	51.289	0.971	0.91134	0.821479	1.72e-06
P49023	Paxillin	PXN	64.505	0.986	0.97468	0.803556	0.00925072
P49069	Calcium signal-modulating cyclophilin ligand	CAMLG	32.952	1.017	0.9022	0.746356	0.268716
P49137	MAP kinase-activated protein kinase 2	MAPKAPK2	45.567	1.093	0.86388	0.496746	0.0134685
P49189	4-trimethylaminobutyraldehyde dehydrogenase	ALDH9A1	53.801	0.998	0.99176	1.05734	0.226218
P49247	Ribose-5-phosphate isomerase	RPIA	33.269	1.594	0.115263	0.981146	0.904557
P49257	Protein ERGIC-53	LMAN1	57.548	0.995	0.93764	1.00607	0.975727
P49281	Natural resistance-associated macrophage protein 2	SLC11A2	62.265	0.997	0.992	0.564979	0.0152695
P49321	Nuclear autoantigenic sperm protein	NASP	85.237	1.357	0.143719	0.760866	0.000156844
P49327	Fatty acid synthase	FASN	273.42	1.1	0.45512	1.52715	1.43e-05
P49354	Protein farnesyltransferase/geranylgeranyltransferase type-1 subunit alpha	FNTA	44.408	1.058	0.91864	1.5772	0.0645615
P49356	Protein farnesyltransferase subunit beta	FNTB	48.773	0.827	0.89286	0.707136	0.00479084
P49366	Deoxyhypusine synthase	DHPS	40.97	1.089	0.6535	0.891033	0.0448302
P49368	T-complex protein 1 subunit gamma	CCT3	60.533	0.91	0.5707	1.12361	0.0461809
P49411	Elongation factor Tu, mitochondrial	TUFM	49.541	1.074	0.7181	1.23083	0.185849
P49419	Alpha-aminoadipic semialdehyde dehydrogenase	ALDH7A1	58.486	0.937	0.66062	1.0965	0.049096
P49454	Centromere protein F	CENPF	357.52	0.922	0.63346	0.472261	0.000283998
P49458	Signal recognition particle 9 kDa protein	SRP9	10.112	0.988	0.96212	0.745071	0.00355869
P49459	Ubiquitin-conjugating enzyme E2 A	UBE2A	17.315	0.91	0.89942	0.310407	0.0682073
P49585	Choline-phosphate cytidylyltransferase A	PCYT1A	41.731	0.918	0.79494	0.636682	0.0168105
P49588	Alanine--tRNA ligase, cytoplasmic	AARS	106.81	0.951	0.77696	1.32993	0.000397608
P49589	Cysteine--tRNA ligase, cytoplasmic	CARS	85.472	0.901	0.2427	0.971934	0.705386
P49590	Probable histidine--tRNA ligase, mitochondrial	HARS2	56.888	0.834	0.66538	0.884678	0.0142155
P49591	Serine--tRNA ligase, cytoplasmic	SARS	58.777	1.037	0.7409	1.29479	0.000724732
P49593	Protein phosphatase 1F	PPM1F	49.83	1.363	0.20228	1.07221	0.469326
P49643	DNA primase large subunit	PRIM2	58.805	0.639	0.158137	1.2393	0.00721732
P49662	Caspase-4	CASP4	43.262	0.875	0.56112	1.35463	0.0773982
P49711	Transcriptional repressor CTCF	CTCF	82.785	0.856	0.63834	2.23567	0.00041317
P49720	Proteasome subunit beta type-3	PSMB3	22.949	1.04	0.47864	0.665191	3.79e-05
P49721	Proteasome subunit beta type-2	PSMB2	22.836	0.826	0.34352	1.15619	0.411771
P49736	DNA replication licensing factor MCM2	MCM2	101.89	1.027	0.78794	1.07593	0.124815
P49748	Very long-chain specific acyl-CoA dehydrogenase, mitochondrial	ACADVL	70.389	0.824	0.198344	1.08386	0.201529
P49750	YLP motif-containing protein 1	YLPM1	241.64	0.978	0.96288	0.580239	0.0181352
P49754	Vacuolar protein sorting-associated protein 41 homolog	VPS41	98.565	1.543	0.24098	0.788559	0.540406
P49755	Transmembrane emp24 domain-containing protein 10	TMED10	24.976	0.829	0.34092	1.28198	0.00824585
P49756	RNA-binding protein 25	RBM25	100.18	0.826	0.71138	0.921215	0.323642
P49757	Protein numb homolog	NUMB	70.803	0.945	0.23462	1.13747	0.360479
P49768	Presenilin-1	PSEN1	52.667	2.087	0.078904	0.805851	0.18474
P49770	Translation initiation factor eIF-2B subunit beta	EIF2B2	38.989	0.87	0.55004	1.49718	0.225824
P49773	Histidine triad nucleotide-binding protein 1	HINT1	13.802	1.154	0.60146	1.10254	0.369313
P49790	Nuclear pore complex protein Nup153	NUP153	153.94	0.905	0.69628	0.960032	0.521233
P49792	E3 SUMO-protein ligase RanBP2	RANBP2	358.2	0.846	0.27396	0.898132	0.137592
P49815	Tuberin	TSC2	200.61	1.286	0.87882	5.21705	0.171133
P49821	NADH dehydrogenase [ubiquinone] flavoprotein 1, mitochondrial	NDUFV1	50.817	1.213	0.50188	0.614453	0.0732227
P49840	Glycogen synthase kinase-3 alpha	GSK3A	50.98	1.216	0.87564	0.700125	0.50977
P49848	Transcription initiation factor TFIID subunit 6	TAF6	72.668	1.208	0.59358	0.986814	0.121336
P49902	Cytosolic purine 5'-nucleotidase	NT5C2	64.969	0.857	0.41772	1.27198	0.000907795
P49903	Selenide, water dikinase 1	SEPHS1	42.91	1.186	0.414	1.10581	0.272477
P49914	5-formyltetrahydrofolate cyclo-ligase	MTHFS	23.255	1.253	0.73688	0.551941	0.0183078
P49915	GMP synthase [glutamine-hydrolyzing]	GMPS	76.715	1.062	0.80678	0.850327	2.91e-06
P49916	DNA ligase 3	LIG3	112.91	0.753	0.46354	2.12331	0.0105846
P49917	DNA ligase 4	LIG4	103.97	1.061	0.88006	0.847908	0.71122
P49959	Double-strand break repair protein MRE11	MRE11	80.592	1.125	0.64354	0.795895	0.00425726
P50148	Guanine nucleotide-binding protein G(q) subunit alpha	GNAQ	42.142	0.932	0.84312	1.43215	0.000103062
P50150	Guanine nucleotide-binding protein G(I)/G(S)/G(O) subunit gamma-4	GNG4	8.3887	1.401	0.21276	0.762741	0.0474135
P50151	Guanine nucleotide-binding protein G(I)/G(S)/G(O) subunit gamma-10	GNG10	7.2053	1.073	0.92344	0.798379	0.152021
P50213	Isocitrate dehydrogenase [NAD] subunit alpha, mitochondrial	IDH3A	39.591	0.962	0.89294	0.733513	0.00342884
P50281	Matrix metalloproteinase-14	MMP14	65.893	0.937	0.88612	1.32747	0.0354046
P50336	Protoporphyrinogen oxidase	PPOX	50.765	0.8	0.48556	2.28435	0.0351928
P50395	Rab GDP dissociation inhibitor beta	GDI2	50.663	0.982	0.9054	1.18022	0.0445717
P50402	Emerin	EMD	28.994	0.887	0.115604	0.854318	0.025707
P50452	Serpin B8	SERPINB8	42.766	0.755	0.54678	2.24899	0.133385
P50454	Serpin H1	SERPINH1	46.44	0.914	0.191217	1.13789	0.11766
P50502	Hsc70-interacting protein	ST13	41.331	1.282	0.51352	0.559463	0.0248931
P50542	Peroxisomal targeting signal 1 receptor	PEX5	70.864	7.949	0.134615	1.24021	0.0458993
P50548	ETS domain-containing transcription factor ERF	ERF	58.702	0.797	0.49612	0.761141	0.0563509
P50552	Vasodilator-stimulated phosphoprotein	VASP	39.829	1.057	0.87918	1.10383	0.0673076
P50570	Dynamin-2	DNM2	98.063	0.976	0.92916	1.39889	0.00757928
P50579	Methionine aminopeptidase 2	METAP2	52.891	0.798	0.37868	0.518739	0.00798586
P50583	Bis(5'-nucleosyl)-tetraphosphatase [asymmetrical]	NUDT2	16.829	1.181	0.61952	0.851241	0.186339
P50613	Cyclin-dependent kinase 7	CDK7	39.038	1.134	0.53846	1.57042	0.00302257
P50747	Biotin--protein ligase	HLCS	80.759	0.966	0.91996	1.38155	0.295792
P50748	Kinetochore-associated protein 1	KNTC1	250.75	1.21	0.37088	1.40978	1.79e-06
P50750	Cyclin-dependent kinase 9	CDK9	42.777	1.307	0.47934	0.87078	0.386066
P50851	Lipopolysaccharide-responsive and beige-like anchor protein	LRBA	319.1	1.228	0.21786	1.05255	0.513369
P50895	Basal cell adhesion molecule	BCAM	67.404	1.442	0.2031	1.14638	0.484648
P50897	Palmitoyl-protein thioesterase 1	PPT1	34.193	1.006	0.98446	0.890063	0.304266
P50914	60S ribosomal protein L14	RPL14	23.432	0.708	0.33206	0.402563	0.000591656
P50990	T-complex protein 1 subunit theta	CCT8	59.62	0.987	0.9459	0.722485	0.000435113
P50991	T-complex protein 1 subunit delta	CCT4	57.924	1.119	0.22768	1.18783	0.0172297
P50995	Annexin A11	ANXA11	54.389	1.118	0.55474	0.994394	0.910797
Q96L91	E1A-binding protein p400	EP400	343.48	2.324	0.0002223	0.747855	0.157159
P51114	Fragile X mental retardation syndrome-related protein 1	FXR1	69.72	0.951	0.8905	0.742048	0.0201784
P51116	Fragile X mental retardation syndrome-related protein 2	FXR2	74.222	0.809	0.2332	0.574546	0.0691696
P51148	Ras-related protein Rab-5C	RAB5C	23.482	1.121	0.39026	1.26306	0.00193868
P51149	Ras-related protein Rab-7a	RAB7A	23.489	1.164	0.50794	1.17428	0.000951524
P51151	Ras-related protein Rab-9A	RAB9A	22.837	2.011	0.49092	0.842696	0.153506
P51153	Ras-related protein Rab-13	RAB13	22.774	1.492	0.40298	1.02177	0.938956
P51397	Death-associated protein 1	DAP	11.164	0.989	0.94472	2.27588	0.0188424
P51398	28S ribosomal protein S29, mitochondrial	DAP3	45.566	1.05	0.83588	1.47653	0.000243035
P51452	Dual specificity protein phosphatase 3	DUSP3	20.478	1.012	0.9754	0.455261	0.00190732
P51532	Transcription activator BRG1	SMARCA4	184.64	0.855	0.47906	1.36757	0.00746853
P51553	Isocitrate dehydrogenase [NAD] subunit gamma, mitochondrial	IDH3G	42.794	0.956	0.94144	2.95324	0.00617125
P51571	Translocon-associated protein subunit delta	SSR4	18.998	0.774	0.189063	0.973555	0.845745
P51572	B-cell receptor-associated protein 31	BCAP31	27.991	0.784	0.2475	1.16689	0.247082
P51580	Thiopurine S-methyltransferase	TPMT	28.18	0.875	0.46848	0.523316	0.106118
P51610	Host cell factor 1	HCFC1	208.73	1.08	0.7303	1.39852	0.0015187
P51617	Interleukin-1 receptor-associated kinase 1	IRAK1	76.536	1.119	0.71474	1.12762	0.0127411
P51648	Aldehyde dehydrogenase family 3 member A2	ALDH3A2	54.847	1.04	0.78832	1.40665	0.0142429
P51659	Peroxisomal multifunctional enzyme type 2	HSD17B4	79.685	1.059	0.7987	1.60546	0.000394195
P51665	26S proteasome non-ATPase regulatory subunit 7	PSMD7	37.025	0.902	0.70398	1.81004	0.00070524
P51784	Ubiquitin carboxyl-terminal hydrolase 11	USP11	109.82	0.861	0.24036	0.680914	0.0294859
P51790	H(+)/Cl(-) exchange transporter 3	CLCN3	90.965	0.879	0.58618	0.569596	0.137679
P51809	Vesicle-associated membrane protein 7	VAMP7	24.935	1.092	0.7013	1.15135	0.323109
P51812	Ribosomal protein S6 kinase alpha-3	RPS6KA3	83.735	1.057	0.79988	1.29505	0.00481136
P51858	Hepatoma-derived growth factor	HDGF	26.788	1.104	0.7873	1.20377	0.0146452
P51946	Cyclin-H	CCNH	37.643	0.801	0.7741	1.75318	0.00460219
P51948	CDK-activating kinase assembly factor MAT1	MNAT1	35.823	1.139	0.4224	0.883309	0.209548
P51965	Ubiquitin-conjugating enzyme E2 E1	UBE2E1	21.404	0.954	0.8962	4.88152	0.00166234
P51970	NADH dehydrogenase [ubiquinone] 1 alpha subcomplex subunit 8	NDUFA8	20.105	1.038	0.8871	0.468018	0.00146939
P51991	Heterogeneous nuclear ribonucleoprotein A3	HNRNPA3	39.594	0.915	0.40348	1.02452	0.73871
P52209	6-phosphogluconate dehydrogenase, decarboxylating	PGD	53.139	0.957	0.795	1.70282	8.36e-05
P52272	Heterogeneous nuclear ribonucleoprotein M	HNRNPM	77.515	0.971	0.9018	0.65774	0.00195371
P52292	Importin subunit alpha-1	KPNA2	57.861	0.925	0.82948	0.48335	0.00687615
P52294	Importin subunit alpha-5	KPNA1	60.221	0.818	0.26114	0.845827	0.0282102
P52298	Nuclear cap-binding protein subunit 2	NCBP2	18.001	1.212	0.80684	0.262051	0.00103582
P52306	Rap1 GTPase-GDP dissociation stimulator 1	RAP1GDS1	66.316	1.031	0.86774	0.908054	0.368587
P52435	DNA-directed RNA polymerase II subunit RPB11-a	POLR2J	13.293	1.4	0.126642	0.725092	0.141941
P52565	Rho GDP-dissociation inhibitor 1	ARHGDIA	23.207	1.03	0.933	0.765898	0.057188
P52566	Rho GDP-dissociation inhibitor 2	ARHGDIB	22.988	0.855	0.79724	0.898503	0.213684
P52594	Arf-GAP domain and FG repeat-containing protein 1	AGFG1	58.259	1.136	0.72676	1.21345	0.154751
P52597	Heterogeneous nuclear ribonucleoprotein F	HNRNPF	45.671	0.998	0.9953	0.685441	6.7e-06
P52630	Signal transducer and activator of transcription 2	STAT2	97.915	1.115	0.5669	0.632935	3.77e-06
P52655	Transcription initiation factor IIA subunit 1	GTF2A1	41.513	1.284	0.6352	0.652401	0.223126
P52701	DNA mismatch repair protein Msh6	MSH6	152.78	1.157	0.57786	1.03309	0.514401
P52732	Kinesin-like protein KIF11	KIF11	119.16	0.846	0.35234	0.869435	0.191893
P52758	2-iminobutanoate/2-iminopropanoate deaminase	RIDA	14.494	4.151	0.27046	1.01957	0.794648
P52788	Spermine synthase	SMS	41.268	1.155	0.34944	0.96387	0.73759
P52789	Hexokinase-2	HK2	102.38	0.932	0.65374	1.04877	0.0642795
P52888	Thimet oligopeptidase	THOP1	78.839	1.145	0.65292	0.789806	0.164663
P52907	F-actin-capping protein subunit alpha-1	CAPZA1	32.922	1.092	0.79278	0.931376	0.566493
P52926	High mobility group protein HMGI-C	HMGA2	11.832	1.033	0.9508	1.22529	0.55777
P52943	Cysteine-rich protein 2	CRIP2	22.492	1.003	0.99614	2.81601	0.00158387
P52948	Nuclear pore complex protein Nup98-Nup96	NUP98	197.58	0.877	0.34952	1.2675	0.0267882
P53004	Biliverdin reductase A	BLVRA	33.428	1.263	0.167298	1.51908	0.00432215
P53007	Tricarboxylate transport protein, mitochondrial	SLC25A1	34.012	0.766	0.21168	1.19873	0.108551
P53041	Serine/threonine-protein phosphatase 5	PPP5C	56.878	1.145	0.43298	0.970214	0.592745
P53365	Arfaptin-2	ARFIP2	37.855	0.946	0.26206	1.07642	0.594508
P53367	Arfaptin-1	ARFIP1	41.738	1.006	0.97514	1.11734	0.501072
P53384	Cytosolic Fe-S cluster assembly factor NUBP1	NUBP1	34.534	1.307	0.26874	0.864235	0.0535087
P53396	ATP-citrate synthase	ACLY	120.84	0.917	0.57778	1.37303	0.00269443
P53582	Methionine aminopeptidase 1	METAP1	43.215	1.027	0.92394	1.0802	0.162581
P53597	Succinate--CoA ligase [ADP/GDP-forming] subunit alpha, mitochondrial	SUCLG1	36.249	0.884	0.7172	1.43629	0.00867182
P53602	Diphosphomevalonate decarboxylase	MVD	43.404	1.044	0.8945	2.02236	0.00178652
P53618	Coatomer subunit beta	COPB1	107.14	1.018	0.88836	1.04745	0.250176
P53621	Coatomer subunit alpha	COPA	138.34	0.991	0.95814	1.32823	2.1e-05
P53634	Dipeptidyl peptidase 1	CTSC	51.853	1.103	0.75732	1.13845	0.399099
P53701	Cytochrome c-type heme lyase	HCCS	30.601	1.137	0.582	0.692303	0.191981
P53801	Pituitary tumor-transforming gene 1 protein-interacting protein	PTTG1IP	20.324	0.572	0.72108	0.926588	0.853519
P53814	Smoothelin	SMTN	99.058	0.745	0.157998	0.386797	0.0653543
P53816	Phospholipase A and acyltransferase 3	PLAAT3	17.936	0.966	0.88588	1.41755	0.207672
P53985	Monocarboxylate transporter 1	SLC16A1	53.944	0.869	0.38466	1.33418	0.000963251
P53990	IST1 homolog	IST1	39.75	1.124	0.5694	1.30044	0.00681432
P53992	Protein transport protein Sec24C	SEC24C	118.32	0.872	0.55666	1.06561	0.394244
P53999	Activated RNA polymerase II transcriptional coactivator p15	SUB1	14.395	1.021	0.95666	1.21369	0.0520199
P54136	Arginine--tRNA ligase, cytoplasmic	RARS	75.378	0.996	0.96364	0.91483	0.00516232
P54252	Ataxin-3	ATXN3	41.25	0.729	0.37236	0.779945	0.00746224
P54259	Atrophin-1	ATN1	125.41	1.088	0.8838	2.04347	0.00555278
P54278	Mismatch repair endonuclease PMS2	PMS2	95.796	0.829	0.52404	0.840215	0.391091
P54577	Tyrosine--tRNA ligase, cytoplasmic	YARS	59.143	0.941	0.7046	1.47813	0.0060804
P54578	Ubiquitin carboxyl-terminal hydrolase 14	USP14	56.068	1.009	0.9333	1.18844	0.144312
P54652	Heat shock-related 70 kDa protein 2	HSPA2	70.02	1.894	0.32062	0.838074	0.338965
P54709	Sodium/potassium-transporting ATPase subunit beta-3	ATP1B3	31.512	0.989	0.92602	1.34465	0.0635148
P54725	UV excision repair protein RAD23 homolog A	RAD23A	39.609	2.487	0.42212	1.10722	0.148664
P54727	UV excision repair protein RAD23 homolog B	RAD23B	43.171	1.135	0.68832	0.821499	0.0249201
P54760	Ephrin type-B receptor 4	EPHB4	108.27	0.88	0.64576	0.984245	0.596209
P54819	Adenylate kinase 2, mitochondrial	AK2	26.477	0.898	0.77018	1.36371	0.00591372
P54886	Delta-1-pyrroline-5-carboxylate synthase	ALDH18A1	87.301	1.064	0.7326	1.40193	0.0259705
P54920	Alpha-soluble NSF attachment protein	NAPA	33.232	0.972	0.91432	0.905543	0.159854
P55010	Eukaryotic translation initiation factor 5	EIF5	49.222	0.717	0.28222	0.887688	0.508934
P55011	Solute carrier family 12 member 2	SLC12A2	131.45	2.923	0.121457	1.16817	0.195863
P55036	26S proteasome non-ATPase regulatory subunit 4	PSMD4	40.736	1.188	0.61432	0.521123	0.00315069
P55039	Developmentally-regulated GTP-binding protein 2	DRG2	40.746	0.749	0.146842	1.63576	0.0234939
P55060	Exportin-2	CSE1L	110.42	1.117	0.40596	1.00708	0.885195
P55072	Transitional endoplasmic reticulum ATPase	VCP	89.321	1.042	0.87552	0.726538	0.000766063
P55081	Microfibrillar-associated protein 1	MFAP1	51.958	1.062	0.8689	0.333913	0.000475115
P55084	Trifunctional enzyme subunit beta, mitochondrial	HADHB	51.294	0.961	0.90926	2.25435	0.00039568
P55145	Mesencephalic astrocyte-derived neurotrophic factor	MANF	20.7	0.635	0.48136	1.06914	0.595906
P55196	Afadin	AFDN	206.8	0.907	0.45992	1.51969	3.56e-06
P55209	Nucleosome assembly protein 1-like 1	NAP1L1	45.374	1.035	0.92272	0.636841	0.00105661
P55210	Caspase-7	CASP7	34.276	0.88	0.75664	0.360154	0.00107015
P55263	Adenosine kinase	ADK	40.545	0.88	0.59784	1.01247	0.941493
P55265	Double-stranded RNA-specific adenosine deaminase	ADAR	136.06	1.032	0.90686	1.53584	0.0043146
P55327	Tumor protein D52	TPD52	24.327	1.005	0.99054	0.97011	0.878845
P55735	Protein SEC13 homolog	SEC13	35.54	1.117	0.603	0.814081	0.00472974
P55769	NHP2-like protein 1	SNU13	14.173	1.181	0.54778	1.28711	0.0105855
P55771	Paired box protein Pax-9	PAX9	36.31	0.827	0.6813	1.27408	0.672442
P55786	Puromycin-sensitive aminopeptidase	NPEPPS	103.28	1	0.99828	1.13074	0.00236846
P55789	FAD-linked sulfhydryl oxidase ALR	GFER	23.449	0.975	0.92674	0.800554	0.00558422
P55795	Heterogeneous nuclear ribonucleoprotein H2	HNRNPH2	49.263	0.836	0.68902	0.415778	0.000146735
P55809	Succinyl-CoA:3-ketoacid coenzyme A transferase 1, mitochondrial	OXCT1	56.157	0.934	0.81892	1.0138	0.856649
P55884	Eukaryotic translation initiation factor 3 subunit B	EIF3B	92.48	1.129	0.51078	1.08017	0.0258819
P56182	Ribosomal RNA processing protein 1 homolog A	RRP1	52.839	0.645	0.5434	1.18724	0.309426
P56192	Methionine--tRNA ligase, cytoplasmic	MARS	101.11	1.138	0.22628	0.976922	0.719585
P56270	Myc-associated zinc finger protein	MAZ	48.607	2.659	0.128697	0.776988	0.129061
P56377	AP-1 complex subunit sigma-2	AP1S2	18.615	1.376	0.124324	0.893878	0.420109
P56385	ATP synthase subunit e, mitochondrial	ATP5ME	7.9331	1.526	0.55598	1.00853	0.955781
P56537	Eukaryotic translation initiation factor 6	EIF6	26.599	0.966	0.94396	0.467491	0.00201999
P56545	C-terminal-binding protein 2	CTBP2	48.944	0.746	0.40794	0.949674	0.340719
P56589	Peroxisomal biogenesis factor 3	PEX3	42.139	0.96	0.97652	1.36678	0.341981
P56749	Claudin-12	CLDN12	27.11	1.017	0.98252	1.56157	0.0418651
P56937	3-keto-steroid reductase	HSD17B7	38.206	1.081	0.9461	0.92042	0.936571
P56945	Breast cancer anti-estrogen resistance protein 1	BCAR1	93.371	0.941	0.57584	0.871761	0.0913036
P56962	Syntaxin-17	STX17	33.403	0.745	0.47984	0.764233	0.121342
P57076	Cilia- and flagella-associated protein 298	CFAP298	33.224	0.949	0.93524	0.545725	0.00929329
P57081	tRNA (guanine-N(7)-)-methyltransferase non-catalytic subunit WDR4	WDR4	45.489	1.004	0.98234	0.900476	0.00446126
P57678	Gem-associated protein 4	GEMIN4	120.04	1.114	0.63746	1.01432	0.8633
P57729	Ras-related protein Rab-38	RAB38	23.712	1.232	0.60218	1.18655	0.133062
P57737	Coronin-7	CORO7	100.6	1.388	0.075059	1.02532	0.420363
P57740	Nuclear pore complex protein Nup107	NUP107	106.37	0.86	0.61246	1.71222	0.0036126
P57764	Gasdermin-D	GSDMD	52.8	1.417	0.36796	0.765057	0.442842
P57772	Selenocysteine-specific elongation factor	EEFSEC	65.304	1.199	0.45198	1.58277	0.0197759
P58107	Epiplakin	EPPK1	555.65	1.031	0.74682	0.970312	0.141849
P58546	Myotrophin	MTPN	12.895	1.145	0.6636	1.02143	0.392095
P59998	Actin-related protein 2/3 complex subunit 4	ARPC4	19.667	0.881	0.4359	1.01215	0.781952
P60002	Transcription elongation factor 1 homolog	ELOF1	9.4618	1.074	0.8687	0.522325	0.0251045
P60033	CD81 antigen	CD81	25.809	1.009	0.99098	0.190277	2.97e-05
P60174	Triosephosphate isomerase	TPI1	30.791	1.131	0.6738	1.07957	0.530552
P60228	Eukaryotic translation initiation factor 3 subunit E	EIF3E	52.22	0.856	0.51198	1.01555	0.429194
P60468	Protein transport protein Sec61 subunit beta	SEC61B	9.9743	0.576	0.66586	1.11694	0.743229
P60510	Serine/threonine-protein phosphatase 4 catalytic subunit	PPP4C	35.08	0.899	0.56016	0.63321	0.0032289
P60520	Gamma-aminobutyric acid receptor-associated protein-like 2	GABARAPL2	13.667	0.458	0.37328	1.04332	0.636649
P60660	Myosin light polypeptide 6	MYL6	16.93	1.043	0.89246	0.857777	0.15018
P60709	Actin, cytoplasmic 1	ACTB	41.736	0.275	0.34374	1.25202	0.457744
P60842	Eukaryotic initiation factor 4A-I	EIF4A1	46.153	0.884	0.52378	0.762781	0.00177483
P60866	40S ribosomal protein S20	RPS20	13.373	1.035	0.92516	0.657102	3.34e-07
P60891	Ribose-phosphate pyrophosphokinase 1	PRPS1	34.834	0.873	0.62502	0.735501	0.00790189
P60900	Proteasome subunit alpha type-6	PSMA6	27.399	1.089	0.711	0.72207	0.00451038
P60903	Protein S100-A10	S100A10	11.203	0.761	0.35936	1.47332	0.0163651
P60953	Cell division control protein 42 homolog	CDC42	21.258	1.048	0.89258	2.10887	9.02e-06
P29373	Cellular retinoic acid-binding protein 2	CRABP2	15.693	2.304	0.0174833	0.99635	0.988197
P61006	Ras-related protein Rab-8A	RAB8A	23.668	2.057	0.139143	0.846845	0.689699
P61011	Signal recognition particle 54 kDa protein	SRP54	55.704	0.949	0.81522	1.81531	4.07e-05
P61019	Ras-related protein Rab-2A	RAB2A	23.545	1.031	0.83992	1.05214	0.399844
P61020	Ras-related protein Rab-5B	RAB5B	23.707	0.993	0.95526	1.09907	0.168588
P61024	Cyclin-dependent kinases regulatory subunit 1	CKS1B	9.6601	0.997	0.99428	8.19651	3.16e-05
P61026	Ras-related protein Rab-10	RAB10	22.541	1.024	0.72592	1.02872	0.778933
P61081	NEDD8-conjugating enzyme Ubc12	UBE2M	20.9	1.311	0.27362	1.21081	0.00879536
P61086	Ubiquitin-conjugating enzyme E2 K	UBE2K	22.406	0.949	0.79822	1.05847	0.673338
P61088	Ubiquitin-conjugating enzyme E2 N	UBE2N	17.138	1.141	0.70724	0.987563	0.826234
P61106	Ras-related protein Rab-14	RAB14	23.897	0.838	0.169198	1.16059	0.0530325
P61158	Actin-related protein 3	ACTR3	47.371	0.945	0.7854	1.17279	0.130097
P61160	Actin-related protein 2	ACTR2	44.76	0.87	0.51392	1.35587	0.000127372
P61163	Alpha-centractin	ACTR1A	42.613	0.877	0.58266	1.2812	0.130963
P61201	COP9 signalosome complex subunit 2	COPS2	51.596	1.015	0.90232	1.18058	0.0459048
P61221	ATP-binding cassette sub-family E member 1	ABCE1	67.314	0.997	0.98526	1.1882	0.0376324
P61224	Ras-related protein Rap-1b	RAP1B	20.825	0.819	0.61406	1.77533	0.000227905
P61247	40S ribosomal protein S3a	RPS3A	29.945	0.729	0.27934	0.669374	0.0188596
P61313	60S ribosomal protein L15	RPL15	24.146	0.843	0.25708	0.639976	0.0252834
P61421	V-type proton ATPase subunit d 1	ATP6V0D1	40.329	0.954	0.92866	0.446372	3.49e-05
P61457	Pterin-4-alpha-carbinolamine dehydratase	PCBD1	11.999	1.066	0.71006	1.54462	0.531708
P61513	60S ribosomal protein L37a	RPL37A	10.275	0.742	0.44798	0.632883	0.0482559
P61586	Transforming protein RhoA	RHOA	21.768	0.878	0.57696	0.8703	0.212166
P61587	Rho-related GTP-binding protein RhoE	RND3	27.368	1.129	0.77402	1.53482	0.139977
P61604	10 kDa heat shock protein, mitochondrial	HSPE1	10.932	1.04	0.91516	0.844152	0.5539
P61619	Protein transport protein Sec61 subunit alpha isoform 1	SEC61A1	52.264	1.132	0.73324	1.23272	0.059809
P61758	Prefoldin subunit 3	VBP1	22.626	0.956	0.88418	1.08211	0.464367
P61769	Beta-2-microglobulin	B2M	13.714	0.928	0.71326	0.0632904	3.08e-05
P61812	Transforming growth factor beta-2 proprotein	TGFB2	47.747	1.071	0.86344	2.35492	0.000654675
P61916	NPC intracellular cholesterol transporter 2	NPC2	16.57	1.344	0.45166	1.19984	0.0177097
P61962	DDB1- and CUL4-associated factor 7	DCAF7	38.926	1.21	0.6386	0.591662	0.00142211
P61964	WD repeat-containing protein 5	WDR5	36.588	0.735	0.38946	0.699376	0.0178628
P61966	AP-1 complex subunit sigma-1A	AP1S1	18.733	0.4	0.189136	1.01905	0.946098
P61970	Nuclear transport factor 2	NUTF2	14.478	1.11	0.84448	1.00795	0.0693865
P61978	Heterogeneous nuclear ribonucleoprotein K	HNRNPK	50.976	1.148	0.6445	0.845303	1.07e-05
P61981	14-3-3 protein gamma	YWHAG	28.302	0.952	0.73042	0.943615	0.482099
P62070	Ras-related protein R-Ras2	RRAS2	23.399	1.16	0.46348	1.56368	0.00793353
P62136	Serine/threonine-protein phosphatase PP1-alpha catalytic subunit	PPP1CA	37.512	0.741	0.24888	1.10588	0.251719
P62140	Serine/threonine-protein phosphatase PP1-beta catalytic subunit	PPP1CB	37.186	1.239	0.42398	0.916743	0.555813
P62191	26S proteasome regulatory subunit 4	PSMC1	49.184	0.999	0.9962	0.759028	0.00610581
Q9UL63	Muskelin	MKLN1	84.767	2.246	0.0132972	0.810203	0.654547
P62241	40S ribosomal protein S8	RPS8	24.205	0.741	0.25302	0.774475	0.0888839
P62244	40S ribosomal protein S15a	RPS15A	14.839	0.901	0.72352	0.614526	0.00828097
P62249	40S ribosomal protein S16	RPS16	16.445	1.074	0.76854	1.17468	0.272908
P62256	Ubiquitin-conjugating enzyme E2 H	UBE2H	20.655	1.016	0.98776	0.642505	0.016164
P62258	14-3-3 protein epsilon	YWHAE	29.174	1.1	0.63568	0.914839	0.057725
P62263	40S ribosomal protein S14	RPS14	16.273	0.952	0.93048	1.16359	0.406599
P62273	40S ribosomal protein S29	RPS29	6.6767	1.284	0.83364	0.199306	0.109728
P62280	40S ribosomal protein S11	RPS11	18.431	0.831	0.65878	0.725132	0.0793605
P62304	Small nuclear ribonucleoprotein E	SNRPE	10.803	0.923	0.94084	11.5872	7.96e-05
P62310	U6 snRNA-associated Sm-like protein LSm3	LSM3	11.845	1.731	0.186421	0.929235	0.431919
P62314	Small nuclear ribonucleoprotein Sm D1	SNRPD1	13.281	0.716	0.82364	1.02817	0.773426
P62316	Small nuclear ribonucleoprotein Sm D2	SNRPD2	13.527	1.235	0.7135	1.21934	0.271743
P62318	Small nuclear ribonucleoprotein Sm D3	SNRPD3	13.916	0.914	0.92778	1.45202	0.0461673
P62333	26S proteasome regulatory subunit 10B	PSMC6	44.172	0.973	0.83638	1.01625	0.824937
P62341	Thioredoxin reductase-like selenoprotein T	SELENOT	22.324	0.892	0.64884	1.60619	0.00197697
P62380	TATA box-binding protein-like protein 1	TBPL1	20.886	0.609	0.3826	0.76436	0.270588
P47895	Aldehyde dehydrogenase family 1 member A3	ALDH1A3	56.108	2.242	0.0181972	0.920465	0.110414
P62495	Eukaryotic peptide chain release factor subunit 1	ETF1	49.03	0.907	0.58096	0.766363	0.0893901
P62633	Cellular nucleic acid-binding protein	CNBP	19.463	1.35	0.2008	0.918821	0.510808
P62699	Protein yippee-like 5	YPEL5	13.841	1.106	0.76182	1.6459	0.104314
P62714	Serine/threonine-protein phosphatase 2A catalytic subunit beta isoform	PPP2CB	35.575	1.098	0.3731	1.0623	0.32256
P62760	Visinin-like protein 1	VSNL1	22.142	1.083	0.61452	2.16351	0.00244398
P62805	Histone H4	H4C1	11.367	0.864	0.168395	1.29131	0.0228302
P62820	Ras-related protein Rab-1A	RAB1A	22.677	0.378	0.32416	1.15988	0.0460313
P62826	GTP-binding nuclear protein Ran	RAN	24.423	0.925	0.7219	1.29821	0.0311904
P62834	Ras-related protein Rap-1A	RAP1A	20.987	0.957	0.81608	1.10338	0.251581
P62847	40S ribosomal protein S24	RPS24	15.423	0.727	0.30016	0.753075	0.00938291
P62851	40S ribosomal protein S25	RPS25	13.742	0.88	0.90492	0.0865735	0.000303002
P62873	Guanine nucleotide-binding protein G(I)/G(S)/G(T) subunit beta-1	GNB1	37.377	0.963	0.84104	1.19424	0.120232
P62879	Guanine nucleotide-binding protein G(I)/G(S)/G(T) subunit beta-2	GNB2	37.331	1.059	0.8075	1.38119	0.00623468
P62888	60S ribosomal protein L30	RPL30	12.784	0.91	0.85248	1.1644	0.543295
P62906	60S ribosomal protein L10a	RPL10A	24.831	0.755	0.111518	0.699383	0.00953873
P62913	60S ribosomal protein L11	RPL11	20.252	1.013	0.96722	1.17711	0.385953
P62937	Peptidyl-prolyl cis-trans isomerase A	PPIA	18.012	1.201	0.54394	1.41803	0.129469
P62942	Peptidyl-prolyl cis-trans isomerase FKBP1A	FKBP1A	11.951	0.956	0.93512	0.95977	0.464375
P62979	Ubiquitin-40S ribosomal protein S27a	RPS27A	17.965	0.886	0.45058	0.711044	0.000382774
P62993	Growth factor receptor-bound protein 2	GRB2	25.206	1.026	0.943	0.610262	0.000131721
P62995	Transformer-2 protein homolog beta	TRA2B	33.665	1.117	0.7698	0.286026	5.11e-06
P63000	Ras-related C3 botulinum toxin substrate 1	RAC1	21.45	0.873	0.169198	0.962264	0.676239
P63010	AP-2 complex subunit beta	AP2B1	104.55	1.026	0.80868	1.12676	0.0348778
P63027	Vesicle-associated membrane protein 2	VAMP2	12.663	0.806	0.59996	1.16831	0.47496
P63096	Guanine nucleotide-binding protein G(i) subunit alpha-1	GNAI1	40.361	1.052	0.77922	1.37281	0.0819158
P63098	Calcineurin subunit B type 1	PPP3R1	19.3	0.849	0.5864	0.673344	0.0186161
P63104	14-3-3 protein zeta/delta	YWHAZ	27.745	1.034	0.7022	1.12703	0.00583102
P63151	Serine/threonine-protein phosphatase 2A 55 kDa regulatory subunit B alpha isoform	PPP2R2A	51.691	1.095	0.78952	1.25801	0.0764301
P63162	Small nuclear ribonucleoprotein-associated protein N	SNRPN	24.614	1.28	0.42894	1.86814	2.12e-05
P63165	Small ubiquitin-related modifier 1	SUMO1	11.557	0.951	0.84462	0.862777	0.0754826
P63167	Dynein light chain 1, cytoplasmic	DYNLL1	10.366	0.976	0.84142	0.761426	0.0143412
P63172	Dynein light chain Tctex-type 1	DYNLT1	12.452	0.972	0.90984	1.08288	0.105428
P63173	60S ribosomal protein L38	RPL38	8.2178	0.847	0.67604	0.579333	0.000128225
P63208	S-phase kinase-associated protein 1	SKP1	18.658	1.251	0.43218	0.722205	0.162561
P63218	Guanine nucleotide-binding protein G(I)/G(S)/G(O) subunit gamma-5	GNG5	7.3184	0.877	0.78154	1.87729	0.00226324
P63220	40S ribosomal protein S21	RPS21	9.1113	1.236	0.4825	0.904439	0.374072
P63241	Eukaryotic translation initiation factor 5A-1	EIF5A	16.832	0.969	0.83818	0.649058	0.00095015
P63244	Receptor of activated protein C kinase 1	RACK1	35.076	0.935	0.24868	0.828877	0.00584754
P63261	Actin, cytoplasmic 2	ACTG1	41.792	0.905	0.198122	0.879271	0.000967158
P63272	Transcription elongation factor SPT4	SUPT4H1	13.193	0.774	0.52142	0.341795	0.141127
P63279	SUMO-conjugating enzyme UBC9	UBE2I	18.007	1.06	0.85968	1.4831	0.00266424
P67775	Serine/threonine-protein phosphatase 2A catalytic subunit alpha isoform	PPP2CA	35.594	0.742	0.71522	0.610913	0.00272294
P67870	Casein kinase II subunit beta	CSNK2B	24.942	0.865	0.5706	1.19926	0.136293
P67936	Tropomyosin alpha-4 chain	TPM4	28.521	1.015	0.97232	0.786784	0.256774
P68032	Actin, alpha cardiac muscle 1	ACTC1	42.019	1.06	0.58568	0.890449	0.418562
P68036	Ubiquitin-conjugating enzyme E2 L3	UBE2L3	17.861	1.347	0.3108	1.07896	0.0255053
P68104	Elongation factor 1-alpha 1	EEF1A1	50.14	0.901	0.59042	1.49363	0.0103955
P68363	Tubulin alpha-1B chain	TUBA1B	50.151	0.996	0.97484	0.904204	0.153948
P68366	Tubulin alpha-4A chain	TUBA4A	49.924	1.426	0.67556	0.749157	0.262096
P68371	Tubulin beta-4B chain	TUBB4B	49.83	1.018	0.90272	0.885663	6.2e-07
P68400	Casein kinase II subunit alpha	CSNK2A1	45.143	0.886	0.51076	0.856378	0.0658069
P68402	Platelet-activating factor acetylhydrolase IB subunit beta	PAFAH1B2	25.569	1.115	0.79904	1.43428	0.00102456
P68871	Hemoglobin subunit beta	HBB	15.998	1.086	0.57956	0.674332	0.399952
P69905	Hemoglobin subunit alpha	HBA1	15.257	1.995	0.28018	0.972476	0.927353
P78318	Immunoglobulin-binding protein 1	IGBP1	39.221	1.519	0.092636	1.1642	0.182775
P78330	Phosphoserine phosphatase	PSPH	25.007	2.387	0.054156	1.02279	0.944884
P78344	Eukaryotic translation initiation factor 4 gamma 2	EIF4G2	102.36	1.021	0.846	0.976932	0.298744
P78345	Ribonuclease P protein subunit p38	RPP38	31.834	0.972	0.92528	1.32939	0.25912
P78346	Ribonuclease P protein subunit p30	RPP30	29.321	1.003	0.98974	1.66499	0.00615743
P78347	General transcription factor II-I	GTF2I	112.42	0.961	0.81632	1.23955	0.0357937
P78356	Phosphatidylinositol 5-phosphate 4-kinase type-2 beta	PIP4K2B	47.377	0.304	0.162101	1.15446	0.658543
P78371	T-complex protein 1 subunit beta	CCT2	57.488	0.999	0.99074	0.648546	7.29e-06
P78406	mRNA export factor	RAE1	40.968	1.164	0.44392	1.60501	0.0382227
P78417	Glutathione S-transferase omega-1	GSTO1	27.566	0.968	0.88476	0.818083	0.0052411
P78508	ATP-sensitive inward rectifier potassium channel 10	KCNJ10	42.508	0.932	0.8782	0.662386	0.120585
P78527	DNA-dependent protein kinase catalytic subunit	PRKDC	469.08	0.975	0.82098	1.61775	0.0002901
P78536	Disintegrin and metalloproteinase domain-containing protein 17	ADAM17	93.02	0.955	0.8484	1.09811	0.143421
P78540	Arginase-2, mitochondrial	ARG2	38.577	3.046	0.34728	0.908218	0.791976
P78560	Death domain-containing protein CRADD	CRADD	22.745	0.934	0.85272	0.536186	0.0431786
P80217	Interferon-induced 35 kDa protein	IFI35	31.546	1.348	0.40784	0.934803	0.700725
P80297	Metallothionein-1X	MT1X	6.0683	1.278	0.66636	4.03163	0.000744068
P80404	4-aminobutyrate aminotransferase, mitochondrial	ABAT	56.438	1.258	0.54058	0.762574	0.239889
P80723	Brain acid soluble protein 1	BASP1	22.693	1.078	0.81904	1.04884	0.169901
P81274	G-protein-signaling modulator 2	GPSM2	76.661	1.067	0.90912	0.739045	0.000349462
P82094	TATA element modulatory factor	TMF1	122.84	1.188	0.61872	0.465656	0.000288924
P82650	28S ribosomal protein S22, mitochondrial	MRPS22	41.28	1.146	0.50446	0.823194	0.0920846
P82664	28S ribosomal protein S10, mitochondrial	MRPS10	22.999	1.041	0.8531	0.276514	0.141257
P82673	28S ribosomal protein S35, mitochondrial	MRPS35	36.844	1.096	0.85164	1.87893	0.0157398
P82675	28S ribosomal protein S5, mitochondrial	MRPS5	48.006	0.972	0.9268	1.03704	0.448674
P82909	28S ribosomal protein S36, mitochondrial	MRPS36	11.466	1.11	0.78472	1.99279	4.15e-06
P82930	28S ribosomal protein S34, mitochondrial	MRPS34	25.65	0.873	0.74824	0.76992	0.0785143
P82933	28S ribosomal protein S9, mitochondrial	MRPS9	45.834	1.04	0.83758	1.11983	0.114355
Q8N3J3	Uncharacterized protein C17orf53	C17orf53	69.77	2.229	0.0103192	0.917211	0.718947
P82979	SAP domain-containing ribonucleoprotein	SARNP	23.671	0.996	0.98918	1.03359	0.559808
P83111	Serine beta-lactamase-like protein LACTB, mitochondrial	LACTB	60.693	1.227	0.8002	1.36803	0.0114406
P83436	Conserved oligomeric Golgi complex subunit 7	COG7	86.343	1.034	0.89806	1.30492	0.0218465
P83731	60S ribosomal protein L24	RPL24	17.779	0.79	0.5097	1.3352	0.411515
P83876	Thioredoxin-like protein 4A	TXNL4A	16.786	1.476	0.23004	0.922669	0.261526
P83916	Chromobox protein homolog 1	CBX1	21.418	0.845	0.79362	0.527342	0.0393545
P84022	Mothers against decapentaplegic homolog 3	SMAD3	48.08	0.79	0.57212	0.955051	0.824043
P84077	ADP-ribosylation factor 1	ARF1	20.697	1.057	0.63974	1.49858	0.000248169
P84085	ADP-ribosylation factor 5	ARF5	20.529	0.846	0.27016	1.76936	7.14e-05
P84090	Enhancer of rudimentary homolog	ERH	12.259	1.283	0.39098	0.974106	0.661996
P84095	Rho-related GTP-binding protein RhoG	RHOG	21.308	1.251	0.41894	1.20516	0.0325575
P84098	60S ribosomal protein L19	RPL19	23.466	0.745	0.42028	0.550096	0.00385513
P84103	Serine/arginine-rich splicing factor 3	SRSF3	19.329	3.146	0.163199	0.995167	0.975428
P85037	Forkhead box protein K1	FOXK1	75.456	1.171	0.5697	1.35817	0.00851456
P85298	Rho GTPase-activating protein 8	ARHGAP8	53.483	1.401	0.32212	1.20994	0.0412334
P98170	E3 ubiquitin-protein ligase XIAP	XIAP	56.684	1.117	0.69304	0.786422	0.00791442
P98175	RNA-binding protein 10	RBM10	103.53	1.079	0.7525	0.630802	5.34e-05
P98179	RNA-binding protein 3	RBM3	17.17	1.296	0.26804	0.895652	0.271573
P98196	Probable phospholipid-transporting ATPase IH	ATP11A	129.75	1.856	0.53856	0.811836	0.171286
Q00169	Phosphatidylinositol transfer protein alpha isoform	PITPNA	31.806	0.954	0.72742	1.11591	0.256983
Q00325	Phosphate carrier protein, mitochondrial	SLC25A3	40.094	1.208	0.2087	1.49715	0.135115
Q00341	Vigilin	HDLBP	141.45	0.763	0.50214	0.923309	0.153024
Q00403	Transcription initiation factor IIB	GTF2B	34.833	1.162	0.40488	1.42601	0.0386976
Q00526	Cyclin-dependent kinase 3	CDK3	35.045	0.669	0.3701	0.963012	0.803695
Q00534	Cyclin-dependent kinase 6	CDK6	36.938	0.781	0.2192	0.899809	0.118742
Q00535	Cyclin-dependent-like kinase 5	CDK5	33.304	1.075	0.85888	0.727899	0.309319
Q00577	Transcriptional activator protein Pur-alpha	PURA	34.91	1.169	0.2855	0.679938	0.00114152
Q00610	Clathrin heavy chain 1	CLTC	191.61	1.075	0.57074	1.35653	0.000147295
Q00613	Heat shock factor protein 1	HSF1	57.26	0.823	0.50278	1.11536	0.0573345
Q00653	Nuclear factor NF-kappa-B p100 subunit	NFKB2	96.748	0.768	0.3344	0.941792	0.0961625
Q00688	Peptidyl-prolyl cis-trans isomerase FKBP3	FKBP3	25.177	1.042	0.89162	1.14977	0.0926033
Q00796	Sorbitol dehydrogenase	SORD	38.324	0.966	0.9083	1.31218	0.000188996
Q00839	Heterogeneous nuclear ribonucleoprotein U	HNRNPU	90.583	0.813	0.38132	1.1455	0.273779
Q01082	Spectrin beta chain, non-erythrocytic 1	SPTBN1	274.61	1.014	0.9006	1.31108	0.0153105
Q01085	Nucleolysin TIAR	TIAL1	41.59	1.079	0.8083	0.916419	0.525942
Q01105	Protein SET	SET	33.488	0.829	0.191821	0.858973	0.016575
Q01130	Serine/arginine-rich splicing factor 2	SRSF2	25.476	0.994	0.97616	0.837752	0.0238881
Q01167	Forkhead box protein K2	FOXK2	69.061	1.157	0.82532	0.647764	0.446601
Q01196	Runt-related transcription factor 1	RUNX1	48.736	1.443	0.7853	0.973991	0.795737
Q01433	AMP deaminase 2	AMPD2	100.69	1.003	0.98788	0.916921	0.369414
Q01459	Di-N-acetylchitobiase	CTBS	43.759	1.301	0.34412	0.810346	0.0262627
Q01469	Fatty acid-binding protein 5	FABP5	15.164	1.104	0.8073	1.19309	0.250971
Q01484	Ankyrin-2	ANK2	433.71	1.463	0.22746	1.15733	0.892122
Q01518	Adenylyl cyclase-associated protein 1	CAP1	51.901	0.874	0.33364	1.02316	0.723285
Q01581	Hydroxymethylglutaryl-CoA synthase, cytoplasmic	HMGCS1	57.293	0.739	0.080682	1.38146	0.0013969
Q01650	Large neutral amino acids transporter small subunit 1	SLC7A5	55.01	1.25	0.133222	1.93652	4.97e-05
Q01780	Exosome component 10	EXOSC10	100.83	0.757	0.3375	1.98767	0.00148011
Q01804	OTU domain-containing protein 4	OTUD4	124.04	0.942	0.91674	1.4989	0.00145078
Q01813	ATP-dependent 6-phosphofructokinase, platelet type	PFKP	85.595	1.032	0.87916	1.27797	0.000105397
Q01844	RNA-binding protein EWS	EWSR1	68.477	0.982	0.95558	1.0797	0.366373
Q01970	1-phosphatidylinositol 4,5-bisphosphate phosphodiesterase beta-3	PLCB3	138.8	0.914	0.78174	1.13652	0.133295
Q02127	Dihydroorotate dehydrogenase (quinone), mitochondrial	DHODH	42.867	1.129	0.91178	2.12423	0.0108052
Q02218	2-oxoglutarate dehydrogenase, mitochondrial	OGDH	115.93	0.957	0.8993	1.84025	0.000136523
Q02241	Kinesin-like protein KIF23	KIF23	110.06	0.972	0.93658	0.981544	0.384408
Q02388	Collagen alpha-1(VII) chain	COL7A1	295.22	0.841	0.69644	0.736741	0.591613
Q02447	Transcription factor Sp3	SP3	81.924	1.102	0.87424	0.400004	0.0238805
Q02543	60S ribosomal protein L18a	RPL18A	20.762	0.784	0.47946	0.498752	0.0100328
Q02750	Dual specificity mitogen-activated protein kinase kinase 1	MAP2K1	43.439	0.807	0.27796	0.982752	0.800756
Q02790	Peptidyl-prolyl cis-trans isomerase FKBP4	FKBP4	51.804	0.956	0.55866	0.76964	0.00453539
Q02809	Procollagen-lysine,2-oxoglutarate 5-dioxygenase 1	PLOD1	83.549	0.919	0.659	1.11635	0.0933661
Q02818	Nucleobindin-1	NUCB1	53.879	0.752	0.42188	0.408971	0.000983143
Q02833	Ras association domain-containing protein 7	RASSF7	39.945	0.86	0.60928	0.653045	0.304095
Q9H2C2	Protein ARV1	ARV1	31.052	2.17	0.044277	0.975136	0.88004
Q02978	Mitochondrial 2-oxoglutarate/malate carrier protein	SLC25A11	34.061	1.042	0.33276	1.0182	0.835542
Q03001	Dystonin	DST	860.65	1.005	0.97906	1.15519	0.171229
Q03111	Protein ENL	MLLT1	62.055	1.169	0.67554	0.389982	0.010999
Q03135	Caveolin-1	CAV1	20.471	1.148	0.122038	1.27693	0.078443
Q03154	Aminoacylase-1	ACY1	45.884	1.289	0.51836	1.37957	0.00750165
Q03252	Lamin-B2	LMNB2	69.948	0.961	0.91284	0.639952	0.000540179
Q03393	6-pyruvoyl tetrahydrobiopterin synthase	PTS	16.386	1.183	0.76826	0.523213	0.00371339
Q03405	Urokinase plasminogen activator surface receptor	PLAUR	36.978	0.669	0.098203	1.09004	0.428492
Q03426	Mevalonate kinase	MVK	42.45	0.924	0.8166	2.2369	2.06e-05
Q03518	Antigen peptide transporter 1	TAP1	87.217	0.72	0.4439	1.65502	0.0735179
Q03519	Antigen peptide transporter 2	TAP2	75.663	0.67	0.142078	1.16442	0.436388
Q04206	Transcription factor p65	RELA	60.218	1.047	0.9089	0.639138	0.00167252
Q04323	UBX domain-containing protein 1	UBXN1	33.325	1.174	0.69486	0.675166	0.000266215
Q04446	1,4-alpha-glucan-branching enzyme	GBE1	80.473	0.786	0.31454	1.19396	0.0956507
Q04656	Copper-transporting ATPase 1	ATP7A	163.37	1.222	0.53092	1.20669	0.656348
Q04721	Neurogenic locus notch homolog protein 2	NOTCH2	265.4	0.727	0.70454	0.0628493	5.25e-06
Q04724	Transducin-like enhancer protein 1	TLE1	83.2	0.838	0.52568	1.21902	0.0450826
Q04760	Lactoylglutathione lyase	GLO1	20.777	1.174	0.6774	1.11411	0.316895
Q04837	Single-stranded DNA-binding protein, mitochondrial	SSBP1	17.259	1.154	0.67818	0.995449	0.950148
Q04864	Proto-oncogene c-Rel	REL	68.519	0.955	0.82028	0.615137	0.474797
Q04912	Macrophage-stimulating protein receptor	MST1R	152.24	0.786	0.74872	0.814863	0.0491671
Q04917	14-3-3 protein eta	YWHAH	28.218	1.057	0.72206	0.675763	0.00175703
Q05048	Cleavage stimulation factor subunit 1	CSTF1	48.357	1.044	0.76414	0.773895	0.0182088
Q05086	Ubiquitin-protein ligase E3A	UBE3A	100.69	0.875	0.42784	1.25043	0.0184563
Q05209	Tyrosine-protein phosphatase non-receptor type 12	PTPN12	88.105	0.958	0.75256	0.91002	0.0484803
Q05519	Serine/arginine-rich splicing factor 11	SRSF11	53.542	0.877	0.84368	0.226897	4.16e-05
Q05655	Protein kinase C delta type	PRKCD	77.504	0.789	0.2885	1.27925	0.0338731
Q05682	Caldesmon	CALD1	93.23	1.34	0.5707	0.916667	0.496664
Q05932	Folylpolyglutamate synthase, mitochondrial	FPGS	64.608	0.8	0.75956	0.776786	0.00811841
Q05DH4	Protein FAM160A1	FAM160A1	116.62	1.274	0.56896	1.38399	0.416621
Q06124	Tyrosine-protein phosphatase non-receptor type 11	PTPN11	68.436	0.898	0.30658	1.28183	0.0172926
Q06203	Amidophosphoribosyltransferase	PPAT	57.398	1.177	0.084244	1.57032	0.00374081
Q06210	Glutamine--fructose-6-phosphate aminotransferase [isomerizing] 1	GFPT1	78.806	0.808	0.070502	0.962858	0.6658
Q06265	Exosome complex component RRP45	EXOSC9	48.948	0.704	0.198319	1.36979	0.211666
Q06323	Proteasome activator complex subunit 1	PSME1	28.723	1.106	0.58426	1.32225	0.0767458
Q06481	Amyloid-like protein 2	APLP2	86.955	1.373	0.3534	1.14993	0.162735
Q06546	GA-binding protein alpha chain	GABPA	51.295	1.142	0.8531	0.931711	0.714476
Q06547	GA-binding protein subunit beta-1	GABPB1	42.482	0.914	0.88932	1.99859	0.00918182
Q06587	E3 ubiquitin-protein ligase RING1	RING1	42.429	0.983	0.96328	0.663579	0.0135657
Q06609	DNA repair protein RAD51 homolog 1	RAD51	36.966	0.748	0.45002	0.467925	0.00138578
Q06830	Peroxiredoxin-1	PRDX1	22.11	1.091	0.82	0.943219	0.614454
Q07002	Cyclin-dependent kinase 18	CDK18	54.424	0.619	0.56296	1.17162	0.00510912
Q07020	60S ribosomal protein L18	RPL18	21.634	0.744	0.2845	0.608585	0.0300219
Q07021	Complement component 1 Q subcomponent-binding protein, mitochondrial	C1QBP	31.362	1.126	0.65682	0.58187	0.00113043
Q07065	Cytoskeleton-associated protein 4	CKAP4	66.022	1.065	0.69258	1.11977	0.0331418
Q07157	Tight junction protein ZO-1	TJP1	195.46	1.072	0.57238	0.865878	0.0899272
Q07283	Trichohyalin	TCHH	253.92	1.136	0.69206	0.545176	0.000706344
Q07617	Sperm-associated antigen 1	SPAG1	103.64	0.663	0.30504	1.21398	0.100353
Q07666	KH domain-containing, RNA-binding, signal transduction-associated protein 1	KHDRBS1	48.227	0.796	0.59578	1.86856	0.0306218
Q07866	Kinesin light chain 1	KLC1	65.309	0.895	0.7461	0.739184	0.0119613
Q07955	Serine/arginine-rich splicing factor 1	SRSF1	27.744	1.033	0.9596	0.812452	0.0981164
Q07960	Rho GTPase-activating protein 1	ARHGAP1	50.435	1.06	0.78112	1.2757	0.00500212
Q08043	Alpha-actinin-3	ACTN3	103.24	1.442	0.40408	1.17667	0.429459
Q08211	ATP-dependent RNA helicase A	DHX9	140.96	0.763	0.3881	1.05188	0.466457
Q08257	Quinone oxidoreductase	CRYZ	35.206	0.849	0.64008	1.03083	0.674892
Q08345	Epithelial discoidin domain-containing receptor 1	DDR1	101.13	1.079	0.63118	2.21856	0.0226025
Q08378	Golgin subfamily A member 3	GOLGA3	167.35	0.883	0.73746	0.443827	0.000499102
Q08379	Golgin subfamily A member 2	GOLGA2	113.08	1.028	0.92708	0.647414	3.37e-06
Q08380	Galectin-3-binding protein	LGALS3BP	65.33	0.909	0.35656	1.12213	0.149553
Q08554	Desmocollin-1	DSC1	99.986	0.846	0.63848	0.696802	0.0666723
Q08752	Peptidyl-prolyl cis-trans isomerase D	PPID	40.763	1.016	0.93088	1.08861	0.335232
Q08945	FACT complex subunit SSRP1	SSRP1	81.074	0.977	0.97226	0.647566	0.208653
Q08AE8	Protein spire homolog 1	SPIRE1	85.543	1.393	0.32972	0.881474	0.424737
Q08AM6	Protein VAC14 homolog	VAC14	87.972	1.057	0.8505	1.20114	0.0786202
Q08J23	RNA cytosine C(5)-methyltransferase NSUN2	NSUN2	86.47	0.902	0.717	1.13331	0.0215951
Q09028	Histone-binding protein RBBP4	RBBP4	47.655	1.206	0.53602	0.447474	1.42e-05
Q09161	Nuclear cap-binding protein subunit 1	NCBP1	91.838	0.894	0.47564	1.27981	0.000103624
Q09666	Neuroblast differentiation-associated protein AHNAK	AHNAK	629.09	1.092	0.78824	1.01268	0.944601
Q0JRZ9	F-BAR domain only protein 2	FCHO2	88.923	1.08	0.77914	0.738244	0.0593834
Q0PNE2	Elongator complex protein 6	ELP6	29.793	1.035	0.95048	0.98501	0.91834
Q0VDF9	Heat shock 70 kDa protein 14	HSPA14	54.794	1.184	0.37512	0.679469	0.00353731
Q0VDG4	Secernin-3	SCRN3	48.544	2.193	0.123361	0.76506	0.382264
Q10472	Polypeptide N-acetylgalactosaminyltransferase 1	GALNT1	64.218	1.179	0.68994	0.801831	0.00265362
Q10567	AP-1 complex subunit beta-1	AP1B1	104.64	1.151	0.24904	1.37888	0.0133016
Q10570	Cleavage and polyadenylation specificity factor subunit 1	CPSF1	160.88	0.725	0.23254	0.871583	0.449228
Q10713	Mitochondrial-processing peptidase subunit alpha	PMPCA	58.252	1.062	0.83086	1.07716	0.323678
Q12765	Secernin-1	SCRN1	46.382	1.085	0.72668	0.867836	0.0293754
Q12768	WASH complex subunit 5	WASHC5	134.28	1.154	0.6058	1.26338	0.106369
Q12769	Nuclear pore complex protein Nup160	NUP160	162.12	0.91	0.66456	1.48814	0.00227562
Q12770	Sterol regulatory element-binding protein cleavage-activating protein	SCAP	139.73	1.399	0.44446	1.14814	0.247003
Q12774	Rho guanine nucleotide exchange factor 5	ARHGEF5	176.8	4.131	0.2229	0.886969	0.20525
Q12788	Transducin beta-like protein 3	TBL3	89.034	0.742	0.40736	1.83703	0.0177783
Q12789	General transcription factor 3C polypeptide 1	GTF3C1	238.87	0.814	0.6554	1.19327	0.384689
Q12792	Twinfilin-1	TWF1	40.282	0.926	0.62058	1.03839	0.227055
Q12797	Aspartyl/asparaginyl beta-hydroxylase	ASPH	85.862	0.763	0.2073	0.823936	0.0171131
Q12800	Alpha-globin transcription factor CP2	TFCP2	57.255	1.161	0.70794	1.05004	0.789663
Q12802	A-kinase anchor protein 13	AKAP13	307.55	1.182	0.34666	0.989941	0.844016
Q12824	SWI/SNF-related matrix-associated actin-dependent regulator of chromatin subfamily B member 1	SMARCB1	44.141	1.402	0.73646	0.799531	0.427094
Q12830	Nucleosome-remodeling factor subunit BPTF	BPTF	338.26	1	0.9995	0.644477	0.00875924
Q12834	Cell division cycle protein 20 homolog	CDC20	54.722	0.739	0.55296	0.392204	7.68e-05
Q12846	Syntaxin-4	STX4	34.18	0.865	0.32704	0.809759	0.39245
Q12849	G-rich sequence factor 1	GRSF1	53.126	1.004	0.98482	0.711265	8.92e-05
Q12872	Splicing factor, suppressor of white-apricot homolog	SFSWAP	104.82	1.134	0.6804	0.627449	0.0146539
Q12874	Splicing factor 3A subunit 3	SF3A3	58.848	0.95	0.81058	0.630402	0.00796231
Q12888	TP53-binding protein 1	TP53BP1	213.57	1.24	0.53856	0.683359	0.28304
Q12894	Interferon-related developmental regulator 2	IFRD2	54.813	1.384	0.38106	1.05615	0.848726
Q12904	Aminoacyl tRNA synthase complex-interacting multifunctional protein 1	AIMP1	34.352	1.3	0.52492	1.0051	0.973908
Q12905	Interleukin enhancer-binding factor 2	ILF2	43.062	0.95	0.78248	1.06065	0.33322
Q12906	Interleukin enhancer-binding factor 3	ILF3	95.337	0.942	0.85404	0.822028	0.032962
Q12907	Vesicular integral-membrane protein VIP36	LMAN2	40.228	0.879	0.121417	1.40897	1.02e-05
Q12929	Epidermal growth factor receptor kinase substrate 8	EPS8	91.88	0.996	0.9796	1.11421	0.000265703
Q12931	Heat shock protein 75 kDa, mitochondrial	TRAP1	80.109	1.205	0.160702	1.49271	7.33e-05
Q12933	TNF receptor-associated factor 2	TRAF2	55.859	2.255	0.34492	0.8683	0.370948
Q12962	Transcription initiation factor TFIID subunit 10	TAF10	21.711	1.31	0.3331	0.898624	0.395867
Q12965	Unconventional myosin-Ie	MYO1E	127.06	1.074	0.68882	1.28906	0.01253
Q12968	Nuclear factor of activated T-cells, cytoplasmic 3	NFATC3	115.59	1.203	0.39112	1.50347	0.0986756
Q12979	Active breakpoint cluster region-related protein	ABR	97.597	2.706	0.40152	0.709439	0.0636397
Q12981	Vesicle transport protein SEC20	BNIP1	26.132	0.885	0.8063	0.956247	0.410372
Q12982	BCL2/adenovirus E1B 19 kDa protein-interacting protein 2	BNIP2	36.017	1.119	0.67204	1.30112	0.000716141
Q12986	Transcriptional repressor NF-X1	NFX1	124.39	1.283	0.476	0.989746	0.816594
Q12996	Cleavage stimulation factor subunit 3	CSTF3	82.921	0.926	0.6279	1.223	0.00885054
Q13011	Delta(3,5)-Delta(2,4)-dienoyl-CoA isomerase, mitochondrial	ECH1	35.816	1.111	0.50628	0.803951	0.00402754
Q13017	Rho GTPase-activating protein 5	ARHGAP5	172.46	1.425	0.27012	1.15444	0.00244514
Q13033	Striatin-3	STRN3	87.208	0.983	0.92206	0.727359	0.0572945
Q13042	Cell division cycle protein 16 homolog	CDC16	71.655	1.045	0.91094	1.02941	0.850253
Q13045	Protein flightless-1 homolog	FLII	144.75	0.944	0.67522	1.0258	0.460976
Q13049	E3 ubiquitin-protein ligase TRIM32	TRIM32	71.988	1.085	0.82746	0.704763	0.05025
Q13057	Bifunctional coenzyme A synthase	COASY	62.328	0.995	0.99014	1.42312	0.0946923
Q13064	Probable E3 ubiquitin-protein ligase makorin-3	MKRN3	55.644	1.229	0.7526	0.309421	0.00418874
Q13084	39S ribosomal protein L28, mitochondrial	MRPL28	30.156	1.168	0.48482	1.59253	0.102139
Q13085	Acetyl-CoA carboxylase 1	ACACA	265.55	1.079	0.60236	1.40079	1.83e-05
Q13098	COP9 signalosome complex subunit 1	GPS1	55.536	0.978	0.8281	1.09587	0.170733
Q13107	Ubiquitin carboxyl-terminal hydrolase 4	USP4	108.56	0.456	0.25392	0.874067	0.628867
Q13123	Protein Red	IK	65.601	0.9	0.92682	0.271235	0.0155735
Q13126	S-methyl-5'-thioadenosine phosphorylase	MTAP	31.236	1.072	0.79132	0.965715	0.503529
Q13131	5'-AMP-activated protein kinase catalytic subunit alpha-1	PRKAA1	64.009	0.92	0.59808	1.03784	0.729808
Q13136	Liprin-alpha-1	PPFIA1	135.78	1.015	0.9314	0.695904	0.000110934
Q13137	Calcium-binding and coiled-coil domain-containing protein 2	CALCOCO2	52.253	1.128	0.79082	0.713532	0.10407
Q13144	Translation initiation factor eIF-2B subunit epsilon	EIF2B5	80.379	1.114	0.87928	1.49127	0.0621623
Q13148	TAR DNA-binding protein 43	TARDBP	44.739	0.799	0.55966	0.583268	0.00964639
Q13151	Heterogeneous nuclear ribonucleoprotein A0	HNRNPA0	30.84	1.01	0.96312	1.4943	0.000733065
Q13155	Aminoacyl tRNA synthase complex-interacting multifunctional protein 2	AIMP2	35.348	1.069	0.66954	1.58681	0.00296954
Q13158	FAS-associated death domain protein	FADD	23.279	0.892	0.81136	1.31619	0.150589
Q13162	Peroxiredoxin-4	PRDX4	30.54	0.953	0.80374	0.761703	0.00053093
Q13177	Serine/threonine-protein kinase PAK 2	PAK2	58.042	1.066	0.33	0.77433	0.000125672
Q13185	Chromobox protein homolog 3	CBX3	20.811	1.083	0.85146	0.577595	0.000163664
Q13188	Serine/threonine-protein kinase 3	STK3	56.3	0.866	0.47042	0.698695	0.00570293
Q13190	Syntaxin-5	STX5	39.672	0.807	0.29646	0.979709	0.735288
Q13200	26S proteasome non-ATPase regulatory subunit 2	PSMD2	100.2	0.971	0.81904	1.05047	0.648954
Q13206	Probable ATP-dependent RNA helicase DDX10	DDX10	100.89	0.914	0.90448	1.55374	0.167145
Q13217	DnaJ homolog subfamily C member 3	DNAJC3	57.579	0.992	0.98866	2.1769	0.0289495
Q13242	Serine/arginine-rich splicing factor 9	SRSF9	25.542	1.241	0.65556	0.919502	0.698653
Q13263	Transcription intermediary factor 1-beta	TRIM28	88.549	1.054	0.75258	0.576963	1.08e-06
Q13268	Dehydrogenase/reductase SDR family member 2, mitochondrial	DHRS2	29.926	0.448	0.135175	1.24085	0.325603
Q13277	Syntaxin-3	STX3	33.155	1.207	0.76748	0.693643	0.349393
Q13283	Ras GTPase-activating protein-binding protein 1	G3BP1	52.164	1.138	0.61338	0.787507	0.018271
Q13287	N-myc-interactor	NMI	35.056	1.263	0.35058	1.04651	0.552261
Q13303	Voltage-gated potassium channel subunit beta-2	KCNAB2	41	2.066	0.23608	1.0615	0.301239
Q13308	Inactive tyrosine-protein kinase 7	PTK7	118.39	1.123	0.67702	1.73413	3.08e-05
Q13310	Polyadenylate-binding protein 4	PABPC4	70.782	0.808	0.44948	0.972308	0.563738
Q13315	Serine-protein kinase ATM	ATM	350.68	1.782	0.83686	0.77669	0.456514
Q13325	Interferon-induced protein with tetratricopeptide repeats 5	IFIT5	55.846	3.859	0.074284	0.907274	0.0654635
Q13332	Receptor-type tyrosine-protein phosphatase S	PTPRS	217.04	0.464	0.53222	1.15433	0.070081
Q13347	Eukaryotic translation initiation factor 3 subunit I	EIF3I	36.501	0.985	0.96216	0.651921	8.56e-05
Q13356	RING-type E3 ubiquitin-protein ligase PPIL2	PPIL2	58.823	1.057	0.91314	0.899531	0.497006
Q13362	Serine/threonine-protein phosphatase 2A 56 kDa regulatory subunit gamma isoform	PPP2R5C	61.06	1.102	0.84442	0.748612	0.0599312
Q13363	C-terminal-binding protein 1	CTBP1	47.535	0.817	0.47308	0.962291	0.838826
Q13395	Probable methyltransferase TARBP1	TARBP1	181.67	1.032	0.90802	1.10845	0.373791
Q13404	Ubiquitin-conjugating enzyme E2 variant 1	UBE2V1	16.495	1.082	0.84504	0.80254	0.276567
Q13405	39S ribosomal protein L49, mitochondrial	MRPL49	19.198	1.34	0.54144	0.986209	0.94265
Q13409	Cytoplasmic dynein 1 intermediate chain 2	DYNC1I2	71.456	1.086	0.77416	0.849632	0.00106284
Q13416	Origin recognition complex subunit 2	ORC2	65.971	0.742	0.113463	1.67302	0.000194686
Q13418	Integrin-linked protein kinase	ILK	51.419	1.255	0.53576	1.10671	0.733849
Q13426	DNA repair protein XRCC4	XRCC4	38.286	1.668	0.46226	1.22096	0.461517
Q13427	Peptidyl-prolyl cis-trans isomerase G	PPIG	88.616	0.662	0.136415	0.71852	0.0961059
Q13428	Treacle protein	TCOF1	152.1	1.05	0.78896	0.734903	0.0030094
Q13432	Protein unc-119 homolog A	UNC119	26.962	0.963	0.9572	3.49591	9.92e-06
Q13435	Splicing factor 3B subunit 2	SF3B2	100.23	1.085	0.71378	0.501953	0.000113761
Q13439	Golgin subfamily A member 4	GOLGA4	261.14	1.011	0.97318	0.534492	0.00158552
Q13442	28 kDa heat- and acid-stable phosphoprotein	PDAP1	20.63	0.974	0.92342	1.29395	0.0299986
Q13443	Disintegrin and metalloproteinase domain-containing protein 9	ADAM9	90.555	1.11	0.63716	1.35404	0.0790161
Q13444	Disintegrin and metalloproteinase domain-containing protein 15	ADAM15	92.958	1.32	0.5725	1.1023	0.00857773
Q13451	Peptidyl-prolyl cis-trans isomerase FKBP5	FKBP5	51.212	0.844	0.50744	2.04552	0.00178094
Q13459	Unconventional myosin-IXb	MYO9B	243.4	1.114	0.74544	1.11358	0.739608
Q13464	Rho-associated protein kinase 1	ROCK1	158.17	1.26	0.51284	1.36937	0.0546016
Q13470	Non-receptor tyrosine-protein kinase TNK1	TNK1	72.467	0.841	0.68844	0.919821	0.652089
Q13472	DNA topoisomerase 3-alpha	TOP3A	112.37	1.531	0.23746	1.11538	0.668145
Q13490	Baculoviral IAP repeat-containing protein 2	BIRC2	69.899	1.252	0.52912	1.76331	0.0845772
Q13492	Phosphatidylinositol-binding clathrin assembly protein	PICALM	70.754	1.035	0.78526	1.24661	2.15e-06
Q13496	Myotubularin	MTM1	69.931	2.305	0.083262	0.913252	0.37263
Q13505	Metaxin-1	MTX1	51.462	1.066	0.5184	1.03247	0.225106
Q13509	Tubulin beta-3 chain	TUBB3	50.432	0.817	0.23906	1.00974	0.635732
Q13510	Acid ceramidase	ASAH1	44.659	0.856	0.88058	1.5936	0.0175112
Q13526	Peptidyl-prolyl cis-trans isomerase NIMA-interacting 1	PIN1	18.243	0.928	0.81102	0.811735	0.0325676
Q13542	Eukaryotic translation initiation factor 4E-binding protein 2	EIF4EBP2	12.939	0.826	0.6048	0.592635	0.0137029
Q13546	Receptor-interacting serine/threonine-protein kinase 1	RIPK1	75.93	1.247	0.70306	0.905986	0.611518
Q13547	Histone deacetylase 1	HDAC1	55.102	1.762	0.59478	0.98706	0.849801
Q13555	Calcium/calmodulin-dependent protein kinase type II subunit gamma	CAMK2G	62.606	0.81	0.62526	1.68757	1.19e-05
Q13561	Dynactin subunit 2	DCTN2	44.23	0.944	0.88854	0.782417	0.0014484
Q13564	NEDD8-activating enzyme E1 regulatory subunit	NAE1	60.246	0.965	0.53022	0.939878	0.768738
Q13574	Diacylglycerol kinase zeta	DGKZ	124.13	0.786	0.56038	0.951737	0.737638
Q9Y6G3	39S ribosomal protein L42, mitochondrial	MRPL42	16.661	2.063	0.0060606	1.0428	0.898236
Q13596	Sorting nexin-1	SNX1	59.069	0.979	0.91988	1.03469	0.368796
Q13608	Peroxisome assembly factor 2	PEX6	104.06	1.008	0.98204	0.378053	0.00703333
Q13610	Periodic tryptophan protein 1 homolog	PWP1	55.827	0.858	0.73132	0.305238	2.69e-05
Q13613	Myotubularin-related protein 1	MTMR1	74.677	0.92	0.63348	1.09283	0.234029
Q13614	Myotubularin-related protein 2	MTMR2	73.38	1.307	0.4861	1.2236	0.0820717
Q13615	Myotubularin-related protein 3	MTMR3	133.62	0.793	0.50636	1.07155	0.749459
Q13616	Cullin-1	CUL1	89.677	0.984	0.85638	1.49714	0.0103446
Q13617	Cullin-2	CUL2	86.982	1.023	0.95442	1.17489	0.0140533
Q13618	Cullin-3	CUL3	88.929	0.958	0.8231	1.18658	0.0173323
Q13619	Cullin-4A	CUL4A	87.679	0.795	0.37628	1.67124	0.000194754
Q13620	Cullin-4B	CUL4B	103.98	1.037	0.74594	1.05877	0.00898196
Q13625	Apoptosis-stimulating of p53 protein 2	TP53BP2	125.61	0.969	0.95964	0.871656	0.00846492
Q13636	Ras-related protein Rab-31	RAB31	21.569	0.744	0.51394	0.606614	0.113206
Q13637	Ras-related protein Rab-32	RAB32	24.997	0.832	0.59972	0.809731	0.161282
Q13643	Four and a half LIM domains protein 3	FHL3	31.192	1.693	0.2659	1.0138	0.815089
Q13670	Putative postmeiotic segregation increased 2-like protein 11	PMS2P11	28.554	1.653	0.41968	1.25053	0.52833
Q13671	Ras and Rab interactor 1	RIN1	84.098	0.753	0.52778	1.49855	0.0035144
Q13685	Angio-associated migratory cell protein	AAMP	46.75	1.235	0.47732	0.431801	0.00171241
Q13740	CD166 antigen	ALCAM	65.102	1.136	0.53034	1.3009	0.0579809
Q13751	Laminin subunit beta-3	LAMB3	129.57	0.751	0.121842	1.3662	0.0199108
Q13765	Nascent polypeptide-associated complex subunit alpha	NACA	23.384	1.07	0.87784	0.468328	0.000209408
Q13769	THO complex subunit 5 homolog	THOC5	78.507	1.118	0.83888	1.337	0.0422071
Q13795	ADP-ribosylation factor-related protein 1	ARFRP1	22.614	1.24	0.64932	1.07906	0.837089
Q13813	Spectrin alpha chain, non-erythrocytic 1	SPTAN1	284.54	0.998	0.99048	1.05639	0.250995
Q13835	Plakophilin-1	PKP1	82.86	1.226	0.84952	7.18892	2.11e-05
Q13838	Spliceosome RNA helicase DDX39B	DDX39B	48.991	1.002	0.99042	1.193	6.75e-05
Q13867	Bleomycin hydrolase	BLMH	52.562	0.97	0.84104	1.12691	0.138498
Q13868	Exosome complex component RRP4	EXOSC2	32.789	0.684	0.27068	0.855153	0.611554
Q13889	General transcription factor IIH subunit 3	GTF2H3	34.378	0.436	0.34008	1.13704	0.6114
Q13895	Bystin	BYSL	49.601	0.87	0.4092	1.08377	0.0178709
Q13907	Isopentenyl-diphosphate Delta-isomerase 1	IDI1	26.319	0.954	0.6975	1.53133	0.0173682
Q13950	Runt-related transcription factor 2	RUNX2	56.647	1.288	0.5209	0.666823	0.21258
Q13951	Core-binding factor subunit beta	CBFB	21.508	1.28	0.42842	0.820218	0.0380826
Q14004	Cyclin-dependent kinase 13	CDK13	164.92	1.883	0.089537	0.790913	0.589142
Q14008	Cytoskeleton-associated protein 5	CKAP5	225.49	0.808	0.189403	1.04593	0.40733
Q14011	Cold-inducible RNA-binding protein	CIRBP	18.648	1.214	0.42684	0.620056	0.0245607
Q14019	Coactosin-like protein	COTL1	15.945	1.152	0.74468	1.23825	0.0285117
Q13257	Mitotic spindle assembly checkpoint protein MAD2A	MAD2L1	23.51	2.048	0.0115206	1.03342	0.900625
Q14061	Cytochrome c oxidase copper chaperone	COX17	6.9151	0.782	0.7652	0.783302	0.000751351
Q14103	Heterogeneous nuclear ribonucleoprotein D0	HNRNPD	38.434	0.997	0.98236	1.09233	0.454091
Q14108	Lysosome membrane protein 2	SCARB2	54.29	0.837	0.59108	2.79278	0.019203
Q14116	Interleukin-18	IL18	22.326	1.025	0.98278	0.468245	0.000151948
Q14126	Desmoglein-2	DSG2	122.29	1.3	0.22892	1.18873	0.0300586
Q14134	Tripartite motif-containing protein 29	TRIM29	65.834	1.25	0.37868	0.985471	0.914786
Q14137	Ribosome biogenesis protein BOP1	BOP1	83.629	0.794	0.6055	0.517711	0.196972
Q14139	Ubiquitin conjugation factor E4 A	UBE4A	122.56	1.281	0.38128	1.38874	0.0126406
Q14141	Septin-6	SEPTIN6	49.716	1.178	0.33042	0.660873	0.101139
Q14146	Unhealthy ribosome biogenesis protein 2 homolog	URB2	170.54	1.062	0.91242	1.70752	0.277953
Q14147	Probable ATP-dependent RNA helicase DHX34	DHX34	128.12	2.057	0.22318	0.748321	0.224724
Q14149	MORC family CW-type zinc finger protein 3	MORC3	107.11	1.067	0.90108	0.856743	0.0512748
Q14151	Scaffold attachment factor B2	SAFB2	107.47	1.226	0.61358	2.56059	0.0188151
Q14152	Eukaryotic translation initiation factor 3 subunit A	EIF3A	166.57	0.895	0.36952	0.826001	0.00263178
Q14155	Rho guanine nucleotide exchange factor 7	ARHGEF7	90.011	2.011	0.36018	1.22238	0.0869999
Q14156	Protein EFR3 homolog A	EFR3A	92.923	0.89	0.82136	1.50261	0.0918845
Q14157	Ubiquitin-associated protein 2-like	UBAP2L	114.53	1.201	0.49902	0.953398	0.731176
Q14160	Protein scribble homolog	SCRIB	174.88	1.401	0.067137	1.25844	0.000636963
Q14165	Malectin	MLEC	32.233	0.853	0.86714	1.02403	0.852856
Q14166	Tubulin--tyrosine ligase-like protein 12	TTLL12	74.403	1.111	0.5201	1.04068	0.267156
Q14181	DNA polymerase alpha subunit B	POLA2	65.947	0.996	0.9895	0.852786	0.186593
Q14186	Transcription factor Dp-1	TFDP1	45.07	1.179	0.113016	0.870493	0.0332671
Q14192	Four and a half LIM domains protein 2	FHL2	32.193	1.039	0.73802	0.712363	0.00106723
Q14203	Dynactin subunit 1	DCTN1	141.69	0.969	0.71394	0.966784	0.4463
Q14204	Cytoplasmic dynein 1 heavy chain 1	DYNC1H1	532.4	0.998	0.988	1.41046	3.65e-05
Q14232	Translation initiation factor eIF-2B subunit alpha	EIF2B1	33.712	1.087	0.7034	1.09962	0.199191
Q14240	Eukaryotic initiation factor 4A-II	EIF4A2	46.402	0.76	0.21076	0.864525	0.176605
Q14244	Ensconsin	MAP7	84.051	1.201	0.39042	0.649515	0.0946695
Q14247	Src substrate cortactin	CTTN	61.585	1.197	0.60686	0.90897	0.24338
Q14254	Flotillin-2	FLOT2	47.064	0.904	0.4602	1.22064	0.135141
Q14257	Reticulocalbin-2	RCN2	36.876	1.07	0.80414	0.706355	0.0185458
Q14258	E3 ubiquitin/ISG15 ligase TRIM25	TRIM25	70.973	1.101	0.37138	0.98217	0.573581
Q14289	Protein-tyrosine kinase 2-beta	PTK2B	115.87	1.178	0.66788	1.14934	0.299212
Q14318	Peptidyl-prolyl cis-trans isomerase FKBP8	FKBP8	44.561	0.993	0.97022	1.41802	0.149479
Q14344	Guanine nucleotide-binding protein subunit alpha-13	GNA13	44.049	1.366	0.078977	1.21205	0.284299
Q14376	UDP-glucose 4-epimerase	GALE	38.281	1.057	0.77816	0.983632	0.850494
Q14393	Growth arrest-specific protein 6	GAS6	74.925	1.223	0.3565	1.48173	0.0786458
Q15649	Zinc finger HIT domain-containing protein 3	ZNHIT3	17.607	1.982	0.0126802	0.77175	0.0500893
Q14435	Polypeptide N-acetylgalactosaminyltransferase 3	GALNT3	72.609	1.18	0.69224	2.4085	0.0128951
Q14444	Caprin-1	CAPRIN1	78.365	0.997	0.99512	0.502637	0.000544726
Q14451	Growth factor receptor-bound protein 7	GRB7	59.68	0.983	0.96248	2.75429	0.000479895
Q14493	Histone RNA hairpin-binding protein	SLBP	31.285	1.087	0.91938	0.908819	0.301
Q14498	RNA-binding protein 39	RBM39	59.379	0.714	0.37756	0.637411	0.0559908
Q14534	Squalene monooxygenase	SQLE	63.922	0.863	0.74464	2.52	0.00308001
Q14554	Protein disulfide-isomerase A5	PDIA5	59.594	0.994	0.99126	3.73986	0.00431061
Q14558	Phosphoribosyl pyrophosphate synthase-associated protein 1	PRPSAP1	39.393	1.136	0.23802	1.29976	0.0133954
Q14562	ATP-dependent RNA helicase DHX8	DHX8	139.31	0.815	0.57506	0.52732	0.000240545
Q14566	DNA replication licensing factor MCM6	MCM6	92.888	1.183	0.33118	1.37675	1.71e-05
Q14571	Inositol 1,4,5-trisphosphate receptor type 2	ITPR2	308.06	0.828	0.60414	1.88155	0.0912943
Q14573	Inositol 1,4,5-trisphosphate receptor type 3	ITPR3	304.1	0.902	0.57926	1.42241	0.000623971
Q14574	Desmocollin-3	DSC3	99.968	1.154	0.54668	1.51248	0.0479005
Q14592	Zinc finger protein 460	ZNF460	63.664	1.617	0.2791	1.08615	0.83842
Q14642	Inositol polyphosphate-5-phosphatase A	INPP5A	47.819	0.616	0.21012	0.99974	0.99842
Q14651	Plastin-1	PLS1	70.253	0.903	0.74088	0.891709	0.467161
Q14669	E3 ubiquitin-protein ligase TRIP12	TRIP12	220.43	0.937	0.76036	1.6471	0.0154203
Q14676	Mediator of DNA damage checkpoint protein 1	MDC1	226.66	1.118	0.78626	2.97349	4.71e-05
Q14677	Clathrin interactor 1	CLINT1	68.259	1.009	0.9304	0.668734	0.00155482
Q14683	Structural maintenance of chromosomes protein 1A	SMC1A	143.23	0.715	0.38764	1.09019	0.522194
Q14686	Nuclear receptor coactivator 6	NCOA6	219.14	0.987	0.98112	4.87567	0.103328
Q14687	Genetic suppressor element 1	GSE1	136.16	1.006	0.98572	0.817338	0.424736
Q14689	Disco-interacting protein 2 homolog A	DIP2A	170.37	1.278	0.51728	0.766342	0.628786
Q14691	DNA replication complex GINS protein PSF1	GINS1	22.988	1.393	0.4956	1.16124	0.632367
Q14694	Ubiquitin carboxyl-terminal hydrolase 10	USP10	87.133	0.866	0.61204	0.725818	0.0398878
Q14696	LRP chaperone MESD	MESD	26.076	1.27	0.65642	0.423279	0.00647231
Q14697	Neutral alpha-glucosidase AB	GANAB	106.87	1.013	0.94398	1.61176	0.000433645
Q14728	Major facilitator superfamily domain-containing protein 10	MFSD10	48.339	1.173	0.60984	0.835931	0.585671
Q14738	Serine/threonine-protein phosphatase 2A 56 kDa regulatory subunit delta isoform	PPP2R5D	69.991	0.959	0.8262	0.858467	9.61e-07
Q14746	Conserved oligomeric Golgi complex subunit 2	COG2	83.207	1.07	0.70618	1.2388	0.0351371
Q14764	Major vault protein	MVP	99.326	1.008	0.941	1.09845	0.144192
Q14789	Golgin subfamily B member 1	GOLGB1	376.01	0.998	0.98608	0.908296	0.255674
Q14839	Chromodomain-helicase-DNA-binding protein 4	CHD4	218	0.66	0.10158	1.24566	0.0409443
Q14847	LIM and SH3 domain protein 1	LASP1	29.717	0.887	0.79322	1.23028	0.106957
Q14914	Prostaglandin reductase 1	PTGR1	35.869	0.891	0.7013	1.69733	0.033712
Q14919	Dr1-associated corepressor	DRAP1	22.35	0.701	0.52506	1.37653	0.092599
Q14966	Zinc finger protein 638	ZNF638	220.62	1.417	0.056803	1.15911	0.686309
Q14974	Importin subunit beta-1	KPNB1	97.169	1.025	0.85496	0.980528	0.663248
Q14978	Nucleolar and coiled-body phosphoprotein 1	NOLC1	73.602	1.045	0.86132	1.38849	0.0298165
Q14980	Nuclear mitotic apparatus protein 1	NUMA1	238.26	0.931	0.51094	0.848814	0.136135
Q14997	Proteasome activator complex subunit 4	PSME4	211.33	0.853	0.53124	1.12101	0.496038
Q14BN4	Sarcolemmal membrane-associated protein	SLMAP	95.197	1.189	0.37622	0.985543	0.852047
Q14C86	GTPase-activating protein and VPS9 domain-containing protein 1	GAPVD1	164.98	1.065	0.59712	1.4929	0.037851
Q14CX7	N-alpha-acetyltransferase 25, NatB auxiliary subunit	NAA25	112.29	1.319	0.30278	0.802921	0.0758347
[truncated: 3,455 more rows]
