# Supplementary material for: VAV2 is required for DNA repair and implicated in cancer radiotherapy resistance
Source: Signal Transduct Target Ther. 2021 Aug 30;6:322. doi: 10.1038/s41392-021-00735-9 (PMC8405816; doi:10.1038/s41392-021-00735-9)
Supplement: Supplementary file 7 — Supplementary Table 6 [file 41392_2021_735_MOESM7_ESM.xlsx]

## Sheet: Sheet1
Supplementary Table 6. Characteristics of 31 patients with esophageal squamous-cell carcinoma accepted neoadjuvant chemoradiotherapy before surgery in this study
Sample ID	Sex#	Age (year)	TNM stage*	Radiotherapy^	Radiation dose@	Chemotherapy$	Response§	Survival status	Survival time (month)	Before neoadjuvant chemoradiotherapy						After neoadjuvant chemoradiotherapy
										VAV2 IHC staining			g-H2AX IHC staining			VAV2 IHC staining			g-H2AX IHC staining
										Density	Extent	Score	Density	Extent	Score	Density	Extent	Score	Density	Extent	Score
1217358	M	70	III	IMRT	40.00 Gy/20F	PT	PR	Alive	68	3	2	6	1	2	2	3	3	9	2	2	4
1241001	M	66	III	IMRT	49.91 Gy/23F	PT	PR	Alive	63	2	4	8	2	3	6	2	4	8	3	3	9
1242327	M	66	III	IMRT	40.00 Gy/20F	PT	SD	Deceased	40	3	4	12	2	2	4	3	4	12	3	3	9
1266007	M	65	III	IMRT	46.00 Gy/23F	PT	PR	NA	NA	3	4	12	3	1	3	3	4	12	2	2	4
1269077	M	66	III	IMRT	49.22 Gy/23F	PT	PR	Alive	57	1	2	2	2	3	6	2	2	4	2	4	8
1275966	M	62	III	IMRT	50.00 Gy/25F	PT	PR	NA	NA	2	4	8	3	2	6	2	1	2	2	4	8
1283732	M	61	III	IMRT	49.22 Gy/23F	PT	PR	Alive	57	2	3	6	2	2	4	2	2	4	2	2	4
1291743	M	59	IV	IMRT	46.00 Gy/23F	PT	PR	Alive	55	1	2	2	3	3	9	1	1	1	3	4	12
1292220	F	68	II	IMRT	42.00 Gy/21F	PT	PR	Alive	55	1	2	2	2	3	6	2	2	4	3	4	12
1297826	M	56	III	IMRT	49.22 Gy/23F	PT	PR	Alive	54	2	4	8	1	2	2	2	4	8	1	1	1
1302701	M	55	III	IMRT	49.22 Gy/23F	PT	PR	Alive	56	3	3	9	2	2	4	2	3	6	1	2	2
1305488	M	75	III	IMRT	49.22 Gy/23F	F	PR	Alive	52	1	3	3	2	2	4	3	2	6	3	4	12
1305619	F	72	III	IMRT	40.00 Gy/20F	PF	SD	Alive	53	3	3	9	2	1	2	3	3	9	2	3	6
1315047	M	71	II	VAMT	40.00 Gy/20F	PT	PR	Deceased	32	2	3	6	2	2	4	3	4	12	3	1	3
1326566	M	68	III	IMRT	42.00 Gy/20F	PT	PR	Alive	50	2	4	8	1	3	3	3	2	6	3	2	6
1358932	M	71	III	VMAT	47.08 Gy/22F	PT	PR	Alive	45	1	3	3	3	3	9	1	1	1	3	3	9
1393203	M	66	III	VAMT	49.22 Gy/23F	PT	PR	Alive	38	1	4	4	0	1	0	2	2	4	2	3	6
1396549	M	50	III	VMAT	49.22 Gy/23F	PT	PR	Alive	38	1	3	3	3	3	9	2	4	8	1	1	1
1403892	M	51	IV	VAMT	49.22 Gy/23F	PT	PR	Deceased	19	1	3	3	1	3	3	3	2	6	3	4	12
1404039	M	51	III	VMAT	45.00 Gy/25F	PT	PR	NA	NA	0	1	0	1	2	2	2	2	4	3	3	9
1216516	F	69	III	IMRT	42.8 Gy/20F	PT	SD	Deceased	30	3	3	9	2	2	4	3	4	12	3	1	3
1224428	M	56	III	IMRT	50.83 Gy/23F	PT	SD	Deceased	13	3	4	12	1	2	2	3	4	12	3	2	6
1233035	M	70	III	IMRT	40.00 Gy/20F	PT	SD	Deceased	53	1	3	3	2	4	8	3	2	6	3	3	9
1251039	M	53	III	IMRT	40.00 Gy/20F	PT	PR	NA	NA	0	1	0	2	2	4	3	3	9	2	2	4
1262553	M	50	III	IMRT	49.22 Gy/23F	PT	SD	Deceased	15	3	4	12	0	1	0	3	4	12	1	1	1
1270848	M	58	III	IMRT	49.91 Gy/23F	PT	PR	Alive	58	0	1	0	2	4	8	0	1	0	2	2	4
1277902	M	75	III	IMRT	40.00 Gy/20F	PT	PR	Alive	58	2	3	6	1	2	2	2	4	8	2	1	2
1287216	M	55	III	IMRT	42.00 Gy/21F	PT	PR	Alive	55	1	2	2	1	2	2	0	1	0	1	1	1
1316077	M	63	III	IMRT	40.00 Gy/20F	PT	SD	Deceased	9	2	4	8	1	2	2	2	4	8	2	1	2
1392586	M	69	III	VAMT	47.08 Gy/22F	PT	SD	Alive	40	2	4	8	1	2	2	2	2	4	3	3	9
1417825	M	64	III	VAMT	47.08 Gy/22F	PT	SD	Deceased	28	1	2	2	2	2	4	2	2	4	3	4	12
#M, male; F, female. *Tumor TNM staging components including tumor (T), lymph node (N) and metastasis (M) were reviewed by 3 pathologists and defined according to the American Joint Committee on Cancer (AJCC) 7th edition. ^IMRT, Intensity-modulated radiation therapy; VMAT, Volumetric modulated arc therapy. @F, fraction. $P, platinum drug; T, paclitaxel; F, 5'Fluorouracil. §According to the RECIST…
