# Supplementary material for: VAV2 is required for DNA repair and implicated in cancer radiotherapy resistance
Source: Signal Transduct Target Ther. 2021 Aug 30;6:322. doi: 10.1038/s41392-021-00735-9 (PMC8405816; doi:10.1038/s41392-021-00735-9)
Supplement: Supplementary file 8 — Supplementary Table 7 [file 41392_2021_735_MOESM8_ESM.xlsx]

## Sheet: Sheet1
Supplementary Table 7. VAV2 mRNA levels in different types of cancer of TCGA patients recieved radiotherapy
Sample id	Tumor type	VAV2 mRNA level	Sex#	Age (day)	TNM stage	Survival status	Survival time (day)
TCGA-FS-A1ZZ	SKCM	7.68	F	19733	II	Deceased	822
TCGA-EE-A20C	SKCM	13.58	M	21660	0	Deceased	4601
TCGA-W3-AA1R	SKCM	18.16	M	26145	II	Deceased	3379
TCGA-E5-A4TZ	BLCA	26.61	M	23566	IV	Deceased	467
TCGA-HZ-7289	PAAD	46.52	M	28174	II	Deceased	661
TCGA-GN-A26D	SKCM	49.62	F	26494	II	Deceased	1460
TCGA-EE-A29D	SKCM	52.29	M	31790	III	Deceased	425
TCGA-EE-A20F	SKCM	52.52	M	19372	I	Alive	2785
TCGA-D3-A51T	SKCM	53.63	F	21823	III	Alive	818
TCGA-FU-A3HZ	CESC	62.83	F	23565		Alive	1103
TCGA-AX-A1CF	UCEC	82.81	F	25300		Alive	2337
TCGA-MA-AA3X	CESC	83.25	F	18412		Alive	617
TCGA-78-7536	LUAD	84.19	M	25558	III	Deceased	244
TCGA-14-1829	GBM	85.35	M	20929		Alive	218
TCGA-VS-A9UC	CESC	86.48	F	11790		Alive	825
TCGA-D9-A148	SKCM	93.2	M	14805		Alive	4609
TCGA-EE-A2MF	SKCM	110.8	F	14312	I	Deceased	8174
TCGA-CR-6472	HNSC	113.614	M	21654		Alive	1050
TCGA-EE-A3AF	SKCM	114.79	F	17731	III	Deceased	420
TCGA-EE-A2GJ	SKCM	117.74	M	30602	I	Deceased	3266
TCGA-EE-A2GB	SKCM	120.25	M	18876	III	Alive	1803
TCGA-CF-A27C	BLCA	126.82	M	19270	III	Alive	425
TCGA-FD-A3SR	BLCA	128.86	M	24979	IV	Deceased	602
TCGA-D3-A2JO	SKCM	131.03	F	18577	III	Alive	2010
TCGA-EB-A6QY	SKCM	131.33	M	26216	II	Alive	382
TCGA-AF-6672	READ	132.23	M	15965	IV	Alive	748
TCGA-18-3411	LUSC	135.573	F	23370	III	Alive	3576
TCGA-EE-A2MD	SKCM	136.3	M	19333	II	Deceased	1438
TCGA-VS-A958	CESC	138.49	F	16905		Alive	1525
TCGA-Z2-AA3S	SKCM	141.69	M	21318	I	Alive	2950
TCGA-EE-A180	SKCM	142.12	M	25523	III	Deceased	2889
TCGA-18-3408	LUSC	142.963	F	28171	I	Deceased	2099
TCGA-DX-A6YS	SARC	146.95	M	22310		Alive	2381
TCGA-D3-A8GL	SKCM	149.43	M	15947	III	Deceased	2711
TCGA-27-1831	GBM	152.67	M	24447		Deceased	505
TCGA-XS-A8TJ	CESC	158.03	F	15298		Alive	890
TCGA-D3-A3MR	SKCM	166.59	M	15695	III	Alive	3151
TCGA-EE-A3AH	SKCM	169.36	M	10988	II	Deceased	4222
TCGA-66-2778	LUSC	169.748	F	25080	III	Alive	578
TCGA-28-5220	GBM	169.81	M	24622		Deceased	388
TCGA-ER-A19W	SKCM	171.08	F	17830		Deceased	4507
TCGA-AX-A1CE	UCEC	184.29	F	21969		Alive	1037
TCGA-HD-7754	HNSC	189.852	M	25365	IV	Alive	783
TCGA-VS-A9V2	CESC	195.82	F	10637		Alive	555
TCGA-56-A4BY	LUSC	198.321	M	24445	I	Deceased	31
TCGA-AF-3400	READ	204.77	M	19826	II	Alive	1049
TCGA-EE-A29Q	SKCM	211.73	F	25847	II	Deceased	2030
TCGA-EE-A3JA	SKCM	212.81	M	16430	I	Deceased	1618
TCGA-P3-A5Q5	HNSC	220.517	M	19728	IV	Alive	910
TCGA-D9-A1X3	SKCM	221.78	M	23171		Alive	551
TCGA-E6-A8L9	UCEC	230.3	F	22333		Alive	1013
TCGA-LN-A49S	ESCA	233	M	21865	II	Alive	400
TCGA-29-1693	OV	233.82	F	26300		Alive	3096
TCGA-D3-A3MU	SKCM	244.56	M	19423	III	Alive	1209
TCGA-06-0238	GBM	248.56	M	17037		Deceased	405
TCGA-GN-A8LK	SKCM	249.4	M	25725	I	Deceased	1524
TCGA-ER-A19M	SKCM	256.07	M	13300	I	Deceased	1857
TCGA-EE-A2MU	SKCM	258.48	M	26237	I	Alive	1620
TCGA-EE-A2M8	SKCM	258.67	F	19808	III	Deceased	601
TCGA-DA-A1I4	SKCM	262.6	M	18961	III	Deceased	1093
TCGA-FP-A4BE	STAD	266.8	M	20148	II	Alive	337
TCGA-DS-A3LQ	CESC	272.39	F	16861		Alive	699
TCGA-EE-A2MQ	SKCM	275.35	F	25926	III	Deceased	1315
TCGA-3N-A9WB	SKCM	279.08	M	26176	I	Deceased	518
TCGA-W3-AA1Q	SKCM	279.11	M	21033	III	Deceased	2101
TCGA-D3-A2J7	SKCM	280.22	M	24692	III	Deceased	3136
TCGA-T2-A6X0	HNSC	280.493	M	18114		Alive	216
TCGA-LN-A4MQ	ESCA	294.2	M	16990	III	Alive	375
TCGA-12-0821	GBM	304.2	M	22949		Deceased	323
TCGA-UC-A7PG	CESC	306.07	F	16231		Deceased	370
TCGA-06-0132	GBM	307	M	18125		Deceased	771
TCGA-FR-A7UA	SKCM	308.75	F	24032	I	Alive	1164
TCGA-28-5213	GBM	309.26	M	26491		Alive	951
TCGA-D3-A8GJ	SKCM	309.38	M	6684	II	Alive	7342
TCGA-D3-A8GS	SKCM	310.87	M	19127	I	Deceased	3564
TCGA-06-0138	GBM	311.68	M	15736		Deceased	737
TCGA-GN-A26A	SKCM	319.75	F	23288	III	Deceased	988
TCGA-EE-A3JI	SKCM	327.68	M	17835	I	Deceased	4648
TCGA-C5-A1MK	CESC	329.97	F	28939		Deceased	74
TCGA-HB-A3YV	SARC	331.53	M	27583		Deceased	139
TCGA-D3-A5GL	SKCM	334.59	M	27095	I	Alive	3826
TCGA-EE-A2MH	SKCM	335.4	M	24125	III	Deceased	516
TCGA-EA-A5O9	CESC	338.41	F	14472		Alive	788
TCGA-QQ-A8VH	SARC	342.23	F	11599		Deceased	320
TCGA-D3-A2J9	SKCM	346.1	M	27428	III	Deceased	723
TCGA-HR-A2OH	SKCM	346.21	F	16910	III	Deceased	2004
TCGA-QK-A8Z7	HNSC	347.462	M	21711	IV	Alive	392
TCGA-VS-A8QF	CESC	352.52	F	15374		Alive	1800
TCGA-GN-A9SD	SKCM	353.44	F	21851	I	Deceased	1807
TCGA-MU-A51Y	CESC	354.44	F	10199		Alive	854
TCGA-FJ-A3ZE	BLCA	356.46	M	23866	IV	Deceased	324
TCGA-WE-A8ZO	SKCM	356.48	F	26946	III	Alive	2145
TCGA-06-0178	GBM	359.79	M	14235		Deceased	2681
TCGA-29-1688	OV	360.53	F	14574		Deceased	2400
TCGA-CR-6484	HNSC	361.062	F	24569	IV	Alive	354
TCGA-EE-A2MN	SKCM	361.73	M	21202	I	Deceased	1446
TCGA-JW-A5VH	CESC	363.67	F	19423		Deceased	100
TCGA-E1-A7YL	LGG	364.54	M	16982		Deceased	492
TCGA-A2-A04P	BRCA	364.63	F	13238	III	Deceased	548
TCGA-AG-3591	READ	365.17	F	24167	II	Alive	1035
TCGA-CQ-6222	HNSC	366.112	M	23326	IV	Alive	2016
TCGA-DX-A6YR	SARC	367.7	M	27434		Alive	1247
TCGA-W3-AA1W	SKCM	368.71	M	23711	II	Alive	6666
TCGA-D3-A3CF	SKCM	372.3	F	22409	III	Deceased	746
TCGA-EE-A29T	SKCM	373.58	F	18779		Alive	11252
TCGA-IE-A3OV	SARC	375.48	M	15607		Deceased	2448
TCGA-QK-A8ZA	HNSC	377.908	M	21979		Deceased	368
TCGA-63-7023	LUSC	378.538	M		II	Alive	1682
TCGA-YG-AA3O	SKCM	379.89	M	22999		Deceased	1154
TCGA-HT-7692	LGG	387.37	M	15727		Alive	90
TCGA-06-0141	GBM	389.63	M	22926		Deceased	313
TCGA-55-7815	LUAD	389.78	M	28119	I	Alive	773
TCGA-32-4213	GBM	391.61	F	17237		Alive	604
TCGA-RD-A8N4	STAD	393.24	F	21324	III	Alive	2171
TCGA-A2-A0ET	BRCA	394.91	F	21464	III	Alive	1066
TCGA-HB-A2OT	SARC	396.29	F	28632		Alive	2057
TCGA-LN-A49Y	ESCA	398.23	M	28125	II	Alive	379
TCGA-BH-A0E0	BRCA	399.15	F	14175	III	Alive	134
TCGA-VQ-A94R	STAD	403.01	M	23246		Deceased	1294
TCGA-DQ-7596	HNSC	405.988	M	17846		Alive	1265
TCGA-GF-A6C9	SKCM	406.25	M	28774	III	Alive	480
TCGA-EE-A3AD	SKCM	407.14	M	18491	III	Deceased	875
TCGA-A7-A26I	BRCA	410.79	F	23948	II	Alive	661
TCGA-C5-A8YQ	CESC	413.66	F	28873		Deceased	715
TCGA-D3-A5GU	SKCM	414.29	M	13296	I	Alive	3808
TCGA-DA-A1IA	SKCM	415.98	F	11744	III	Deceased	2005
TCGA-C5-A1BM	CESC	420.79	F	28815		Deceased	2520
TCGA-D8-A1Y3	BRCA	422.56	F	22317	III	Alive	430
TCGA-BP-4343	KIRC	424.63	M	23498	III	Deceased	1912
TCGA-A2-A0T0	BRCA	425.94	F	21575	II	Alive	533
TCGA-A2-A3XV	BRCA	429.68	F	16971	II	Alive	996
TCGA-AR-A1AR	BRCA	431.54	F	18482	III	Deceased	524
TCGA-46-6026	LUSC	433.459	M	29890	II	Alive	423
TCGA-Q1-A5R2	CESC	433.97	F	23523		Alive	499
TCGA-14-1823	GBM	434.36	F	21384		Deceased	543
TCGA-GN-A4U3	SKCM	434.8	M	11294	III	Alive	3708
TCGA-77-7139	LUSC	437.878	M	20632	II	Alive	4261
TCGA-CS-5396	LGG	438.68	F	19399		Alive	1631
TCGA-CR-7385	HNSC	439.283	M	15477		Alive	997
TCGA-DX-A8BN	SARC	440.06	F	28760		Alive	1161
TCGA-D3-A1Q7	SKCM	440.36	F	15531	I	Alive	4053
TCGA-AX-A2H7	UCEC	440.78	F	32100		Deceased	1241
TCGA-ER-A19Q	SKCM	443.16	F	13648		Deceased	1548
TCGA-GN-A268	SKCM	445.77	F	30430	II	Deceased	1910
TCGA-JW-A5VJ	CESC	445.92	F	20714		Alive	588
TCGA-VS-A959	CESC	449.69	F	27897		Alive	1561
TCGA-12-3652	GBM	449.87	M	21920		Deceased	1062
TCGA-HD-8224	HNSC	455.995	M	23069	IV	Deceased	55
TCGA-E2-A1LB	BRCA	456.03	F	15283	II	Alive	2306
TCGA-D3-A3C6	SKCM	457.24	F	19858	I	Deceased	1766
TCGA-NC-A5HG	LUSC	458.767	M	21608	III	Alive	1963
TCGA-05-5428	LUAD	463.05	M	21061	II	Alive	670
TCGA-CS-5395	LGG	463.19	M	15848		Deceased	639
TCGA-BS-A0V8	UCEC	467.99	F	24981		Alive	2544
TCGA-2F-A9KO	BLCA	468.22	M	23323	IV	Deceased	734
TCGA-WE-AAA0	SKCM	470.75	M	17261	I	Alive	1229
TCGA-E9-A243	BRCA	471.65	F	19035	II	Alive	612
TCGA-HT-7694	LGG	472.62	M	21930		Alive	210
TCGA-68-A59I	LUSC	476.387	F	26839	III	Alive	492
TCGA-E1-A7YD	LGG	481.58	M	21020		Deceased	435
TCGA-HS-A5NA	SARC	487.34	F	24025		Alive	298
TCGA-C5-A2LZ	CESC	487.84	F	24059		Deceased	3046
TCGA-DF-A2KS	UCEC	489.18	F	25313		Alive	3318
TCGA-FG-8181	LGG	492.54	M	8642		Alive	862
TCGA-P5-A733	LGG	493.73	F	19142		Alive	414
TCGA-DH-5141	LGG	493.84	M	11846		Alive	968
TCGA-MB-A5Y8	SARC	495.42	F	22115		Alive	773
TCGA-HT-7874	LGG	495.98	F	15045		Alive	1130
TCGA-HT-7620	LGG	498.42	M	14659		Alive	434
TCGA-24-1930	OV	499.47	F	19387		Deceased	2467
TCGA-VR-A8EP	ESCA	500.73	M	18942	III	Alive	824
TCGA-E2-A14X	BRCA	501.28	F	20105	III	Alive	972
TCGA-06-0749	GBM	502.84	M	18571		Deceased	82
TCGA-DU-7306	LGG	504.16	M	24800		Alive	1277
TCGA-EE-A29X	SKCM	504.24	F	21363	I	Deceased	545
TCGA-FU-A23L	CESC	504.66	F	21962		Alive	725
TCGA-D3-A8GV	SKCM	509.23	M	9344		Deceased	5101
TCGA-BB-A6UM	HNSC	510.68	M	19194	III	Alive	393
TCGA-AK-3426	KIRC	510.92	M	13770	III	Deceased	885
TCGA-KU-A6H8	HNSC	511.416	M	15066	IV	Deceased	168
TCGA-QK-A6VB	HNSC	513.898	M	24144	IV	Alive	641
TCGA-66-2794	LUSC	516.428	M	23710	III	Alive	1645
TCGA-QC-A6FX	SARC	518.73	M	25113		Alive	637
TCGA-HT-A615	LGG	519.3	F	13892		Alive	515
TCGA-E9-A24A	BRCA	520.4	F	25370	II	Alive	747
TCGA-S9-A7R1	LGG	520.5	M	12828		Deceased	5166
TCGA-GN-A267	SKCM	522.01	M	14055	III	Deceased	1960
TCGA-S9-A7R2	LGG	523.76	M	25419		Deceased	316
TCGA-09-1667	OV	524.53	F	22306		Alive	1882
TCGA-ER-A19P	SKCM	527.46	F	17511		Deceased	4930
TCGA-BP-5010	KIRC	528.03	M	23130	III	Deceased	878
TCGA-BH-A18G	BRCA	530	F	29820	I	Alive	149
TCGA-AP-A5FX	UCEC	532.09	F	25063		Deceased	1099
TCGA-LL-A5YM	BRCA	533.44	F	32478	III	Alive	466
TCGA-VS-A8EC	CESC	535.1	F	20286		Alive	1415
TCGA-AF-2692	READ	536.14	F	19830	II	Alive	412
TCGA-CN-6012	HNSC	537.109	M	24286	IV	Alive	1460
TCGA-EE-A17Y	SKCM	537.42	M	25281	III	Deceased	828
TCGA-D3-A2JK	SKCM	538.76	M	8952	III	Deceased	368
TCGA-A8-A0A6	BRCA	539.43	F	23404	III	Alive	640
TCGA-EA-A3QD	CESC	539.74	F	21655		Alive	397
TCGA-BH-A0B8	BRCA	539.98	F	23380	I	Alive	1569
TCGA-FG-8189	LGG	540.81	F	12384		Alive	685
TCGA-AX-A1CN	UCEC	542.04	F	19860		Alive	1143
TCGA-AR-A0U0	BRCA	542.07	F	26993	II	Alive	1988
TCGA-D3-A2JP	SKCM	542.28	M	13552	III	Alive	1812
TCGA-06-0686	GBM	542.73	M	19503		Deceased	432
TCGA-S9-A6U9	LGG	543.13	M	13460		Alive	2918
TCGA-27-2528	GBM	543.55	M	22867		Deceased	480
TCGA-CN-4740	HNSC	545.801	F	29186	IV	Deceased	811
TCGA-27-1834	GBM	546.81	M	20568		Deceased	1233
TCGA-DA-A1HV	SKCM	548.48	F	27553	III	Alive	2329
TCGA-GN-A4U9	SKCM	550.08	M	26118	III	Deceased	673
TCGA-AP-A0LL	UCEC	550.1	F	20700		Alive	2554
TCGA-D3-A8GK	SKCM	551.14	M	16569	II	Alive	5177
TCGA-GC-A3BM	BLCA	552.28	M	25609	II	Deceased	651
TCGA-TQ-A7RM	LGG	554.18	F	15154		Alive	1116
TCGA-DS-A1OB	CESC	554.7	F	16685		Deceased	861
TCGA-GF-A4EO	SKCM	555.33	F	27114	III	Alive	591
TCGA-32-5222	GBM	556.06	M	24134		Deceased	585
TCGA-E1-A7YN	LGG	556.35	F	23180		Deceased	727
TCGA-D3-A3C8	SKCM	557.94	F	21281	III	Alive	1409
TCGA-DH-5144	LGG	558.3	F	20558		Alive	748
TCGA-06-5412	GBM	559.09	F	28762		Deceased	138
TCGA-AO-A0JD	BRCA	560.62	F	21831	III	Alive	2190
TCGA-06-5411	GBM	561.23	M	18832		Deceased	254
TCGA-AR-A24K	BRCA	561.43	F	16961	II	Alive	1548
TCGA-25-1634	OV	562.06	F	27749		Deceased	1091
TCGA-AC-A2QH	BRCA	564.72	F	21488	II	Alive	1005
TCGA-IF-A3RQ	SARC	564.81	F	25680		Deceased	1129
TCGA-HT-8113	LGG	565.05	F	18173		Alive	900
TCGA-3M-AB46	STAD	565.49	M		I	Alive	1765
TCGA-EE-A2MT	SKCM	565.75	M	16768	I	Alive	2166
TCGA-D3-A5GN	SKCM	566.18	F	5684	I	Alive	4129
TCGA-14-1825	GBM	566.89	M	25684		Deceased	232
TCGA-EW-A423	BRCA	568.24	F	27627	II	Alive	533
TCGA-B6-A1KC	BRCA	570.6	F	24791	II	Alive	1326
TCGA-CR-7374	HNSC	572.057	F	24558		Alive	30
TCGA-GN-A26C	SKCM	572.78	M	28336	III	Deceased	821
TCGA-EY-A1GL	UCEC	574.31	F	18761		Alive	1014
TCGA-41-2572	GBM	577.84	M	24505		Deceased	406
TCGA-VT-A80G	SARC	577.88	M	24128		Alive	326
TCGA-50-6594	LUAD	578.87	F	28924	III	Deceased	370
TCGA-58-A46N	LUSC	580.72	M	19050	I	Alive	910
TCGA-EO-A1Y7	UCEC	581.91	F	24085		Alive	1495
TCGA-HT-7603	LGG	582.43	M	10883		Alive	705
TCGA-28-5207	GBM	583.23	M	25975		Deceased	343
TCGA-D8-A1XK	BRCA	583.8	F	20092	II	Alive	441
TCGA-ZF-A9RE	BLCA	584.44	F	28622	II	Deceased	106
TCGA-06-0210	GBM	585.67	F	26600		Deceased	225
TCGA-K1-A6RU	SARC	586.36	F	24356		Deceased	711
TCGA-IR-A3LK	CESC	586.66	F	25440		Deceased	908
TCGA-D3-A3BZ	SKCM	589.03	M	23286	II	Alive	3976
TCGA-AL-3466	KIRP	590	M	15181	IV	Deceased	293
TCGA-EY-A3L3	UCEC	592	F	30138		Alive	832
TCGA-D3-A2JN	SKCM	592.15	F	17128	III	Deceased	2022
TCGA-30-1860	OV	595.88	F	21406		Deceased	1366
TCGA-EE-A183	SKCM	597.99	M	17788	0	Deceased	818
TCGA-56-8308	LUSC	598.163	M	29139	II	Alive	517
TCGA-EE-A2MP	SKCM	600.56	F	12474	I	Alive	7563
TCGA-DX-A8BT	SARC	601.34	F	23204		Alive	1230
TCGA-64-1680	LUAD	601.64	M	23267	IV	Alive	1126
TCGA-50-5045	LUAD	601.95	F	20961		Deceased	2174
TCGA-S9-A6WI	LGG	602.09	F	20609		Alive	2585
TCGA-CS-6667	LGG	603.17	F	14375		Alive	1469
TCGA-63-A5MP	LUSC	603.329	M	20818	II	Alive	769
TCGA-DU-5872	LGG	604.79	F	15986		Alive	532
TCGA-B8-4622	KIRC	605.54	M	21135	IV	Alive	1525
TCGA-EE-A2MG	SKCM	606.64	M	8405	I	Deceased	3139
TCGA-HT-A74H	LGG	608.01	M	22850		Alive	74
TCGA-HT-7693	LGG	608.25	F	18956		Alive	533
TCGA-LN-A8I1	ESCA	608.82	F	24551	II	Alive	401
TCGA-22-5471	LUSC	608.852	M	27749	I	Alive	1845
TCGA-EO-A3KW	UCEC	609.01	F	26492		Alive	497
TCGA-73-A9RS	LUAD	609.15	M	15162	II	Deceased	340
TCGA-B6-A1KF	BRCA	609.45	F	24891	II	Alive	3088
TCGA-28-5218	GBM	609.63	M	23096		Deceased	157
TCGA-E2-A14R	BRCA	610.34	F	22686	II	Alive	1174
TCGA-MZ-A7D7	HNSC	610.465	M	18974	IV	Alive	547
TCGA-06-0743	GBM	611.02	M	25434		Deceased	803
TCGA-3B-A9HR	SARC	611.19	F	14041		Deceased	2694
TCGA-HD-8314	HNSC	611.614	M	21517	III	Alive	670
TCGA-CS-4944	LGG	613.79	M	18494		Alive	1828
TCGA-D3-A2JA	SKCM	614.86	M	25085	III	Alive	3514
TCGA-56-7579	LUSC	615.114	M	22632	III	Deceased	44
TCGA-D3-A8GB	SKCM	615.13	M	17871	III	Deceased	938
TCGA-GN-A266	SKCM	615.98	M	16456		Deceased	308
TCGA-IG-A4P3	ESCA	617.9	M	17860	II	Deceased	567
TCGA-BP-5009	KIRC	619.37	M	19052	I	Deceased	1092
TCGA-HT-8019	LGG	619.73	F	12669		Alive	1004
TCGA-FG-6688	LGG	620.39	F	21745		Alive	571
TCGA-DX-A8BM	SARC	622.44	M	22152		Alive	1456
TCGA-14-0871	GBM	623	F	27387		Deceased	880
TCGA-CV-A6JY	HNSC	624.132	M	25321	IV	Alive	646
TCGA-AP-A053	UCEC	624.88	F	32872		Deceased	3365
TCGA-HT-7881	LGG	627.16	M	14171		Alive	1079
TCGA-2F-A9KR	BLCA	628.24	F	21848	III	Deceased	3183
TCGA-16-1045	GBM	629.91	F	18195		Deceased	883
TCGA-P5-A72Z	LGG	631.04	F	23482		Alive	354
TCGA-QK-A8ZB	HNSC	631.159	M	25192	IV	Alive	542
TCGA-DG-A2KJ	CESC	631.71	F	18453		Alive	2893
TCGA-AR-A251	BRCA	632.88	F	18771	III	Alive	3030
TCGA-C5-A1M6	CESC	634.02	F	20090		Deceased	955
TCGA-B5-A11R	UCEC	636.27	F	18878		Alive	2349
TCGA-FG-8191	LGG	637.22	M	11252		Alive	992
TCGA-VS-A8EK	CESC	637.62	F	23817		Deceased	829
TCGA-HT-7695	LGG	637.63	F	10827		Alive	442
TCGA-12-3653	GBM	643.22	F	12529		Deceased	442
TCGA-VS-A9U7	CESC	643.27	F	11210		Alive	1472
TCGA-GN-A4U8	SKCM	643.37	M	18953		Alive	1487
TCGA-3B-A9HS	SARC	643.98	M	21946		Deceased	1366
TCGA-43-2576	LUSC	643.991	F	22805	III	Alive	1223
TCGA-A2-A0SW	BRCA	644.49	F	30085	IV	Deceased	1365
TCGA-AX-A0IS	UCEC	644.96	F	19173		Deceased	1858
TCGA-DR-A0ZM	CESC	645.95	F	22464		Alive	1791
TCGA-AO-A0JF	BRCA	646.04	F	24923	II	Alive	1980
TCGA-DU-A7TB	LGG	647.63	M	20704		Alive	1567
TCGA-DU-8162	LGG	647.69	F	22596		Deceased	444
TCGA-DB-A4XA	LGG	649.37	M	11195		Alive	573
TCGA-CF-A3MH	BLCA	649.66	M	27458	II	Alive	398
TCGA-15-1444	GBM	650.29	M	7827		Deceased	1537
TCGA-HT-8114	LGG	650.68	M	13198		Alive	1040
TCGA-12-0616	GBM	650.85	F	13451		Deceased	448
TCGA-HT-7476	LGG	652.23	M	9614		Alive	199
TCGA-HT-A74K	LGG	652.89	F	21189		Alive	467
TCGA-CJ-5682	KIRC	653.11	M	22244	IV	Alive	3736
TCGA-E1-A7YJ	LGG	653.61	M	20180		Deceased	592
TCGA-JY-A6FA	ESCA	655.1	M	18978	II	Deceased	1361
TCGA-06-5859	GBM	656.04	M	23211		Alive	139
TCGA-C5-A2LY	CESC	656.23	F	11018		Alive	2383
TCGA-MY-A5BF	CESC	656.91	F	25082		Alive	634
TCGA-29-2414	OV	657.77	F	27417		Deceased	2621
TCGA-AX-A1CJ	UCEC	660.03	F	21655		Alive	2233
TCGA-14-2554	GBM	660.08	F	19090		Deceased	532
TCGA-QH-A6CU	LGG	660.55	F	19149		Alive	451
TCGA-DU-7009	LGG	662.26	F	11854		Deceased	4695
TCGA-BH-A0BO	BRCA	663.42	F	19767	I	Alive	2197
TCGA-GD-A2C5	BLCA	663.8	F	19498	IV	Alive	812
TCGA-VS-A9V3	CESC	665.1	F	22990		Alive	540
TCGA-C5-A1BI	CESC	665.4	F	11564		Alive	1112
TCGA-WE-A8ZR	SKCM	665.43	M	18051	III	Deceased	274
TCGA-K6-A3WQ	UCEC	666.22	F	22092		Alive	400
TCGA-GM-A4E0	BRCA	669.68	F	24788	III	Alive	2191
TCGA-EE-A2GP	SKCM	670.31	M	29501	III	Deceased	423
TCGA-06-0157	GBM	670.45	F	23128		Deceased	97
TCGA-X6-A8C7	SARC	671.28	F	9104		Alive	896
TCGA-CR-5249	HNSC	671.503	F	13047	II	Alive	1152
TCGA-BG-A0MT	UCEC	672.9	F	23574		Alive	644
TCGA-E2-A15M	BRCA	673.68	F	24266	II	Deceased	336
TCGA-38-4630	LUAD	674.5	F	27667	I	Deceased	1073
TCGA-44-6777	LUAD	677.54	F	31234	I	Deceased	987
TCGA-GV-A3JW	BLCA	677.73	M	27091	II	Alive	649
TCGA-LN-A9FP	ESCA	678.47	F	22104	II	Alive	366
TCGA-E1-5303	LGG	680.56	M	14212		Deceased	2052
TCGA-FS-A4F9	SKCM	680.87	M	29324	III	Alive	1035
TCGA-A2-A1G6	BRCA	682.12	F	18514	III	Alive	501
TCGA-LN-A8HZ	ESCA	682.23	M	20510	II	Alive	375
TCGA-CJ-4871	KIRC	682.78	M	23195	IV	Alive	2423
TCGA-AR-A0TP	BRCA	685.37	F	15812	II	Alive	4275
TCGA-E2-A14O	BRCA	685.77	F	27837	III	Alive	1359
TCGA-06-5413	GBM	687.21	M	24477		Alive	268
TCGA-DS-A1OA	CESC	687.67	F	28160		Deceased	879
TCGA-A8-A07U	BRCA	687.87	F	24411	III	Alive	760
TCGA-BB-7871	HNSC	688.172	F	23409	IV	Alive	750
TCGA-DB-5274	LGG	689.66	F	13680		Alive	2289
TCGA-D3-A1Q8	SKCM	689.96	M	12330	IV	Deceased	854
TCGA-CJ-6028	KIRC	690.17	M	21380	IV	Deceased	1625
TCGA-73-4676	LUAD	690.77	M	16746	II	Deceased	281
TCGA-HT-8110	LGG	690.95	M	21183		Alive	419
TCGA-E2-A14Z	BRCA	691.03	F	23682	I	Deceased	563
TCGA-AO-A0JL	BRCA	691.41	F	21895	III	Alive	1683
TCGA-BA-7269	HNSC	692.202	M	22609	III	Alive	1273
TCGA-AO-A12D	BRCA	693.02	F	15774	II	Alive	2515
TCGA-E1-5307	LGG	693.11	F	22837		Deceased	1762
TCGA-IQ-7632	HNSC	694.414	F	24986	IV	Alive	441
TCGA-DX-A6Z0	SARC	695.92	F	28796		Deceased	1953
TCGA-DX-A8BS	SARC	696.77	F	25023		Deceased	850
TCGA-AC-A2QJ	BRCA	697.01	F	17569	III	Deceased	446
TCGA-AR-A0U3	BRCA	697.66	F	21755	II	Alive	4080
TCGA-E1-A7YY	LGG	698.32	F	9867		Deceased	4445
TCGA-86-8279	LUAD	698.37	M	17032	II	Alive	949
TCGA-D1-A1NU	UCEC	698.61	F	27272		Alive	402
TCGA-BH-A0EB	BRCA	700.03	F	25259	I	Alive	745
TCGA-AR-A1AV	BRCA	700.09	M	24875	II	Alive	1864
TCGA-36-1577	OV	701.06	F	15804		Alive	783
TCGA-EY-A214	UCEC	701.16	F	24136		Alive	438
TCGA-B6-A402	BRCA	702.12	F	17314	I	Alive	2134
TCGA-FN-7833	LGG	702.15	M	9228		Alive	837
TCGA-49-AAQV	LUAD	702.31	F	23370	II	Deceased	677
TCGA-D3-A51R	SKCM	702.84	M	22040	II	Alive	1941
TCGA-HT-7856	LGG	703.93	M	13145		Alive	1189
TCGA-ER-A3ET	SKCM	704.01	F	23650	III	Deceased	2829
TCGA-BH-A0BJ	BRCA	704.38	F	15027	II	Alive	660
TCGA-CJ-4868	KIRC	704.65	M	15601	IV	Deceased	646
TCGA-WE-A8K5	SKCM	704.74	M	23837	IV	Deceased	1860
TCGA-DQ-5630	HNSC	705.004	M	26855		Alive	1030
TCGA-VS-A954	CESC	705.48	F	24498		Alive	1714
TCGA-06-5416	GBM	705.88	F	8533		Alive	204
TCGA-DK-AA6W	BLCA	706.01	M	28853	II	Deceased	415
TCGA-IH-A3EA	SKCM	706.47	M	22577	II	Alive	524
TCGA-E1-A7Z6	LGG	706.49	F	14985		Deceased	984
TCGA-EE-A2MM	SKCM	706.81	F	23132	I	Deceased	5107
TCGA-B5-A0KB	UCEC	707.73	F	22669		Alive	824
TCGA-27-2521	GBM	709.33	M	12685		Deceased	510
TCGA-DI-A0WH	UCEC	709.38	F	23692		Alive	496
TCGA-AO-A0J9	BRCA	709.4	F	22642	III	Alive	1613
TCGA-E2-A1L8	BRCA	709.59	F	19187	II	Alive	2240
TCGA-AX-A06B	UCEC	710.18	F	26348		Alive	2058
TCGA-BH-A0GZ	BRCA	710.28	F	22714	II	Alive	328
TCGA-AR-A24U	BRCA	711.04	F	17523	II	Alive	3128
TCGA-HB-A43Z	SARC	711.99	F	21233		Alive	1126
TCGA-D8-A1XA	BRCA	714.81	F	23387	I	Alive	839
TCGA-HT-7479	LGG	715.42	M	16137		Alive	1227
TCGA-X6-A8C6	SARC	715.43	M	20090		Deceased	1067
TCGA-Q1-A5R3	CESC	716.6	F	20574		Alive	485
TCGA-A7-A0DB	BRCA	716.93	F	20570	II	Alive	1007
TCGA-CW-5580	KIRC	717.08	F	26696	IV	Deceased	1964
TCGA-DB-5276	LGG	717.89	M	11738		Alive	2218
TCGA-BP-4335	KIRC	717.91	F	23860	IV	Deceased	475
TCGA-02-0047	GBM	718.52	M	28759		Deceased	448
TCGA-A2-A1FX	BRCA	718.98	F	22344	III	Alive	1847
TCGA-AA-A01R	COAD	719.58	M	17289	III	Alive	1065
TCGA-B0-4841	KIRC	719.95	M	23097	IV	Deceased	204
TCGA-62-A470	LUAD	721.67	M	30689	I	Deceased	1194
TCGA-12-3650	GBM	723.46	M	17138		Deceased	333
TCGA-D3-A51J	SKCM	725.16	M	7194	III	Alive	4414
TCGA-15-0742	GBM	725.26	M	24050		Deceased	419
TCGA-C5-A1M8	CESC	725.61	F	15848		Alive	919
TCGA-D3-A8GM	SKCM	725.64	M	26782	II	Deceased	3259
TCGA-NC-A5HP	LUSC	725.669	M	25286	IV	Deceased	730
TCGA-DU-7014	LGG	726.73	M	21865		Deceased	3571
TCGA-CJ-4881	KIRC	727.03	M	15197	III	Alive	2014
TCGA-E6-A1LZ	UCEC	728.09	F	28054		Alive	2406
TCGA-H7-7774	HNSC	728.345	F	27519	IV	Alive	407
TCGA-D3-A8GC	SKCM	728.82	M	17668	III	Deceased	2421
TCGA-CZ-4857	KIRC	728.88	M	20718	IV	Deceased	1432
TCGA-02-2485	GBM	729.52	M	19494		Alive	470
TCGA-B0-4811	KIRC	730.48	M	17792	III	Deceased	1417
TCGA-CV-5430	HNSC	730.767	M	22577	IV	Alive	4241
TCGA-AJ-A3BF	UCEC	730.94	F	23906		Alive	551
TCGA-BH-A0E6	BRCA	731.31	F	25408	I	Alive	293
TCGA-DD-A116	LIHC	731.42	M	24934	III	Deceased	1622
TCGA-A7-A3IZ	BRCA	732.32	F	22997	II	Alive	322
TCGA-GN-A264	SKCM	733.26	M	22254		Deceased	3587
TCGA-TQ-A7RP	LGG	734.96	M	24109		Alive	914
TCGA-C5-A1MI	CESC	736.1	F	18336		Deceased	1083
TCGA-CD-8525	STAD	736.36	F	30004	III	Alive	383
TCGA-FG-8186	LGG	736.89	F	15431		Alive	487
TCGA-E2-A14N	BRCA	737.55	F	13743	II	Alive	1434
TCGA-DU-A76R	LGG	737.75	M	18939		Deceased	648
TCGA-CQ-A4C9	HNSC	739.979	M	20732	III	Alive	707
TCGA-02-0055	GBM	740.01	F	22798		Deceased	76
TCGA-HT-8018	LGG	740.49	F	14910		Deceased	1152
TCGA-CS-5393	LGG	741.58	M	14418		Alive	1222
TCGA-DX-AB2Q	SARC	741.63	F	23748		Alive	2030
TCGA-DU-A7TD	LGG	742.33	M	19025		Deceased	228
TCGA-OD-A75X	SKCM	742.46	M	17910		Deceased	9061
TCGA-D8-A1X5	BRCA	743.1	F	29734	III	Alive	565
TCGA-FG-5962	LGG	744.13	M	19818		Alive	1453
TCGA-DU-7304	LGG	744.8	M	15931		Deceased	709
TCGA-DU-5855	LGG	745.34	F	18234		Alive	207
TCGA-C5-A1BL	CESC	746.96	F	11723		Alive	5271
TCGA-DU-6397	LGG	747.74	M	16695		Deceased	1401
TCGA-12-1597	GBM	748.48	F	22865		Deceased	675
TCGA-EE-A29W	SKCM	749.64	M	15396	0	Alive	5932
TCGA-EE-A2GL	SKCM	749.79	F	14701	II	Alive	2423
TCGA-AO-A129	BRCA	750.19	F	10898	II	Alive	3286
TCGA-B0-5402	KIRC	751.18	M	23477	IV	Alive	1290
TCGA-D3-A1Q6	SKCM	752.76	M	20230	III	Deceased	2184
TCGA-B6-A1KN	BRCA	752.84	F	21183	III	Alive	4233
TCGA-DB-A64O	LGG	753.58	M	21811		Deceased	775
TCGA-BH-A0HO	BRCA	753.96	F	17710	II	Alive	76
TCGA-49-4510	LUAD	754.15	F	18762	II	Deceased	896
TCGA-A5-A0G2	UCEC	754.72	F	20953		Alive	4549
TCGA-FG-7636	LGG	755.26	M	17843		Alive	544
TCGA-AO-A126	BRCA	756.66	F	14264	II	Alive	3307
TCGA-TQ-A8XE	LGG	756.95	F	15629		Deceased	954
TCGA-CN-6013	HNSC	757.707	M	20703	IV	Deceased	628
TCGA-DA-A1IB	SKCM	757.79	F	25219	III	Alive	825
TCGA-S9-A6TZ	LGG	758.2	F	14592		Alive	1120
TCGA-HT-A4DV	LGG	758.4	F	18799		Alive	792
TCGA-A3-3346	KIRC	758.94	M	25118	I	Deceased	137
TCGA-VS-A9UP	CESC	759.86	F	15849		Alive	1444
TCGA-28-1753	GBM	759.91	M	19366		Alive	37
TCGA-BH-A0B9	BRCA	760.64	F	16310	I	Alive	1572
TCGA-GM-A3NY	BRCA	761.87	F	26642	II	Alive	1162
TCGA-GN-A265	SKCM	763.76	M	19712		Alive	2948
TCGA-IN-8462	STAD	764.17	M	29242	II	Alive	572
TCGA-E1-5311	LGG	764.18	M	11332		Deceased	4084
TCGA-C5-A1BE	CESC	765.09	F	23727		Deceased	2094
TCGA-E1-A7YE	LGG	765.52	F	11971		Deceased	886
TCGA-TM-A84I	LGG	765.97	M	11221		Alive	854
TCGA-AC-A62Y	BRCA	765.97	F	28876	II	Alive	530
TCGA-ZF-AA4X	BLCA	765.98	M	20579	II	Alive	2044
TCGA-ER-A2NE	SKCM	767.25	M	14259	0	Deceased	613
TCGA-VS-A9UY	CESC	767.32	F	10707		Deceased	555
TCGA-12-5295	GBM	767.55	F	22161		Deceased	454
TCGA-VS-A9U5	CESC	767.87	F	21149		Alive	1535
TCGA-DG-A2KM	CESC	767.99	F	16808		Alive	1946
TCGA-FS-A1ZS	SKCM	769.02	M	19813	I	Alive	4526
TCGA-EO-A2CH	UCEC	770.64	F	26966		Deceased	590
TCGA-GM-A2DB	BRCA	771.07	F	22883	II	Alive	2406
TCGA-06-0745	GBM	771.32	M	21884		Deceased	239
TCGA-IR-A3L7	CESC	771.62	F	13559		Alive	4483
TCGA-C8-A3M7	BRCA	771.98	F	22096	III	Deceased	1034
TCGA-E2-A1B5	BRCA	775.93	F	17039	II	Alive	984
TCGA-AJ-A2QK	UCEC	775.97	F	23945		Alive	643
TCGA-B0-4846	KIRC	776.25	M	19139	IV	Deceased	1200
TCGA-55-6981	LUAD	776.32	F	19497	III	Deceased	1379
TCGA-DX-AB32	SARC	776.36	M	18631		Alive	3102
TCGA-AJ-A3I9	UCEC	776.67	F	19139		Deceased	519
TCGA-B0-5694	KIRC	777.13	M	26060	III	Deceased	480
TCGA-AP-A1DK	UCEC	777.23	F	19509		Alive	2767
TCGA-E7-A3Y1	BLCA	777.45	M	20917	II	Alive	163
TCGA-EE-A20I	SKCM	777.72	M	28883	IV	Deceased	412
TCGA-S9-A7J3	LGG	781.01	F	19056		Alive	629
TCGA-BH-A0DS	BRCA	781.57	F	25944	III	Alive	78
TCGA-P5-A77X	LGG	782.35	F	20128		Alive	105
TCGA-ER-A19T	SKCM	783.18	M	18732	IV	Deceased	270
TCGA-06-2558	GBM	783.33	F	27511		Deceased	380
TCGA-E2-A1LI	BRCA	783.35	F	21064	II	Alive	3121
TCGA-B6-A409	BRCA	783.47	F	16178	III	Deceased	573
TCGA-02-2486	GBM	783.54	M	23394		Deceased	618
TCGA-E9-A1R7	BRCA	783.6	F	23397	II	Alive	1467
TCGA-HT-7481	LGG	783.79	M	14306		Alive	2918
TCGA-44-3918	LUAD	784.13	F	22236	I	Alive	1036
TCGA-UF-A71E	HNSC	784.147	M	23071	IV	Deceased	1278
TCGA-B0-4845	KIRC	784.46	M	25582	IV	Deceased	1986
TCGA-CN-5374	HNSC	784.698	F	20464	IV	Deceased	290
TCGA-CJ-5676	KIRC	784.8	M	17170	III	Alive	4067
TCGA-OL-A5RW	BRCA	785.03	F	14638	II	Alive	1106
TCGA-HT-A5R7	LGG	786.59	F	12092		Alive	615
TCGA-BP-4329	KIRC	786.97	M	27699	III	Deceased	845
TCGA-B5-A11U	UCEC	788.09	F	27160		Alive	509
TCGA-DS-A5RQ	CESC	788.22	F	29526		Alive	512
TCGA-GV-A3QK	BLCA	788.74	F	20802	IV	Alive	832
TCGA-S9-A6TX	LGG	789.02	M	17025		Alive	1245
TCGA-19-4065	GBM	790.12	M	13257		Alive	214
TCGA-P5-A5F0	LGG	790.15	M	12157		Alive	287
TCGA-E2-A150	BRCA	790.77	F	17580	II	Alive	1935
TCGA-DF-A2KR	UCEC	790.96	F	31007		Alive	2178
TCGA-CN-A6V7	HNSC	791.057	M	14895	IV	Alive	594
TCGA-06-2565	GBM	792.09	M	21559		Deceased	506
TCGA-E1-A7YH	LGG	792.2	F	17465		Deceased	2835
TCGA-41-5651	GBM	792.32	F	21698		Deceased	460
TCGA-HT-8109	LGG	793.55	M	23486		Alive	169
TCGA-61-2012	OV	793.7	F	29830		Alive	932
TCGA-DB-A4XF	LGG	793.83	F	15066		Alive	1021
TCGA-FG-6689	LGG	794.31	M	11312		Alive	454
TCGA-A7-A13F	BRCA	794.38	F	16363	III	Alive	765
TCGA-S9-A7IZ	LGG	794.52	F	17874		Alive	608
TCGA-S9-A7IY	LGG	795.6	M	14422		Alive	715
TCGA-HT-7855	LGG	796.11	M	14496		Alive	585
TCGA-A5-A0VP	UCEC	796.9	F	27335		Alive	1288
TCGA-SI-A71Q	SARC	797.7	F	12559		Alive	996
TCGA-VS-A957	CESC	798.14	F	23585		Alive	1688
TCGA-E9-A5FK	BRCA	798.21	F	22199	III	Alive	812
TCGA-E2-A1II	BRCA	798.23	F	18788	I	Alive	1025
TCGA-FR-A44A	SKCM	798.25	F	10707	II	Alive	5299
TCGA-MJ-A68J	SARC	799.19	F	20100		Alive	547
TCGA-AR-A254	BRCA	799.53	F	18270	III	Alive	2605
TCGA-AP-A1DR	UCEC	799.94	F	21904		Alive	1495
TCGA-R8-A6ML	LGG	800.89	M	19185		Alive	2860
TCGA-D3-A3ML	SKCM	802.52	M	25643	III	Deceased	422
TCGA-RD-A8N0	STAD	802.53	F	19491	III	Alive	1236
TCGA-EE-A3AG	SKCM	802.75	M	9161	III	Deceased	1265
TCGA-A8-A06Y	BRCA	803.4	F	24442	II	Alive	791
TCGA-06-5417	GBM	803.44	F	16572		Alive	155
TCGA-MU-A5YI	CESC	803.66	F	21927		Alive	1053
TCGA-C5-A7CJ	CESC	804.18	F	15652		Deceased	3097
TCGA-EW-A1PH	BRCA	804.39	F	19073	II	Alive	607
TCGA-CZ-5461	KIRC	804.65	M	19030	IV	Deceased	330
TCGA-50-5935	LUAD	804.71	F	31610	I	Deceased	653
TCGA-E2-A1LH	BRCA	804.94	F	21628	I	Alive	3247
TCGA-FG-A6J1	LGG	805.44	F	16106		Alive	500
TCGA-HT-7688	LGG	805.79	M	21844		Alive	964
TCGA-R2-A69V	CESC	806.64	F	15479		Alive	596
TCGA-P5-A731	LGG	806.72	F	21715		Alive	274
TCGA-B0-5094	KIRC	807.37	M	22965	IV	Deceased	333
TCGA-AO-A0JJ	BRCA	810.95	F	19758	II	Alive	1887
TCGA-BI-A0VR	CESC	811.47	F	19473		Alive	1505
TCGA-MA-AA42	CESC	811.58	F	27460		Alive	259
TCGA-A8-A08F	BRCA	811.82	F	21641	III	Alive	1004
TCGA-AO-A12F	BRCA	811.91	F	13409	II	Alive	1842
TCGA-C5-A7CM	CESC	812.28	F	12853		Alive	619
TCGA-3N-A9WD	SKCM	812.77	M	30163	III	Deceased	395
TCGA-06-0156	GBM	815.6	M	20932		Deceased	178
TCGA-BH-A0BT	BRCA	816.04	F	20625	II	Alive	2365
TCGA-WY-A858	LGG	816.93	F	11855		Alive	1337
TCGA-EW-A2FS	BRCA	817.2	F	15302	II	Alive	1604
TCGA-50-8460	LUAD	817.22	M	27270	I	Alive	829
TCGA-B0-5116	KIRC	817.92	M	19352	III	Alive	1274
TCGA-DU-8165	LGG	820.95	F	21964		Alive	582
TCGA-50-5051	LUAD	823.39	F	15585	III	Deceased	478
TCGA-DX-AB2V	SARC	824.32	M	29716		Alive	3241
TCGA-AP-A0LH	UCEC	826.3	F	22169		Deceased	1106
TCGA-BA-A4IG	HNSC	826.325	M	28402		Alive	855
TCGA-DH-5143	LGG	827.04	M	11291		Alive	1401
TCGA-A5-A0GG	UCEC	827.39	F	27809		Alive	3762
TCGA-CS-6665	LGG	827.66	F	18977		Alive	1568
TCGA-DU-A5TS	LGG	827.78	M	15650		Alive	964
TCGA-DU-7006	LGG	828.65	F	21990		Deceased	349
TCGA-VS-A9UD	CESC	830.7	F	26815		Alive	739
TCGA-EW-A1P1	BRCA	831.14	F	24923	III	Alive	1210
TCGA-DX-A3LU	SARC	831.85	M	21915		Alive	2641
TCGA-D6-A6ES	HNSC	832.5	M	18408	IV	Alive	389
TCGA-E2-A1B0	BRCA	833.46	F	18346	III	Alive	1631
TCGA-A2-A04R	BRCA	833.83	F	13483	I	Alive	3709
TCGA-B6-A0RE	BRCA	834.19	F	22449	X	Alive	7777
TCGA-EE-A29C	SKCM	834.53	M	7510	I	Deceased	2402
TCGA-B6-A1KI	BRCA	834.8	F	23031	I	Alive	2236
TCGA-OL-A66N	BRCA	835.84	F	21608	III	Alive	792
TCGA-E2-A10E	BRCA	836.83	F	23684	II	Alive	865
TCGA-DU-5870	LGG	838.82	F	12764		Alive	5546
TCGA-LN-A49L	ESCA	839.89	M	16164	II	Alive	318
TCGA-BB-7861	HNSC	840.089	M	20563	III	Alive	682
TCGA-DU-7012	LGG	840.25	F	27039		Deceased	199
TCGA-D3-A3MO	SKCM	842.36	M	17220	III	Deceased	284
TCGA-FU-A3NI	CESC	843.12	F	16533		Deceased	638
TCGA-26-1442	GBM	844.26	M	15950		Alive	953
TCGA-WE-A8ZX	SKCM	844.89	M	16736	III	Alive	1089
TCGA-EE-A29V	SKCM	845.16	M	31092	III	Deceased	787
TCGA-AC-A2FF	BRCA	845.41	F		II	Alive	2759
TCGA-DS-A1OC	CESC	845.75	F	17357		Alive	376
TCGA-A5-A1OK	UCEC	845.8	F	23179		Alive	917
TCGA-VR-AA7B	ESCA	846.07	F	23915	IV	Alive	342
TCGA-DU-7309	LGG	846.88	F	15197		Alive	84
TCGA-CN-4739	HNSC	847.334	M	26081	IV	Deceased	1330
TCGA-A4-7287	KIRP	848.45	F	27621	I	Deceased	597
TCGA-JY-A93D	ESCA	849.1	M	18813	III	Deceased	960
TCGA-F7-A623	HNSC	849.301	M	25592	IV	Alive	616
TCGA-E2-A10A	BRCA	850.24	F	15085	II	Alive	1229
TCGA-CN-4741	HNSC	851.978	M	27506	IV	Alive	2239
TCGA-AP-A1E4	UCEC	852.08	F	19814		Alive	1555
TCGA-05-4384	LUAD	853.39	M	24411	III	Alive	426
TCGA-E2-A1B4	BRCA	854.4	F	27241	III	Deceased	1004
TCGA-DU-A5TY	LGG	855.11	F	16945		Deceased	1033
TCGA-K1-A6RT	SARC	855.79	M	17739		Alive	528
TCGA-QK-AA3J	HNSC	856.873	M	25469	I	Alive	466
TCGA-EX-A1H5	CESC	857.35	F	21338		Alive	619
TCGA-BH-A0DG	BRCA	857.99	F	11204	II	Alive	2041
TCGA-BH-A0BC	BRCA	858.4	F	21949	III	Alive	974
TCGA-KP-A3W3	UCEC	859.28	F	26310		Alive	794
TCGA-X6-A8C3	SARC	859.39	F	21751		Alive	583
TCGA-CG-4477	STAD	859.53	F	21427	I	Alive	942
TCGA-DB-5277	LGG	861	M	12725		Deceased	1547
TCGA-HT-7689	LGG	861.62	F	21331		Alive	455
TCGA-55-8299	LUAD	862.47	F	22626	I	Deceased	469
TCGA-CD-8530	STAD	862.52	M	18992	II	Alive	377
TCGA-DQ-7594	HNSC	862.628	M	17471		Alive	1218
TCGA-BG-A0MU	UCEC	864.72	F	28621		Alive	617
TCGA-EO-A22Y	UCEC	864.73	F	25127		Alive	1567
TCGA-55-8094	LUAD	864.85	M	18903	IV	Alive	541
TCGA-BH-A0B1	BRCA	865.13	F	24315	II	Alive	1148
TCGA-EE-A2GE	SKCM	865.35	M	16353	I	Alive	5286
TCGA-D8-A1JJ	BRCA	865.65	F	19966	II	Alive	611
TCGA-AG-3600	READ	866.67	M	22767	III	Alive	184
TCGA-FD-A3SQ	BLCA	867.04	M	22687	IV	Deceased	1423
TCGA-BH-A0BS	BRCA	867.13	F	20374	III	Alive	2612
TCGA-D1-A3DH	UCEC	867.94	F	25935		Alive	573
TCGA-AP-A0LS	UCEC	868.89	F	23126		Alive	2904
TCGA-HW-7493	LGG	869.37	F	14767		Alive	2107
TCGA-EB-A85J	SKCM	869.52	F	24263	II	Alive	360
TCGA-A8-A099	BRCA	869.58	F	28063	X	Alive	304
TCGA-EW-A3U0	BRCA	869.8	F	22520	III	Alive	532
TCGA-A8-A08I	BRCA	870.23	F	19389	II	Alive	365
TCGA-IK-7675	LGG	870.55	M	15900		Deceased	578
TCGA-P5-A5F4	LGG	870.73	F	12851		Alive	231
TCGA-05-4424	LUAD	871.31	M	25689	II	Alive	913
TCGA-A8-A07P	BRCA	873.19	F	24929	II	Alive	334
TCGA-CJ-4875	KIRC	873.66	M	24510	IV	Deceased	3554
TCGA-DU-A7TI	LGG	873.73	M	11906		Deceased	1183
TCGA-E9-A227	BRCA	873.9	F	15602	II	Alive	975
TCGA-HT-A61A	LGG	875.06	F	7664		Alive	194
TCGA-E7-A7PW	BLCA	875.85	M	23057	III	Alive	416
TCGA-A2-A25A	BRCA	876.13	F	16084	II	Alive	3276
TCGA-BG-A0MH	UCEC	876.79	F	22475		Alive	1930
TCGA-EE-A3AB	SKCM	876.99	M	11054	III	Alive	3733
TCGA-06-2561	GBM	877.75	F	19505		Deceased	537
TCGA-B6-A0X4	BRCA	878.39	F	22688	II	Deceased	860
TCGA-FG-A4MX	LGG	878.51	M	17381		Alive	569
TCGA-B6-A401	BRCA	878.55	F	17438	II	Alive	2596
TCGA-TN-A7HJ	HNSC	878.853	M	18809	IV	Alive	403
TCGA-CN-4735	HNSC	878.995	M	19107	IV	Alive	1737
TCGA-A8-A07J	BRCA	879.59	F	12965	II	Alive	365
TCGA-RD-A7BS	STAD	880.18	M	16847	III	Deceased	336
TCGA-A8-A093	BRCA	880.24	F	22373	II	Alive	546
TCGA-EE-A2MR	SKCM	880.68	M	22535	I	Alive	4088
TCGA-CV-A45R	HNSC	881.136	M	17125	III	Alive	5480
TCGA-55-8301	LUAD	881.29	M	21535	I	Alive	534
TCGA-85-6561	LUSC	881.565	M	24234	I	Alive	1224
TCGA-E2-A574	BRCA	881.59	F	16195	II	Alive	1179
TCGA-EE-A2GO	SKCM	881.79	F	24159	II	Alive	3857
TCGA-E1-A7YQ	LGG	882.55	F	21341		Deceased	1578
TCGA-62-A46Y	LUAD	882.71	F	25905	III	Deceased	414
TCGA-BG-A0MO	UCEC	882.88	F	23287		Alive	1309
TCGA-DU-6401	LGG	883.89	F	11595		Deceased	2660
TCGA-LI-A67I	SARC	884.09	F	27671		Alive	922
TCGA-SG-A849	SARC	884.54	M	28498		Alive	533
TCGA-B5-A0K4	UCEC	885.5	F	18631		Alive	1757
TCGA-LD-A66U	BRCA	886.14	F	16101	II	Alive	646
TCGA-C5-A1M5	CESC	887.47	F	19672		Deceased	2052
TCGA-BH-A0HF	BRCA	887.81	F	28233	I	Alive	727
TCGA-EE-A29A	SKCM	888.75	M	25095	III	Deceased	1927
TCGA-E1-A7YV	LGG	889.54	F	9546		Deceased	987
TCGA-ER-A19N	SKCM	889.71	M	17443		Deceased	1341
TCGA-CN-5373	HNSC	889.847	F	20143	I	Alive	1584
TCGA-DF-A2L0	UCEC	889.86	F	22200		Deceased	788
TCGA-AX-A2HF	UCEC	891.36	F	24689		Alive	848
TCGA-64-5779	LUAD	891.98	M	22305	III	Alive	864
TCGA-VS-A8EJ	CESC	892.38	F	22000		Deceased	607
TCGA-A5-AB3J	UCEC	892.63	F	19020		Alive	512
TCGA-28-2513	GBM	892.73	F	25421		Alive	222
TCGA-GM-A2DF	BRCA	893.07	F	19614	II	Alive	2155
TCGA-BS-A0TG	UCEC	893.1	F	22043		Alive	2371
TCGA-DU-A76K	LGG	894.03	M	31776		Deceased	347
TCGA-HT-7604	LGG	894.6	M	18443		Alive	3725
TCGA-HT-7609	LGG	894.94	M	12607		Alive	1399
TCGA-GM-A2DM	BRCA	895.38	F	21160	II	Alive	3226
TCGA-DH-A7UT	LGG	895.44	M	11014		Deceased	531
TCGA-CD-8531	STAD	896.27	F	24453	III	Alive	383
TCGA-A2-A0YC	BRCA	897.21	F	21685	II	Alive	990
TCGA-GI-A2C8	BRCA	897.26	F	23103	III	Alive	225
TCGA-D8-A27I	BRCA	897.41	F	21327	III	Alive	439
TCGA-DI-A2QY	UCEC	897.57	F	23398		Deceased	3349
TCGA-CN-4734	HNSC	897.836	M	25753	II	Alive	1690
TCGA-50-5049	LUAD	897.88	M	25577	I	Alive	3094
TCGA-AP-A05J	UCEC	898.72	F	24119		Alive	1122
TCGA-VS-A9UT	CESC	899.1	F	26603		Alive	482
TCGA-A7-A26E	BRCA	899.12	F	26274	III	Alive	954
TCGA-CN-6992	HNSC	899.303	M	22598	IV	Alive	1066
TCGA-19-2629	GBM	899.48	M	22257		Deceased	737
TCGA-DU-8167	LGG	899.64	F	25262		Alive	471
TCGA-AR-A5QP	BRCA	899.76	F	19805	II	Alive	1185
TCGA-55-8208	LUAD	900.46	F	26716	I	Alive	674
TCGA-FU-A5XV	CESC	900.62	F	11692		Alive	321
TCGA-EY-A1GX	UCEC	901.16	F	27962		Deceased	1127
TCGA-F9-A4JJ	KIRP	901.17	F	12893	III	Deceased	325
TCGA-FG-A70Z	LGG	902.37	F	19717		Alive	328
TCGA-S9-A7R7	LGG	903.57	M	10108		Alive	3000
TCGA-DH-A669	LGG	903.69	M	25809		Deceased	919
TCGA-B5-A1N2	UCEC	904.01	F	25612		Deceased	954
TCGA-DU-5851	LGG	904.18	F	14802		Alive	531
TCGA-FG-6690	LGG	905.23	M	25667		Alive	1294
TCGA-QQ-A8VD	SARC	905.37	M	20729		Alive	3964
TCGA-AR-A2LQ	BRCA	905.62	F	21865	II	Alive	1233
TCGA-AC-A62V	BRCA	906.5	M	21389	IV	Deceased	348
TCGA-DX-A6YX	SARC	907.45	F	24871		Deceased	513
TCGA-S9-A7R4	LGG	907.46	M	17134		Alive	914
TCGA-28-5215	GBM	908.74	F	22686		Deceased	335
TCGA-AR-A1AL	BRCA	908.79	F	22023	III	Alive	2971
TCGA-BM-6198	READ	908.87	M	26837	III	Alive	646
TCGA-BH-A0DH	BRCA	909.3	F	23366	II	Alive	1156
TCGA-PC-A5DM	SARC	909.38	M	26699		Deceased	193
TCGA-EW-A6SB	BRCA	910.4	F	22844	II	Alive	760
TCGA-G3-A25S	LIHC	910.67	M	23571	I	Deceased	416
TCGA-KU-A66S	HNSC	911.866	F	25454	III	Deceased	224
TCGA-EE-A2M7	SKCM	912.04	M	24371	II	Deceased	877
TCGA-A2-A0YH	BRCA	913.17	F	19596	III	Alive	659
TCGA-D7-A748	STAD	913.66	F	15190	IV	Deceased	132
TCGA-VM-A8CF	LGG	913.9	F	16334		Alive	609
TCGA-A2-A0SY	BRCA	913.94	F	22928	III	Alive	1347
TCGA-VT-AB3D	SARC	915.14	M	26100		Alive	379
TCGA-BH-A0BG	BRCA	915.16	F	26988	I	Alive	1871
TCGA-86-7701	LUAD	915.7	M	24209	IV	Alive	947
TCGA-CZ-5987	KIRC	916.27	M	21928	IV	Deceased	445
TCGA-AX-A060	UCEC	916.28	F	28472		Alive	1075
TCGA-A8-A084	BRCA	916.56	F	29858	II	Alive	458
TCGA-OL-A5S0	BRCA	917.5	F	24139	II	Alive	620
TCGA-28-5208	GBM	917.62	M	19053		Deceased	544
TCGA-A7-A4SC	BRCA	918.03	F	23008	II	Alive	446
TCGA-22-4595	LUSC	918.484	M	21146	III	Deceased	734
TCGA-CJ-4644	KIRC	919	F	17882	IV	Deceased	336
TCGA-WK-A8XX	SARC	919.91	M	25701		Deceased	1164
TCGA-49-4490	LUAD	920.15	F	16634	III	Deceased	385
TCGA-AR-A252	BRCA	920.59	F	18611	I	Alive	2838
TCGA-B5-A1MR	UCEC	920.7	F	24017		Alive	6859
TCGA-E7-A3X6	BLCA	920.93	M	25584	II	Deceased	904
TCGA-FG-A70Y	LGG	921.27	F	7421		Alive	868
TCGA-BH-A0HI	BRCA	922.37	F	28644	I	Alive	620
TCGA-AJ-A3BD	UCEC	922.46	F	20998		Alive	1039
TCGA-EW-A1OW	BRCA	922.86	F	21465	II	Alive	694
TCGA-XF-AAME	BLCA	923.28	F	23448	II	Deceased	2828
TCGA-AQ-A1H2	BRCA	923.73	F	30958	III	Alive	475
TCGA-44-6774	LUAD	923.79	F	20462	III	Alive	658
TCGA-X6-A8C2	SARC	925.37	M	20507		Alive	1070
TCGA-BP-4804	KIRC	925.72	M	21727	I	Alive	1459
TCGA-A7-A6VW	BRCA	925.81	F	17539	II	Alive	285
TCGA-BH-A0DV	BRCA	926.72	F	19781	III	Alive	2064
TCGA-A5-A0G5	UCEC	927.06	F	26827		Alive	1126
TCGA-2E-A9G8	UCEC	927.8	F			Alive	1249
TCGA-A2-A0YL	BRCA	928.01	F	17702	III	Alive	1474
TCGA-A8-A08P	BRCA	928.03	F	25598	III	Alive	943
TCGA-RD-A7BW	STAD	928.59	F	25036	I	Deceased	156
TCGA-3B-A9HP	SARC	928.93	F	21094		Deceased	1627
TCGA-BS-A0TA	UCEC	929.36	F	21505		Deceased	740
TCGA-CJ-5679	KIRC	929.45	M	26858	III	Deceased	679
TCGA-LL-A5YL	BRCA	929.83	F	23395	II	Alive	519
TCGA-CV-7261	HNSC	931.595	M	20992	IV	Alive	1512
TCGA-HT-7686	LGG	931.63	F	10724		Alive	1300
TCGA-DU-A5TT	LGG	931.67	M	25726		Alive	743
TCGA-CR-5248	HNSC	932.096	M	19441		Alive	1663
TCGA-E9-A1R3	BRCA	932.11	F	25693	III	Alive	78
TCGA-97-7546	LUAD	932.15	F	27913	I	Alive	1285
TCGA-FR-A69P	SKCM	932.38	F	12679	III	Alive	478
TCGA-B0-5081	KIRC	932.8	F	29219	III	Deceased	362
TCGA-DU-8163	LGG	933.23	M	10824		Alive	629
TCGA-D8-A1X8	BRCA	933.24	F	22995	III	Alive	783
TCGA-AR-A255	BRCA	933.27	F	22809	I	Alive	2161
TCGA-TM-A84O	LGG	933.42	F	22327		Deceased	1011
TCGA-CN-6020	HNSC	933.421	M	21232	III	Deceased	98
TCGA-C5-A1MF	CESC	933.49	F	17911		Alive	1617
TCGA-FG-7638	LGG	934.52	F	11528		Alive	686
TCGA-28-1747	GBM	935.14	M	16301		Deceased	77
TCGA-A2-A25F	BRCA	936.13	F	24319	II	Alive	322
TCGA-CS-6188	LGG	936.71	M	17729		Deceased	814
TCGA-BG-A220	UCEC	936.92	F	25346		Alive	434
TCGA-AO-A0JM	BRCA	937.36	F	14653	II	Alive	2184
TCGA-A5-A0GB	UCEC	940.63	F	23883		Alive	997
TCGA-E1-A7YM	LGG	940.97	M	23263		Deceased	648
TCGA-BH-A0C1	BRCA	941.06	F	22377	III	Deceased	1411
TCGA-28-2514	GBM	941.27	M	16737		Alive	160
TCGA-EW-A1P5	BRCA	941.47	F	28177	II	Alive	703
TCGA-E2-A156	BRCA	942.57	F	22422	I	Alive	726
TCGA-ER-A19L	SKCM	942.8	M	13061		Deceased	4000
TCGA-TM-A7CF	LGG	942.83	F	15178		Alive	1989
TCGA-BH-A0AW	BRCA	943.97	F	20468	II	Alive	622
TCGA-AP-A059	UCEC	944.18	F	25311		Alive	1461
TCGA-BH-A0B7	BRCA	944.96	F	15593	II	Alive	2559
TCGA-28-5216	GBM	945.61	M	19239		Alive	415
TCGA-AP-A0LM	UCEC	945.66	F	12309		Alive	825
TCGA-78-8660	LUAD	946.72	M	25422	II	Deceased	321
TCGA-86-7955	LUAD	947.06	M	22772	I	Alive	1072
TCGA-D8-A1JI	BRCA	947.12	F	20072	II	Alive	577
TCGA-LL-A6FR	BRCA	947.22	F	18520	II	Alive	489
TCGA-LN-A7HZ	ESCA	947.24	M	17931	II	Alive	401
TCGA-EY-A1GI	UCEC	947.59	F	19117		Alive	710
TCGA-UF-A7JJ	HNSC	947.871	M	25201	IV	Alive	549
TCGA-E2-A572	BRCA	949.64	F	26399	III	Alive	1208
TCGA-B2-5639	KIRC	949.93	M	17045	IV	Deceased	1003
TCGA-EO-A1Y5	UCEC	952.06	F	23251		Alive	332
TCGA-66-2759	LUSC	952.486	M	24287	III	Alive	762
TCGA-26-5134	GBM	952.87	M	27111		Alive	167
TCGA-TM-A84F	LGG	953.18	M	17744		Alive	1796
TCGA-BH-A1EV	BRCA	953.53	F	16504	III	Deceased	365
TCGA-BB-7870	HNSC	953.996	M	21443	IV	Alive	2016
TCGA-AG-3593	READ	954.45	F	26480	II	Alive	1035
TCGA-CS-6290	LGG	954.82	M	11666		Deceased	1137
TCGA-09-0364	OV	956.25	F	29262		Deceased	887
TCGA-S3-A6ZH	BRCA	956.46	F	10832	III	Alive	641
TCGA-HW-A5KJ	LGG	957.73	M	24966		Deceased	962
TCGA-71-8520	LUAD	957.88	F	21921	I	Deceased	210
TCGA-85-A4CN	LUSC	959.326	F	20490	II	Alive	1038
TCGA-LL-A441	BRCA	960.09	F	22772	I	Alive	996
TCGA-BH-A0B0	BRCA	960.35	F	20776	I	Alive	2477
TCGA-DU-A5TU	LGG	960.64	F	22811		Alive	796
TCGA-A2-A25D	BRCA	961.16	F	32872	III	Alive	552
TCGA-A7-A6VX	BRCA	961.83	F	25066	II	Alive	317
TCGA-HU-8608	STAD	962.47	M	25789	III	Alive	641
TCGA-A2-A0EW	BRCA	963.16	F	19413	III	Deceased	1884
TCGA-R6-A6XG	ESCA	963.26	M	23484		Alive	1168
TCGA-HT-8105	LGG	963.79	M	20041		Alive	190
TCGA-29-1763	OV	963.86	F	16021		Alive	2032
TCGA-D6-A6EK	HNSC	963.956	M	24558	III	Alive	875
TCGA-A8-A097	BRCA	965.6	F	23741	II	Alive	365
TCGA-DH-A7UV	LGG	966.08	M	18161		Alive	566
TCGA-E9-A22H	BRCA	966.27	F	15504	II	Alive	1232
TCGA-TM-A84H	LGG	966.63	F	16277		Alive	926
TCGA-TQ-A7RN	LGG	967.39	M	11823		Alive	1026
TCGA-HT-7858	LGG	967.77	M	10422		Alive	1540
TCGA-S9-A6U6	LGG	968.01	M	10253		Alive	1069
TCGA-AP-A0LO	UCEC	968.94	F	16493		Deceased	1016
TCGA-27-1837	GBM	970.62	M	13368		Deceased	427
TCGA-P5-A736	LGG	970.65	F	16300		Alive	230
TCGA-CV-5973	HNSC	970.822	F	22771	III	Alive	2641
TCGA-EY-A1GQ	UCEC	971.1	F	27905		Alive	544
TCGA-HS-A5N7	SARC	972.02	F	24775		Alive	1013
TCGA-EO-A2CG	UCEC	974	F	25279		Alive	1564
TCGA-HW-8321	LGG	974.19	M	11474		Alive	1294
TCGA-CS-4942	LGG	974.39	F	16297		Deceased	1335
TCGA-EO-A22U	UCEC	974.54	F	30557		Alive	1407
TCGA-DB-5273	LGG	975.13	M	12152		Alive	2493
TCGA-AR-A0TS	BRCA	975.77	F	17141	II	Alive	2558
TCGA-AO-A1KS	BRCA	976.29	F	25230	II	Alive	350
TCGA-FG-5963	LGG	977.01	M	8571		Deceased	775
TCGA-BG-A0M3	UCEC	977.17	F	27183		Alive	1071
TCGA-AR-A1AQ	BRCA	977.27	F	18109	II	Alive	3021
TCGA-CR-7404	HNSC	978.558	M	19532		Alive	1472
TCGA-41-3915	GBM	978.92	M	17880		Deceased	360
TCGA-A2-A0CL	BRCA	979.61	F	13556	III	Alive	3015
TCGA-DB-A75K	LGG	979.7	F	20241		Alive	368
TCGA-AP-A056	UCEC	980.18	F	23707		Alive	2618
TCGA-D1-A3JQ	UCEC	981.64	F	22297		Alive	526
TCGA-AP-A05N	UCEC	981.79	F	21254		Deceased	726
TCGA-CR-7389	HNSC	982.831	M	20169		Alive	392
TCGA-SI-A71P	SARC	983.33	M	18367		Alive	771
TCGA-WY-A859	LGG	983.69	F	12631		Alive	1213
TCGA-OL-A5RU	BRCA	984.88	F	23108	II	Alive	1219
TCGA-QK-A6VC	HNSC	984.894	F	22865	IV	Alive	600
TCGA-AX-A05S	UCEC	985.75	F	29928		Deceased	413
TCGA-AR-A1AW	BRCA	986	F	23855	II	Alive	2632
TCGA-BA-A6D8	HNSC	986.301	M	21778	IV	Alive	850
TCGA-FG-A713	LGG	987.06	F	27232		Alive	622
TCGA-HW-8320	LGG	987.14	M	13503		Alive	1217
TCGA-E9-A295	BRCA	987.56	F	25957	II	Alive	375
TCGA-EE-A2MI	SKCM	987.85	M	15880	II	Deceased	6225
TCGA-A2-A0SX	BRCA	988.12	F	17774	I	Alive	1534
TCGA-VS-A94Z	CESC	989.05	F	14046		Alive	1015
TCGA-A8-A09B	BRCA	989.53	F	21520	III	Alive	365
TCGA-C5-A7UE	CESC	990.02	F	16473		Alive	4738
TCGA-AP-A051	UCEC	990.28	F	25269		Alive	3948
TCGA-AO-A03P	BRCA	991.07	F	19724	II	Deceased	2911
TCGA-BH-A0DP	BRCA	991.86	F	22199	II	Alive	476
TCGA-27-1830	GBM	992.19	M	21131		Deceased	154
TCGA-CS-4941	LGG	992.41	M	24578		Deceased	234
TCGA-AC-A2QI	BRCA	993.49	F	27865	III	Alive	588
TCGA-WY-A85D	LGG	994.08	M	21979		Alive	1147
TCGA-MP-A4T9	LUAD	995.62	F	19767	III	Deceased	1265
TCGA-GM-A3XG	BRCA	995.92	F	16948	III	Alive	1330
TCGA-DB-A4XC	LGG	996.17	M	9705		Alive	1421
TCGA-BH-A0B5	BRCA	998.33	F	14920	III	Alive	2136
TCGA-AX-A2H8	UCEC	998.99	F	23448		Alive	1861
TCGA-06-0174	GBM	1000	M	19824		Deceased	98
TCGA-F2-A44G	PAAD	1000	F	29150	II	Deceased	233
TCGA-D1-A16Q	UCEC	1001.18	F	19873		Alive	324
TCGA-F7-7848	HNSC	1001.21	M	17251	IV	Alive	1131
TCGA-06-5858	GBM	1001.82	F	16662		Alive	187
TCGA-EY-A2OO	UCEC	1001.88	F	20797		Alive	1392
TCGA-AP-A0L8	UCEC	1002.55	F	25733		Deceased	1484
TCGA-DB-A64X	LGG	1002.65	F	20625		Alive	563
TCGA-IK-8125	LGG	1002.86	M	22745		Alive	1301
TCGA-VQ-A91A	STAD	1003.87	M	24670	III	Alive	1200
TCGA-BG-A0RY	UCEC	1004.06	F	24952		Alive	469
TCGA-E1-A7YS	LGG	1005.11	M	26159		Deceased	466
TCGA-EA-A439	CESC	1005.58	F	18529		Alive	965
TCGA-A2-A0CO	BRCA	1005.95	F	31404	II	Deceased	3492
TCGA-FP-8209	STAD	1006.21	M	18171	I	Deceased	1811
TCGA-E9-A249	BRCA	1007.45	F	16689	II	Alive	217
TCGA-A7-A0CE	BRCA	1007.54	F	20863	II	Alive	1074
TCGA-A5-A0R8	UCEC	1007.91	F	29777		Alive	596
TCGA-EB-A6QZ	SKCM	1007.97	F	28078	II	Deceased	352
TCGA-06-0187	GBM	1008.63	M	25318		Deceased	828
TCGA-D3-A3CE	SKCM	1008.98	F	27355	III	Deceased	1832
TCGA-A7-A4SB	BRCA	1009.7	F	20539	III	Alive	418
TCGA-AP-A05H	UCEC	1010.16	F	27744		Alive	1385
TCGA-A5-A0R6	UCEC	1010.59	F	23449		Alive	1153
TCGA-B5-A1MZ	UCEC	1011.31	F	19955		Alive	1598
TCGA-5S-A9Q8	UCEC	1012.05	F	18785		Alive	313
TCGA-FG-5965	LGG	1012.08	F	14249		Deceased	1120
TCGA-BG-A0YV	UCEC	1012.13	F	24567		Alive	382
TCGA-FG-5964	LGG	1012.69	M	22735		Alive	1588
TCGA-VS-A950	CESC	1013.03	F	15365		Alive	1221
TCGA-AR-A2LE	BRCA	1013.47	F	25499	I	Alive	5062
TCGA-AC-A3BB	BRCA	1013.48	F	16983	III	Alive	987
TCGA-BH-A0HP	BRCA	1013.52	F	23883	III	Alive	414
TCGA-76-4928	GBM	1013.58	F	31267		Deceased	94
TCGA-24-1564	OV	1014.53	F	24668		Deceased	787
TCGA-EE-A2A5	SKCM	1014.85	M	16041	I	Deceased	1195
TCGA-A5-A0GW	UCEC	1015.01	F	17092		Alive	706
TCGA-BH-A0W3	BRCA	1015.81	F	21369	II	Alive	728
TCGA-B0-5097	KIRC	1016.11	F	21852	III	Alive	665
TCGA-D1-A15V	UCEC	1016.29	F	24886		Alive	1201
TCGA-D8-A1JA	BRCA	1017.33	F	21918		Alive	502
TCGA-P5-A72X	LGG	1017.41	M	7913		Alive	403
TCGA-EW-A1PE	BRCA	1017.56	F	20694	II	Alive	320
TCGA-A2-A0CX	BRCA	1018.67	F	19152	II	Alive	1728
TCGA-26-5133	GBM	1018.81	M	21560		Alive	452
TCGA-VQ-AA6A	STAD	1019.63	M	20764	III	Alive	1184
TCGA-DU-6403	LGG	1019.71	F	22031		Deceased	354
TCGA-HT-7601	LGG	1019.95	F	10989		Alive	153
TCGA-06-2570	GBM	1020.04	F	7936		Alive	958
TCGA-CR-7393	HNSC	1021.03	M	9750	III	Alive	993
TCGA-AR-A24T	BRCA	1022.95	F	17135	III	Alive	3202
TCGA-95-A4VP	LUAD	1023.19	F	24130	III	Alive	605
TCGA-VM-A8CE	LGG	1024.02	M	9363		Alive	1191
TCGA-OL-A66H	BRCA	1024.19	F	27280	I	Alive	812
TCGA-A5-A0GV	UCEC	1024.63	F	24540		Alive	1643
TCGA-AO-A12C	BRCA	1025.81	F	15469	II	Alive	2372
TCGA-D8-A73W	BRCA	1025.92	F	29125	III	Deceased	385
TCGA-LN-A9FQ	ESCA	1026.52	M	22717	II	Alive	391
TCGA-QH-A6CY	LGG	1027.27	M	14140		Alive	408
TCGA-AP-A1DH	UCEC	1027.95	F	22652		Alive	2180
TCGA-BH-A0B6	BRCA	1027.98	F	17346	I	Alive	2483
TCGA-98-A53D	LUSC	1028.92	M	24891	II	Deceased	22
TCGA-D3-A2JE	SKCM	1030.02	F	27604	III	Deceased	841
TCGA-73-4659	LUAD	1030.17	M	24253	III	Deceased	711
TCGA-AR-A1AS	BRCA	1030.17	F	20028	II	Alive	1150
TCGA-E2-A15K	BRCA	1030.33	F	21514	II	Alive	275
TCGA-D8-A1XZ	BRCA	1031.4	F	29916	III	Alive	466
TCGA-K1-A6RV	SARC	1032.34	M	24701		Alive	158
TCGA-C5-A3HL	CESC	1032.94	F	27963		Alive	621
TCGA-DU-7013	LGG	1033.07	M	21824		Deceased	269
TCGA-A7-A0CD	BRCA	1033.45	F	24242	I	Alive	1165
TCGA-TM-A84M	LGG	1035.17	M	14660		Alive	754
TCGA-LI-A9QH	SARC	1035.2	F	26468		Deceased	540
TCGA-BH-A0DT	BRCA	1035.52	F	15078	II	Alive	2403
TCGA-A2-A0T6	BRCA	1035.67	F	18334	II	Alive	575
TCGA-DU-7301	LGG	1035.74	M	19644		Deceased	788
TCGA-AJ-A3QS	UCEC	1035.94	F	21162		Alive	513
TCGA-FP-8210	STAD	1036.68	M	17562	III	Deceased	153
TCGA-AJ-A23M	UCEC	1037.05	F	22430		Deceased	616
TCGA-CQ-6218	HNSC	1037.24	F	19096	IV	Alive	1253
TCGA-BH-A0DX	BRCA	1038.33	F	22833	I	Alive	2156
TCGA-XP-A8T8	ESCA	1038.74	M	18048	II	Alive	437
TCGA-LL-A7SZ	BRCA	1039.02	F	18161	II	Alive	594
TCGA-E2-A3DX	BRCA	1039.21	F	15969	III	Alive	1325
TCGA-E1-A7Z4	LGG	1040.2	M	12849		Deceased	4412
TCGA-A2-A25C	BRCA	1040.8	F	18508	II	Alive	523
TCGA-A2-A0EO	BRCA	1041.61	F	19880	I	Alive	2442
TCGA-A2-A0EN	BRCA	1041.92	F	25771	II	Alive	4088
TCGA-AR-A24S	BRCA	1042.63	F	22587	I	Alive	2976
TCGA-FG-A87Q	LGG	1042.85	F	22565		Alive	174
TCGA-DU-A5TR	LGG	1043.24	M	18791		Alive	908
TCGA-D9-A4Z6	SKCM	1043.46	M	20072	III	Deceased	561
TCGA-A2-A3XU	BRCA	1043.47	F	13046	II	Deceased	912
TCGA-78-8662	LUAD	1043.68	F	19563	I	Deceased	3361
TCGA-E2-A15E	BRCA	1044.03	F	14894	II	Alive	630
TCGA-BG-A0VX	UCEC	1044.77	F	21425		Alive	1043
TCGA-AC-A23E	BRCA	1044.94	F	18500	II	Alive	698
TCGA-FG-A6IZ	LGG	1045.36	M	22275		Alive	457
TCGA-S9-A6TS	LGG	1045.86	F	17857		Deceased	1891
TCGA-KU-A66T	HNSC	1046.34	F	19405	IV	Alive	552
TCGA-BH-A0RX	BRCA	1046.47	F	21857	II	Alive	170
TCGA-E2-A154	BRCA	1047.71	F	24999	I	Alive	591
TCGA-50-5055	LUAD	1048.17	F	28988	II	Deceased	1830
TCGA-DU-7011	LGG	1048.96	M	9322		Deceased	3200
TCGA-B6-A0RT	BRCA	1050.07	F	14374	III	Alive	2721
TCGA-V5-A7RE	ESCA	1050.11	M	16643	I	Alive	500
TCGA-VQ-A8DT	STAD	1050.5	M	15937	III	Alive	1484
TCGA-BL-A3JM	BLCA	1050.72	M	23000	III	Deceased	205
TCGA-43-A475	LUSC	1051.99	F	24680	II	Alive	296
TCGA-CS-6666	LGG	1053.05	M	8340		Alive	1428
TCGA-76-4926	GBM	1053.67	M	25085		Deceased	138
TCGA-BA-A6DA	HNSC	1054.29	F	15004	IV	Alive	351
TCGA-DU-8166	LGG	1054.98	F	10641		Alive	516
TCGA-D8-A13Z	BRCA	1055.87	F	18942		Alive	635
TCGA-E1-5305	LGG	1056.16	M	12655		Deceased	2433
TCGA-AC-A3TN	BRCA	1057.74	F	27421	II	Alive	456
TCGA-3B-A9HI	SARC	1058.5	M	24984		Alive	1521
TCGA-AO-A0JE	BRCA	1060.45	F	19516	III	Alive	2335
TCGA-DS-A0VK	CESC	1061.36	F	16792		Deceased	1118
TCGA-FS-A1Z0	SKCM	1061.64	F	11815	I	Deceased	6164
TCGA-LL-A5YO	BRCA	1061.82	F	18354	I	Alive	440
TCGA-HT-7470	LGG	1062.06	M	13611		Deceased	1220
TCGA-A2-A0CV	BRCA	1062.44	F	15289	II	Alive	3011
TCGA-DI-A1BY	UCEC	1062.76	F	23113		Alive	1114
TCGA-A8-A08S	BRCA	1063.23	F	25994	II	Alive	1004
TCGA-55-A4DF	LUAD	1063.8	M	32432	I	Deceased	614
TCGA-BG-A3PP	UCEC	1063.99	F	30227		Alive	681
TCGA-DX-A8BG	SARC	1065.34	F	30333		Alive	546
TCGA-BH-A0DI	BRCA	1066.03	F	23327	II	Alive	912
TCGA-QH-A6CX	LGG	1066.29	M	24252		Deceased	372
TCGA-CN-6019	HNSC	1067.27	M	22485	IV	Alive	1038
TCGA-HZ-8519	PAAD	1069.04	M	26947	I	Alive	454
TCGA-A2-A25B	BRCA	1069.12	F	14454	II	Alive	1291
TCGA-FP-8211	STAD	1069.29	M	22957	II	Alive	413
TCGA-AR-A2LK	BRCA	1070.25	F	22800	III	Deceased	1649
TCGA-DX-A6B8	SARC	1070.67	M	29513		Deceased	485
TCGA-AR-A1AX	BRCA	1071.08	F	23507	I	Alive	2629
TCGA-TM-A7C5	LGG	1071.51	M	11286		Alive	1500
TCGA-DU-5853	LGG	1071.72	M	10624		Alive	407
TCGA-VQ-A8PB	STAD	1071.96	F	23927	II	Deceased	1043
TCGA-HT-8011	LGG	1072.72	M	20175		Alive	494
TCGA-32-1970	GBM	1072.97	M	21613		Deceased	468
TCGA-64-5778	LUAD	1073.17	M	21927	I	Alive	1305
TCGA-44-A47A	LUAD	1073.18	F	28782	I	Alive	466
TCGA-A2-A0CS	BRCA	1074.3	F	26817	IV	Deceased	2348
TCGA-RD-A8N5	STAD	1074.58	M	28589	III	Deceased	1747
TCGA-5R-AA1D	LIHC	1074.64	F	6545	III	Alive	449
TCGA-A2-A0ST	BRCA	1075.39	F	22922	II	Alive	3017
TCGA-B5-A3S1	UCEC	1075.95	F	26031		Alive	902
TCGA-P5-A72W	LGG	1075.95	M	12848		Alive	317
TCGA-A2-A0CQ	BRCA	1076.19	F	22810	I	Alive	2695
TCGA-06-0184	GBM	1077	M	23317		Deceased	2126
TCGA-AQ-A1H3	BRCA	1077.74	F	18177	III	Alive	989
TCGA-DX-AB2S	SARC	1078.23	F	19708		Alive	280
TCGA-E9-A22E	BRCA	1078.62	F	20574	III	Alive	1269
TCGA-B0-5080	KIRC	1079.05	M	23052	IV	Deceased	342
TCGA-3B-A9HT	SARC	1079.37	M	19637		Alive	1665
TCGA-D8-A147	BRCA	1079.74	F	16736		Alive	584
TCGA-C8-A26V	BRCA	1079.95	F	17468	III	Alive	616
TCGA-DX-AB2W	SARC	1080.23	F	22951		Alive	3238
TCGA-C5-A8XI	CESC	1081.08	F	25220		Alive	254
TCGA-BB-4224	HNSC	1081.08	M	19119	IV	Alive	278
TCGA-WK-A8Y0	SARC	1081.3	F	18233		Deceased	688
TCGA-BG-A186	UCEC	1081.68	F	22370		Alive	419
TCGA-AR-A5QN	BRCA	1082.4	F	25089	III	Alive	1013
TCGA-HT-A618	LGG	1084.83	F	13595		Alive	512
TCGA-EA-A44S	CESC	1085.6	F	11621		Alive	369
TCGA-LL-A5YP	BRCA	1085.9	F	18041	II	Alive	450
TCGA-D1-A168	UCEC	1086.11	F	24586		Alive	1098
TCGA-PN-A8MA	CESC	1086.19	F	15918		Alive	90
TCGA-BH-A0H3	BRCA	1086.48	F	17152	I	Alive	1928
TCGA-DU-6392	LGG	1086.59	F	12836		Alive	6423
TCGA-D1-A0ZS	UCEC	1087.13	F	19821		Alive	148
TCGA-B5-A1MY	UCEC	1087.24	F	22805		Deceased	361
TCGA-DX-A8BR	SARC	1087.36	F	23302		Alive	4573
TCGA-CN-6023	HNSC	1087.62	M	26769	IV	Alive	1584
TCGA-JW-A852	CESC	1088.19	F	15682		Deceased	252
TCGA-QH-A6CV	LGG	1088.65	M	18955		Alive	442
TCGA-CN-A63U	HNSC	1089.75	M	18272	IV	Alive	964
TCGA-BS-A0T9	UCEC	1089.8	F	14253		Deceased	1428
TCGA-HT-7482	LGG	1091.67	F	6857		Alive	3253
TCGA-QF-A5YT	UCEC	1091.83	F	20981		Alive	1215
TCGA-EE-A2M5	SKCM	1092.08	M	17950	I	Deceased	659
TCGA-B5-A0JV	UCEC	1092.24	F	23295		Alive	2616
TCGA-XF-A9T5	BLCA	1092.37	F	28578	IV	Alive	2027
TCGA-BG-A0M6	UCEC	1092.51	F	26666		Deceased	671
TCGA-D8-A27R	BRCA	1095.02	F	15122	III	Alive	307
TCGA-BP-4326	KIRC	1097.67	F	19376	I	Deceased	1625
TCGA-UF-A71D	HNSC	1097.79	F	19747	IV	Alive	1461
TCGA-AC-A2FK	BRCA	1098.27	F	16627	III	Alive	2650
TCGA-S9-A6WO	LGG	1098.41	M	10933		Alive	566
TCGA-S3-AA14	BRCA	1098.85	F	17352	I	Alive	529
TCGA-A7-A0CJ	BRCA	1098.97	F	21014	II	Alive	931
TCGA-K4-A5RH	BLCA	1099.68	M	25305	III	Alive	276
TCGA-XX-A89A	BRCA	1100.14	F	25000	II	Alive	488
TCGA-06-2564	GBM	1100.19	M	18435		Alive	181
TCGA-WH-A86K	LGG	1100.36	M	24055		Alive	405
TCGA-VS-A9UM	CESC	1101.77	F	14255		Deceased	829
TCGA-IF-A4AJ	SARC	1102.61	M	29469		Deceased	767
TCGA-B5-A5OC	UCEC	1102.75	F	26109		Alive	1249
TCGA-91-6830	LUAD	1103.45	F	23922	II	Alive	60
TCGA-06-0129	GBM	1103.88	M	11284		Deceased	1024
TCGA-E1-5302	LGG	1105.94	M	15230		Deceased	1525
TCGA-08-0386	GBM	1106.11	M	27053		Deceased	548
TCGA-HN-A2OB	BRCA	1106.56	F	16672	II	Deceased	1900
TCGA-06-2562	GBM	1106.58	M	29753		Deceased	382
TCGA-VQ-A94U	STAD	1106.81	M	25925	II	Alive	819
TCGA-FG-8185	LGG	1107	M	13621		Alive	433
TCGA-A2-A3XW	BRCA	1107.02	F	15670	II	Alive	1712
TCGA-E2-A15P	BRCA	1107.22	F	22524	I	Alive	595
TCGA-AP-A05A	UCEC	1107.34	F	29914		Deceased	1944
TCGA-DX-A6YZ	SARC	1107.39	M	21886		Alive	2625
TCGA-AA-3692	COAD	1108.76	F	17167	IV	Deceased	1095
TCGA-AX-A2IO	UCEC	1109.29	F	30539		Alive	1975
TCGA-F7-A624	HNSC	1109.71	M	26667	II	Alive	378
TCGA-MT-A7BN	HNSC	1110	M	27162	IV	Alive	469
TCGA-BA-5151	HNSC	1110.34	M	26569	IV	Alive	722
TCGA-A7-A0DA	BRCA	1110.44	F	22708	II	Alive	1085
TCGA-LN-A4A3	ESCA	1111.49	M	22313	III	Alive	388
TCGA-H7-A76A	HNSC	1111.54	M	20946		Alive	637
TCGA-A8-A07G	BRCA	1111.61	F	23926	II	Alive	577
TCGA-KT-A74X	LGG	1113.5	M	9590		Alive	438
TCGA-CN-4728	HNSC	1113.61	M	20660	IV	Alive	1724
TCGA-P5-A781	LGG	1114.26	F	12757		Alive	134
TCGA-E2-A10C	BRCA	1115.13	F	19849	II	Alive	1220
TCGA-BH-A42V	BRCA	1115.7	F	15158	I	Alive	635
TCGA-EW-A1OY	BRCA	1115.76	F	23266	II	Alive	908
TCGA-CQ-5323	HNSC	1115.78	M	30173	I	Alive	1466
TCGA-B5-A1MS	UCEC	1115.92	F	22068		Deceased	3112
TCGA-B6-A0IH	BRCA	1116.38	F	29907	III	Deceased	3418
TCGA-BH-A18H	BRCA	1116.46	F	23065	I	Alive	652
TCGA-AO-A1KT	BRCA	1117.26	F	28660	II	Alive	541
TCGA-DU-6408	LGG	1117.41	F	8752		Deceased	3470
TCGA-AC-A3YI	BRCA	1117.46	F	27143	III	Alive	707
TCGA-AP-A1DP	UCEC	1117.54	F	25601		Deceased	1081
TCGA-4J-AA1J	CESC	1118.75	F	11611		Alive	542
TCGA-VV-A86M	LGG	1118.86	F	13453		Alive	487
TCGA-D7-A4Z0	STAD	1118.87	F	22129	II	Alive	449
TCGA-CG-4444	STAD	1118.93	M	27912	III	Alive	1431
TCGA-DG-A2KL	CESC	1121.5	F	19539		Alive	1367
TCGA-55-8615	LUAD	1121.93	M	24786	III	Alive	446
TCGA-CQ-7071	HNSC	1122.32	F	27928	III	Alive	1311
TCGA-GI-A2C9	BRCA	1124.06	F	21534	II	Alive	3342
TCGA-S9-A6WG	LGG	1125.25	M	11509		Alive	2602
TCGA-ER-A19E	SKCM	1126.19	F	13297	I	Deceased	396
TCGA-TQ-A7RV	LGG	1126.49	M	10167		Alive	1868
TCGA-CR-7399	HNSC	1127.14	F	22182	IV	Alive	181
TCGA-B0-4844	KIRC	1127.6	M	22220	IV	Deceased	313
TCGA-EW-A424	BRCA	1128.5	F	18850	III	Alive	715
TCGA-B5-A11L	UCEC	1128.85	F	26120		Deceased	2240
TCGA-TM-A84G	LGG	1129.22	F	20014		Alive	1236
TCGA-KB-A6F7	STAD	1129.33	F	19765	I	Alive	1935
TCGA-A7-A0DC	BRCA	1130.77	F	23294	I	Alive	906
TCGA-E1-5318	LGG	1131.11	F	15372		Deceased	2379
TCGA-AR-A1AN	BRCA	1131.59	F	16974	II	Alive	2920
TCGA-QH-A65R	LGG	1132.67	F	14073		Alive	461
TCGA-CN-6989	HNSC	1135.22	M	23515	IV	Deceased	611
TCGA-06-2559	GBM	1135.89	M	30580		Deceased	150
TCGA-AO-A0JC	BRCA	1136.6	F	23404	II	Alive	1547
TCGA-A2-A0T3	BRCA	1137.28	F	13680	I	Alive	1516
TCGA-76-4932	GBM	1139.3	F	18433		Deceased	1458
TCGA-HT-7478	LGG	1139.83	M	13216		Alive	194
TCGA-BP-4985	KIRC	1140.19	M	26611	III	Deceased	952
TCGA-A5-A0VO	UCEC	1140.63	F	23547		Deceased	875
TCGA-CZ-5469	KIRC	1141.13	M	15242	II	Deceased	946
TCGA-AA-3844	COAD	1141.29	F	28521	III	Alive	454
TCGA-E9-A247	BRCA	1141.59	F	21562	I	Alive	1186
TCGA-B0-5705	KIRC	1141.64	F	23746	I	Alive	4537
TCGA-VW-A8FI	LGG	1143.62	M	24411		Deceased	245
TCGA-HT-8013	LGG	1143.98	F	13753		Deceased	1933
TCGA-D1-A17M	UCEC	1144.21	F	20685		Alive	311
TCGA-50-5044	LUAD	1144.32	F	26567	III	Deceased	624
TCGA-AR-A0TT	BRCA	1144.37	F	19679	III	Alive	3316
TCGA-DX-A7EF	SARC	1144.48	F	32302		Deceased	648
TCGA-A8-A09E	BRCA	1145.91	F	26724	III	Alive	1492
TCGA-AX-A1C5	UCEC	1146.05	F	17383		Alive	1001
TCGA-CX-7086	HNSC	1146.34	M	19434	III	Alive	573
TCGA-DU-8168	LGG	1146.44	F	20136		Alive	431
TCGA-Q1-A73S	CESC	1146.94	F	12229		Alive	688
TCGA-06-5415	GBM	1146.97	M	22213		Alive	260
TCGA-A2-A3XY	BRCA	1148.66	F	18059	II	Deceased	1093
TCGA-B6-A0IQ	BRCA	1148.79	F	14669	III	Alive	4285
TCGA-FD-A3SO	BLCA	1148.98	M	25147	IV	Deceased	168
TCGA-HW-A5KK	LGG	1149.67	M	23484		Deceased	388
TCGA-S9-A6WH	LGG	1150.23	F	26904		Alive	1173
TCGA-EY-A1G7	UCEC	1152.43	F	31603		Deceased	189
TCGA-KB-A93J	STAD	1152.65	M	28599	II	Alive	1124
TCGA-EA-A4BA	CESC	1153.36	F	17995		Alive	755
TCGA-C9-A480	HNSC	1153.68	F	16567	III	Alive	386
TCGA-AJ-A3TW	UCEC	1155.2	F	28559		Alive	513
TCGA-IF-A4AK	SARC	1155.57	F	30141		Alive	1590
TCGA-IB-7888	PAAD	1156.85	F	24117	II	Deceased	1332
TCGA-AC-A3QP	BRCA	1157.43	F	29113	II	Alive	675
TCGA-CN-5358	HNSC	1157.45	M	22138	II	Deceased	173
TCGA-S9-A6U8	LGG	1157.8	M	9044		Deceased	2988
TCGA-93-A4JP	LUAD	1157.81	M	23620	IV	Alive	578
TCGA-IG-A97I	ESCA	1158.04	M	21271	II	Alive	370
TCGA-A7-A5ZX	BRCA	1158.06	F	17683	III	Alive	336
TCGA-J2-8194	LUAD	1158.31	F	25441	II	Alive	724
TCGA-27-1832	GBM	1158.86	F	21678		Deceased	300
TCGA-E9-A1R5	BRCA	1159.49	F	23116	I	Alive	92
TCGA-BQ-7048	KIRP	1159.6	M	23460	III	Alive	2839
TCGA-GM-A2DA	BRCA	1159.61	F	16854	II	Deceased	6593
TCGA-OL-A5RY	BRCA	1160.04	F	19216	II	Alive	752
TCGA-WX-AA47	LIHC	1160.18	F	12056	III	Deceased	556
TCGA-BH-A0DE	BRCA	1160.2	F	22656	II	Alive	2372
TCGA-CJ-5680	KIRC	1160.49	F	23778	IV	Deceased	768
TCGA-A2-A3XT	BRCA	1160.8	F	16649	II	Alive	2770
TCGA-D8-A1JB	BRCA	1160.88	F	19822	II	Alive	1688
TCGA-B0-5691	KIRC	1161.17	F	24120	I	Alive	3431
TCGA-23-1122	OV	1162.03	F	19537		Deceased	1189
TCGA-LN-A4A6	ESCA	1163.35	M	24011	II	Alive	391
TCGA-DU-5871	LGG	1163.44	F	13673		Alive	576
TCGA-DX-AB30	SARC	1163.68	F	19698		Deceased	695
TCGA-A8-A095	BRCA	1164.47	F	16742	I	Alive	1277
TCGA-AP-A0LD	UCEC	1165.52	F	23216		Alive	3589
TCGA-AN-A0G0	BRCA	1165.68	F	20504	II	Alive	16
TCGA-IQ-7630	HNSC	1165.88	M	18131	II	Alive	485
TCGA-A2-A0YI	BRCA	1166.07	F	22961	I	Alive	1505
TCGA-BB-A5HZ	HNSC	1166.67	M	23906	IV	Alive	827
TCGA-DQ-7595	HNSC	1166.71	M	19530		Alive	1190
TCGA-06-0646	GBM	1167.02	M	22273		Deceased	175
TCGA-HQ-A5ND	BLCA	1167.64	M	28555	IV	Deceased	274
TCGA-21-1081	LUSC	1167.79	M	25440	II	Deceased	284
TCGA-A6-2684	COAD	1168.45	F	27708	I	Alive	1127
TCGA-L5-A8NQ	ESCA	1168.79	M	26250	II	Deceased	650
TCGA-E2-A9RU	BRCA	1170.01	F	32872	III	Alive	538
TCGA-FU-A3WB	CESC	1170.53	F	15833		Alive	491
TCGA-MA-AA3W	CESC	1171.18	F	20066		Alive	685
TCGA-BA-A8YP	HNSC	1171.35	M	18355	IV	Alive	499
TCGA-VQ-A8PH	STAD	1171.58	M	22940	III	Deceased	389
TCGA-E2-A1BD	BRCA	1171.87	F	19627	II	Alive	1133
TCGA-E2-A1B1	BRCA	1172.05	F	16603	II	Alive	2653
TCGA-AX-A3G9	UCEC	1172.11	F	23361		Alive	558
TCGA-BP-4770	KIRC	1172.44	F	26824	IV	Deceased	329
TCGA-CF-A47V	BLCA	1172.96	M	19265	II	Alive	379
TCGA-AR-A2LH	BRCA	1173.5	F	20288	III	Deceased	616
TCGA-06-0644	GBM	1174.72	M	26247		Deceased	384
TCGA-BP-4165	KIRC	1175.73	F	23685	I	Alive	3037
TCGA-BH-A0HW	BRCA	1176.09	F	22962	I	Alive	1561
TCGA-06-2563	GBM	1177.11	F	26643		Alive	932
TCGA-A7-A425	BRCA	1177.97	F	25678	III	Alive	447
TCGA-D7-6527	STAD	1178.02	M	22793	II	Deceased	312
TCGA-DH-A66G	LGG	1178.03	F	18199		Alive	523
TCGA-CA-5255	COAD	1178.14	M	16743	II	Alive	376
TCGA-CN-A49B	HNSC	1178.29	M	26155	III	Alive	904
TCGA-S9-A6U2	LGG	1178.89	F	17800		Alive	908
TCGA-BS-A0UA	UCEC	1180.31	F	24872		Alive	3495
TCGA-DQ-7589	HNSC	1180.92	M	25606		Alive	1409
TCGA-DD-A39V	LIHC	1181.07	M	28254	II	Deceased	643
TCGA-DU-6542	LGG	1181.21	M	9380		Alive	73
TCGA-GM-A3XN	BRCA	1182.04	F	16109	III	Alive	2019
TCGA-CJ-4637	KIRC	1184.57	F	19101	IV	Deceased	2227
TCGA-A8-A06R	BRCA	1184.78	F	25477	II	Alive	547
TCGA-DU-6393	LGG	1185.12	M	24282		Deceased	1585
TCGA-MS-A51U	BRCA	1185.71	F	16213	II	Alive	681
TCGA-FG-A4MW	LGG	1186.46	M	23077		Deceased	559
TCGA-LN-A4MR	ESCA	1189.31	M	21142	II	Alive	402
TCGA-44-5643	LUAD	1189.86	M	19426	III	Alive	1013
TCGA-A2-A0SV	BRCA	1190.22	F	23126	IV	Deceased	825
TCGA-A5-A0R9	UCEC	1190.78	F	18982		Alive	749
TCGA-DU-5854	LGG	1190.84	F	21106		Alive	257
TCGA-A2-A1G1	BRCA	1191.12	F	31223	II	Alive	584
TCGA-AC-A2FE	BRCA	1191.92	F	22746	III	Deceased	2636
TCGA-BS-A0U8	UCEC	1191.96	F	20402		Alive	2963
TCGA-C5-A1BJ	CESC	1192.44	F	12611		Alive	4385
TCGA-CN-A641	HNSC	1193.26	M	17454	IV	Alive	367
TCGA-A5-A3LO	UCEC	1193.41	F	23401		Alive	776
TCGA-B6-A40C	BRCA	1194.13	F	18852	II	Alive	2164
TCGA-5B-A90C	UCEC	1194.48	F	25518		Alive	1202
TCGA-AC-A2B8	BRCA	1194.76	F	31003	II	Alive	677
TCGA-D8-A27F	BRCA	1195.65	F	14731	II	Alive	488
TCGA-TM-A7C3	LGG	1197.08	F	16021		Deceased	1666
TCGA-OL-A5RV	BRCA	1197.36	F	15820	III	Alive	1062
TCGA-B5-A0K7	UCEC	1197.38	F	23429		Alive	1933
TCGA-C8-A12Y	BRCA	1197.46	F		II	Alive	1476
TCGA-E9-A1RA	BRCA	1197.74	F	17699	I	Alive	1369
TCGA-A5-A2K5	UCEC	1197.88	F	28057		Alive	752
TCGA-BH-A0AU	BRCA	1198.1	F	16688	II	Alive	1914
TCGA-P5-A5EX	LGG	1198.38	F	15091		Alive	243
TCGA-A7-A5ZW	BRCA	1198.44	F	17529	II	Alive	326
TCGA-27-2519	GBM	1200.22	M	17715		Deceased	550
TCGA-HZ-7920	PAAD	1200.97	M	26167	I	Deceased	236
TCGA-CN-A49C	HNSC	1201.41	M	24495		Alive	645
TCGA-E2-A1IL	BRCA	1201.42	F	28495	II	Alive	118
TCGA-AR-A1AY	BRCA	1201.8	F	23927	I	Alive	1026
TCGA-L7-A56G	ESCA	1201.93	M	24106		Deceased	330
TCGA-DX-A8BJ	SARC	1202.84	M	28091		Deceased	284
TCGA-A8-A08B	BRCA	1203.18	F	19114	II	Alive	1156
TCGA-E2-A108	BRCA	1203.74	F	23530	III	Alive	837
TCGA-AO-A0JB	BRCA	1203.83	F	18561	III	Alive	1542
TCGA-06-0190	GBM	1204.14	M	22835		Deceased	317
TCGA-94-A5I4	LUSC	1206.3	M	22299	II	Alive	491
TCGA-55-6970	LUAD	1207.2	F	24773	III	Deceased	464
TCGA-B6-A0RH	BRCA	1207.36	F	18759	II	Deceased	6456
TCGA-A2-A0EY	BRCA	1208.56	F	22872	II	Alive	1925
TCGA-66-2783	LUSC	1208.59	M	24686	III	Alive	759
TCGA-B6-A0RN	BRCA	1208.62	F	22077	I	Alive	8008
TCGA-GM-A2D9	BRCA	1208.97	F	25490	I	Deceased	1812
TCGA-BH-A28O	BRCA	1210.25	F	18501	III	Alive	1120
TCGA-HT-7473	LGG	1210.73	M	10306		Alive	503
TCGA-AQ-A7U7	BRCA	1211.43	F	20239	III	Deceased	584
TCGA-55-8096	LUAD	1211.85	F	24684	I	Deceased	719
TCGA-OL-A6VO	BRCA	1212.22	F	15780	I	Alive	858
TCGA-A2-A4S2	BRCA	1212.36	F	22936	III	Alive	643
TCGA-HM-A3JK	CESC	1213.36	F	23618		Alive	632
TCGA-AO-A0J8	BRCA	1213.5	F	22284	II	Alive	680
TCGA-TQ-A7RW	LGG	1213.53	M	11804		Deceased	821
TCGA-AJ-A3NG	UCEC	1213.64	F	30351		Alive	475
TCGA-E6-A2P9	UCEC	1214.75	F	24088		Alive	1386
TCGA-BG-A0LX	UCEC	1216.02	F	20928		Alive	614
TCGA-PE-A5DD	BRCA	1216.2	F	23686	II	Alive	1953
TCGA-86-A4P8	LUAD	1216.5	F	21738	III	Alive	805
TCGA-32-2638	GBM	1216.59	M	24658		Deceased	766
TCGA-BH-A0HQ	BRCA	1216.91	F	20719	II	Alive	1121
TCGA-WE-A8ZM	SKCM	1217.97	M	25869	III	Alive	3082
TCGA-AC-A2BK	BRCA	1218.1	F	28625	III	Alive	2222
TCGA-D6-A4ZB	HNSC	1218.95	M	22455	III	Alive	376
TCGA-52-7810	LUSC	1219.51	F	22241	II	Alive	923
TCGA-HT-7480	LGG	1219.66	M	12291		Alive	2287
TCGA-S3-AA15	BRCA	1220.53	F	18659	II	Alive	525
TCGA-BH-A8FZ	BRCA	1220.62	F	21343	I	Alive	574
TCGA-C5-A1ML	CESC	1220.67	F	18067		Deceased	636
TCGA-BH-A0BP	BRCA	1221.16	F	27917	I	Deceased	2296
TCGA-50-6673	LUAD	1221.54	F	30689	I	Deceased	22
TCGA-BS-A0UM	UCEC	1221.87	F	23400		Alive	2644
TCGA-A2-A0EM	BRCA	1221.95	F	26845	I	Alive	3094
TCGA-3A-A9I5	PAAD	1222.09	M	21175		Alive	1794
TCGA-WY-A85E	LGG	1222.31	F	17878		Alive	633
TCGA-24-1556	OV	1222.35	F	18517		Deceased	2148
TCGA-B5-A1MX	UCEC	1223.28	F	17320		Alive	1473
TCGA-BT-A20O	BLCA	1224.62	M	27534	III	Deceased	370
TCGA-MT-A67F	HNSC	1224.75	F	22057	IV	Alive	384
TCGA-28-5209	GBM	1225.73	F	24362		Alive	77
TCGA-AJ-A3OK	UCEC	1226.64	F	26851		Alive	485
TCGA-QH-A65Z	LGG	1226.93	M	19921		Alive	427
TCGA-VM-A8C8	LGG	1227.57	F	18494		Alive	1397
TCGA-A5-A0GX	UCEC	1227.92	F	19625		Alive	2088
TCGA-EY-A2OM	UCEC	1228.44	F	20398		Alive	694
TCGA-D8-A1Y0	BRCA	1229.51	F	24083	III	Alive	472
TCGA-SG-A6Z4	SARC	1229.59	M	17368		Alive	576
TCGA-JY-A6FH	ESCA	1230.05	M	19549	II	Alive	1441
TCGA-E9-A226	BRCA	1230.3	F	16511	III	Deceased	1048
TCGA-S9-A7IS	LGG	1230.68	F	12402		Deceased	241
TCGA-AR-A1AJ	BRCA	1230.69	F	30489	I	Alive	3072
TCGA-SI-AA8C	SARC	1231.27	F	7530		Alive	597
TCGA-TQ-A7RR	LGG	1231.53	M	14022		Alive	787
TCGA-EE-A20H	SKCM	1231.99	M	20476	I	Deceased	5118
TCGA-A5-A0GI	UCEC	1232.39	F	23195		Alive	2682
TCGA-50-5933	LUAD	1232.79	M	26377	III	Deceased	2393
TCGA-AP-A0LE	UCEC	1233.61	F	20967		Alive	3357
TCGA-A8-A06X	BRCA	1233.98	F	28338	II	Deceased	943
TCGA-A5-A0GE	UCEC	1234.63	F	14170		Alive	3205
TCGA-FG-6692	LGG	1235.14	M	23374		Deceased	561
TCGA-CN-A6V6	HNSC	1235.19	M	21811	IV	Alive	635
TCGA-D8-A1XO	BRCA	1236.22	F	20606	II	Alive	1682
TCGA-AX-A06J	UCEC	1236.55	F	26000		Alive	913
TCGA-55-7574	LUAD	1236.75	F	23703	I	Deceased	995
TCGA-S9-A6WM	LGG	1236.76	F	21761		Alive	604
TCGA-D7-8579	STAD	1237.27	F	24120	II	Alive	636
TCGA-DU-7298	LGG	1237.7	F	14205		Deceased	576
TCGA-BA-5557	HNSC	1237.96	F	15247	III	Alive	623
TCGA-C5-A3HF	CESC	1238.36	F	9115		Deceased	543
TCGA-AR-A1AT	BRCA	1238.47	F	22942	II	Deceased	1272
TCGA-DB-A4XD	LGG	1239.48	M	11741		Alive	1210
TCGA-JX-A3PZ	CESC	1240.32	F	9303		Deceased	642
TCGA-B0-5107	KIRC	1240.5	F	23929	IV	Deceased	927
TCGA-TQ-A7RJ	LGG	1241.77	F	9209		Alive	1229
TCGA-50-6593	LUAD	1241.82	F	18152	III	Deceased	336
TCGA-MJ-A850	SARC	1243.13	M	10451		Alive	681
TCGA-NC-A5HT	LUSC	1244.34	M	25466	III	Alive	804
TCGA-PE-A5DE	BRCA	1244.5	F	15216	II	Alive	2645
TCGA-VR-A8EO	ESCA	1244.53	M	18123	II	Alive	785
TCGA-CQ-A4CI	HNSC	1246.04	M	26664	III	Alive	950
TCGA-BB-A5HU	HNSC	1246.41	M	17502	IV	Alive	782
TCGA-AX-A2HJ	UCEC	1249.54	F	13112		Alive	935
TCGA-FR-A7U8	SKCM	1250.25	M	18346	III	Alive	847
TCGA-CV-A6JU	HNSC	1250.5	F	22591	IV	Alive	110
TCGA-A7-A426	BRCA	1250.69	F	18296	III	Alive	364
TCGA-CR-7394	HNSC	1251.01	M	25581	IV	Alive	1346
TCGA-A2-A0YJ	BRCA	1251.83	F	14448	III	Alive	566
TCGA-E2-A15D	BRCA	1252.19	F	17224	II	Alive	526
TCGA-QH-A6X4	LGG	1252.78	M	17258		Alive	442
TCGA-S3-AA17	BRCA	1255.12	F	23642	II	Alive	424
TCGA-DQ-7593	HNSC	1255.21	M	21439		Alive	1224
TCGA-A8-A0A9	BRCA	1256	F	29370	II	Alive	822
TCGA-OL-A66L	BRCA	1256.08	F	26186	I	Alive	1301
TCGA-E1-A7YK	LGG	1256.47	M	19236		Deceased	378
TCGA-HT-7854	LGG	1256.58	M	22738		Alive	1201
TCGA-D1-A16D	UCEC	1259.07	F	17933		Alive	1141
TCGA-A8-A092	BRCA	1259.11	F	17807	III	Alive	942
TCGA-FG-A4MY	LGG	1260.76	F	16310		Alive	721
TCGA-A5-A0RA	UCEC	1261.47	F	25060		Alive	884
TCGA-DB-A64W	LGG	1261.55	F	23936		Deceased	438
TCGA-32-2615	GBM	1263.93	M	22916		Deceased	485
TCGA-HT-7475	LGG	1264.23	M	24686		Alive	530
TCGA-LN-A49U	ESCA	1265.39	M	22969	II	Alive	467
TCGA-CN-5360	HNSC	1265.52	M	25034	IV	Alive	2169
TCGA-IR-A3LI	CESC	1267.19	F	17741		Alive	2493
TCGA-BK-A26L	UCEC	1267.21	F	26002		Alive	734
TCGA-B0-4810	KIRC	1268.36	M	17402	III	Deceased	478
TCGA-AO-A0J6	BRCA	1268.4	F	22462	II	Alive	1140
TCGA-A2-A3KC	BRCA	1270.02	F	20401	II	Alive	1102
TCGA-AO-A0J4	BRCA	1270.79	F	15052	I	Alive	1587
TCGA-A5-A1OH	UCEC	1270.87	F	31451		Alive	1105
TCGA-BS-A0TE	UCEC	1271.32	F	12983		Deceased	146
TCGA-DU-6399	LGG	1272.29	M	19906		Deceased	2000
TCGA-E2-A15S	BRCA	1272.47	F	12671	II	Alive	428
TCGA-CR-5247	HNSC	1273.2	M	17810		Alive	358
TCGA-AP-A1DV	UCEC	1274.1	F	21901		Alive	204
TCGA-DU-A6S7	LGG	1274.63	F	10170		Alive	638
TCGA-XX-A899	BRCA	1275.2	F	17022	III	Alive	467
TCGA-HT-7677	LGG	1277.39	M	19610		Alive	494
TCGA-06-5414	GBM	1279.33	M	22527		Alive	273
TCGA-49-AARE	LUAD	1279.47	F	18893	I	Deceased	1229
TCGA-DU-A7TA	LGG	1279.97	M	11764		Alive	2565
TCGA-BH-A0E9	BRCA	1281.43	F	19415	II	Alive	2489
TCGA-BH-A0H9	BRCA	1281.6	F	25289	II	Alive	1247
TCGA-H7-8501	HNSC	1282.04	M	19808	IV	Alive	461
TCGA-27-2524	GBM	1282.23	M	20555		Deceased	231
TCGA-A7-A4SF	BRCA	1282.33	F	19985	II	Alive	545
TCGA-91-6847	LUAD	1282.39	F	22862	I	Alive	842
TCGA-RD-A8MW	STAD	1282.76	M	26590	III	Deceased	1153
TCGA-62-A472	LUAD	1282.82	M	25893	II	Alive	910
TCGA-27-2523	GBM	1283.38	M	23034		Deceased	489
TCGA-EW-A3E8	BRCA	1283.71	F	21922	II	Alive	1035
TCGA-IG-A3YB	ESCA	1284.04	M	22316	III	Alive	80
TCGA-EY-A549	UCEC	1284.39	F	28570		Alive	605
TCGA-FU-A3EO	CESC	1285.21	F	20207		Alive	490
TCGA-EY-A1GV	UCEC	1285.5	F	27581		Alive	481
TCGA-95-8039	LUAD	1285.93	M	26317	I	Alive	830
TCGA-E9-A1RH	BRCA	1286.5	F	23224	II	Alive	1417
TCGA-DK-A1AE	BLCA	1287.27	M	30707	III	Alive	491
TCGA-F7-A50G	HNSC	1288	M	24285	III	Alive	616
TCGA-DB-A75L	LGG	1289.05	F	13338		Alive	342
TCGA-AO-A12E	BRCA	1289.89	F	18721	II	Alive	2142
TCGA-24-2036	OV	1291.38	F	18582		Deceased	1947
TCGA-19-2620	GBM	1292.12	M	25665		Deceased	148
TCGA-EY-A1GH	UCEC	1292.18	F	25802		Alive	710
TCGA-E2-A159	BRCA	1292.26	F	18621	II	Alive	762
TCGA-VQ-A91W	STAD	1292.58	M	10963	III	Alive	1851
TCGA-AX-A2HC	UCEC	1292.62	F	19485		Alive	1044
TCGA-D1-A0ZN	UCEC	1294.36	F	22026		Alive	512
TCGA-AG-3887	READ	1294.42	M	24960	II	Alive	1124
TCGA-HT-7884	LGG	1294.75	F	16280		Alive	343
TCGA-CU-A3YL	BLCA	1294.88	M	24524	III	Alive	906
TCGA-AG-A00C	READ	1295.22	F	18201	III	Alive	183
TCGA-HW-A5KL	LGG	1295.62	F	15513		Alive	878
TCGA-AP-A0LI	UCEC	1297.5	F	24573		Alive	2972
TCGA-ZF-A9R9	BLCA	1298.86	M	21491	IV	Deceased	864
TCGA-AC-A3TM	BRCA	1301.61	F	18535	III	Alive	762
TCGA-A2-A4RY	BRCA	1301.67	F	17157	III	Alive	648
TCGA-B6-A2IU	BRCA	1301.94	F	22905	II	Alive	5176
TCGA-VS-A9UL	CESC	1302.14	F	29033		Deceased	442
TCGA-14-0790	GBM	1303.07	F	23674		Deceased	419
TCGA-DX-A8BU	SARC	1303.29	M	21470		Deceased	1116
TCGA-DH-A66B	LGG	1303.95	M	19156		Alive	1279
TCGA-D3-A2JH	SKCM	1303.96	M	24882	I	Alive	1280
TCGA-EC-A24G	UCEC	1305.17	F	20857		Alive	511
TCGA-D1-A16N	UCEC	1305.23	F	18787		Alive	945
TCGA-06-0211	GBM	1306.27	M	17515		Deceased	360
TCGA-CR-7370	HNSC	1306.84	F	26468		Alive	105
TCGA-LL-A5YN	BRCA	1307.73	F	16884	II	Alive	447
TCGA-A2-A0YT	BRCA	1307.8	F	20482	III	Deceased	723
TCGA-X6-A8C4	SARC	1308.13	F	25896		Deceased	628
TCGA-CV-5441	HNSC	1308.2	M	21305	IV	Alive	2886
TCGA-HU-A4H3	STAD	1308.99	F	20790	III	Alive	882
TCGA-UF-A7JH	HNSC	1309.61	M	21558	IV	Alive	896
TCGA-BK-A13B	UCEC	1309.84	F	21493		Alive	966
TCGA-IQ-A6SH	HNSC	1311.64	M	20109	III	Alive	471
TCGA-AP-A0LT	UCEC	1313.22	F	21107		Alive	1497
TCGA-S9-A6WN	LGG	1313.46	F	13961		Alive	805
TCGA-E2-A153	BRCA	1313.68	F	18875	II	Alive	707
TCGA-SI-A71O	SARC	1315.06	M	10710		Deceased	694
TCGA-BG-A0M2	UCEC	1315.42	F	22822		Alive	637
TCGA-E9-A1NE	BRCA	1315.45	F	10564	II	Alive	1088
TCGA-A8-A075	BRCA	1315.53	F	15369	II	Alive	518
TCGA-IG-A4QT	ESCA	1315.8	M	20506	II	Deceased	283
TCGA-CR-7397	HNSC	1316.12	M	16351	IV	Alive	754
TCGA-EA-A43B	CESC	1316.97	F	15871		Alive	791
TCGA-06-0168	GBM	1318.81	F	21776		Deceased	598
TCGA-TQ-A7RH	LGG	1319.48	M	14524		Alive	486
TCGA-DH-A66D	LGG	1320.6	F	15866		Alive	846
TCGA-AC-A6IV	BRCA	1320.63	F	17521	II	Alive	568
TCGA-DX-AB3C	SARC	1322.16	M	10034		Alive	2169
TCGA-CD-8529	STAD	1323.17	M	23979	IV	Alive	374
TCGA-CN-6016	HNSC	1323.86	M	23664	IV	Alive	1443
TCGA-LN-A7HY	ESCA	1324.06	M	18296	III	Alive	366
TCGA-DU-6407	LGG	1324.3	F	13021		Deceased	2875
TCGA-EW-A1OX	BRCA	1324.39	F	15837	II	Alive	911
TCGA-26-5132	GBM	1327.36	M	27196		Alive	286
TCGA-50-5930	LUAD	1329.38	M	17238	III	Deceased	282
TCGA-C5-A7X5	CESC	1330.46	F	26542		Deceased	414
TCGA-C5-A1MH	CESC	1330.92	F	26234		Deceased	1186
TCGA-P3-A6SW	HNSC	1331.25	M	18536	IV	Alive	1120
TCGA-E9-A3X8	BRCA	1331.4	F	17588	II	Alive	926
TCGA-E2-A15F	BRCA	1331.78	F	23660	I	Alive	658
TCGA-06-0158	GBM	1332.16	M	26856		Deceased	329
TCGA-B6-A0X1	BRCA	1332.25	F	17624		Deceased	7455
TCGA-55-6979	LUAD	1332.57	F	21780	II	Deceased	237
TCGA-DU-6406	LGG	1332.61	F	21634		Deceased	512
TCGA-D8-A1X9	BRCA	1332.74	F	24417	II	Alive	727
TCGA-55-6982	LUAD	1333.03	F		II	Deceased	995
TCGA-DU-6394	LGG	1334.39	M	19541		Deceased	682
TCGA-BQ-5877	KIRP	1334.75	M	22095	IV	Deceased	270
TCGA-D1-A1NY	UCEC	1336.3	F	24683		Alive	513
TCGA-VQ-AA6F	STAD	1336.93	M	21170	II	Alive	1646
TCGA-AF-3911	READ	1337.87	M	17609	III	Alive	1148
TCGA-A8-A07F	BRCA	1338.22	F	23742	II	Alive	577
TCGA-DD-AAVX	LIHC	1338.3	M	14016	II	Alive	1718
TCGA-E1-A7YW	LGG	1338.69	M	10571		Deceased	1120
TCGA-06-2567	GBM	1338.86	M	23759		Deceased	133
TCGA-D6-6827	HNSC	1339.79	F	20175	I	Alive	568
TCGA-EW-A6SC	BRCA	1340.05	F	21918	II	Alive	952
TCGA-TQ-A7RF	LGG	1340.7	F	9919		Alive	650
TCGA-4Z-AA89	BLCA	1341.36	M	22271	IV	Alive	1029
TCGA-E2-A1L9	BRCA	1342.5	F	14868	II	Alive	598
TCGA-D8-A27T	BRCA	1342.51	F	19591	III	Alive	398
TCGA-50-5072	LUAD	1342.73	M	27036	III	Deceased	250
TCGA-HT-A61C	LGG	1343.71	M	24276		Deceased	537
TCGA-DU-7299	LGG	1343.78	M	12266		Deceased	1339
TCGA-55-7995	LUAD	1344.93	F	26837	I	Alive	889
TCGA-EK-A2H0	CESC	1349.64	F	8918		Alive	1847
TCGA-AP-A1DQ	UCEC	1349.66	F	27815		Deceased	1423
TCGA-46-3769	LUSC	1350.37	M	20941		Alive	135
TCGA-A5-A2K7	UCEC	1351.53	F	14980		Alive	1063
TCGA-VQ-A91E	STAD	1351.68	F	24549	III	Alive	664
TCGA-LL-A73Z	BRCA	1351.7	F	20118	IV	Deceased	227
TCGA-C5-A8YT	CESC	1351.95	F	13253		Deceased	633
TCGA-A8-A08C	BRCA	1353.54	F	24017	II	Alive	881
TCGA-78-7539	LUAD	1354.05	F	27445	II	Alive	791
TCGA-A8-A09V	BRCA	1354.69	F	18628	II	Alive	457
TCGA-BH-A0GY	BRCA	1355.28	F	24493	II	Alive	923
TCGA-EA-A5FO	CESC	1356.35	F	21561		Alive	815
TCGA-DX-A8BV	SARC	1356.56	M	21005		Deceased	1845
TCGA-06-0878	GBM	1356.7	M	27319		Alive	218
TCGA-QH-A6CS	LGG	1356.96	M	15092		Alive	588
TCGA-CV-A45P	HNSC	1357.91	F	30297	I	Alive	639
TCGA-BH-A0W7	BRCA	1357.96	F	17996	I	Alive	1363
TCGA-DU-6396	LGG	1358.17	F	11427		Deceased	2286
TCGA-VS-A9V0	CESC	1360	F	21215		Alive	573
TCGA-S9-A6U0	LGG	1360.07	M	16890		Deceased	742
TCGA-3B-A9HZ	SARC	1360.91	M	24433		Alive	1170
TCGA-A2-A1FV	BRCA	1361.64	F	27287	II	Alive	714
TCGA-VS-A8QC	CESC	1362.33	F	18743		Deceased	350
TCGA-VM-A8CD	LGG	1363.91	M	21200		Deceased	240
TCGA-VV-A829	LGG	1365.16	M	16163		Alive	1127
TCGA-EX-A449	CESC	1366.08	F	15559		Alive	447
TCGA-HT-7875	LGG	1366.21	M	20613		Alive	10
TCGA-WK-A8XT	SARC	1367.09	F	14958		Deceased	1262
TCGA-BH-A0E7	BRCA	1367.59	F	29115	II	Alive	1363
TCGA-49-4506	LUAD	1367.82	F	25132	II	Deceased	999
TCGA-C5-A8ZZ	CESC	1368.55	F	15262		Alive	636
TCGA-BH-A0H0	BRCA	1368.77	F	25223	I	Alive	461
TCGA-D1-A3JP	UCEC	1368.94	F	22538		Alive	515
TCGA-DU-6395	LGG	1369.44	M	11584		Deceased	1491
TCGA-BH-A0BD	BRCA	1369.52	F	17275	II	Alive	554
TCGA-4Z-AA7N	BLCA	1371.79	M	24090	III	Deceased	1367
TCGA-B6-A0IG	BRCA	1372.46	F	18433	II	Deceased	4456
TCGA-S9-A7IX	LGG	1373.6	M	21095		Deceased	819
TCGA-DX-A3UE	SARC	1373.7	F	24388		Deceased	1061
TCGA-E2-A10F	BRCA	1374.26	F	17257	II	Alive	878
TCGA-AR-A0TX	BRCA	1374.28	F	23653	II	Alive	1972
TCGA-E2-A56Z	BRCA	1374.66	F	25282	II	Alive	252
TCGA-E1-A7Z3	LGG	1374.75	F	11330		Deceased	2235
TCGA-DH-A7UU	LGG	1376.36	M	16037		Alive	417
TCGA-D8-A1JH	BRCA	1377.94	F	20497	I	Alive	426
TCGA-BS-A0TJ	UCEC	1377.99	F	21663		Alive	2068
TCGA-B6-A0WZ	BRCA	1379.06	F	18584	II	Alive	6292
TCGA-EO-A3KU	UCEC	1380.26	F	25116		Alive	677
TCGA-WL-A834	CESC	1380.47	F			Alive	791
TCGA-E2-A1IN	BRCA	1384.47	F	22199	I	Alive	675
TCGA-CV-7435	HNSC	1384.7	F	21049	IV	Deceased	4335
TCGA-CN-6010	HNSC	1385.16	M	19475	IV	Alive	1523
TCGA-E2-A1LE	BRCA	1385.41	F	26239	III	Deceased	879
TCGA-BH-A0AV	BRCA	1385.49	F	19314	I	Alive	1820
TCGA-CR-6473	HNSC	1385.55	M	24857		Alive	1125
TCGA-HT-8564	LGG	1386.6	M	17499		Alive	478
TCGA-FD-A5BZ	BLCA	1387	F	28451	IV	Deceased	835
TCGA-P5-A780	LGG	1387.59	F	16161		Alive	72
TCGA-D1-A0ZU	UCEC	1388.51	F	12458		Alive	872
TCGA-QH-A6XC	LGG	1389.94	M	17692		Alive	508
TCGA-78-7166	LUAD	1390.99	M	30869	II	Deceased	258
TCGA-AP-A05O	UCEC	1391.27	F	24978		Alive	384
TCGA-LQ-A4E4	BRCA	1391.43	F	26883	III	Alive	849
TCGA-BH-A5IZ	BRCA	1393.84	F	18927	II	Alive	567
TCGA-A5-A0G1	UCEC	1394.1	F	24477		Deceased	3251
TCGA-70-6723	LUSC	1394.5	M	24035	II	Alive	375
TCGA-LN-A49V	ESCA	1394.68	M	17922	II	Alive	383
TCGA-49-AARO	LUAD	1395.21	F	14527	I	Alive	3759
TCGA-HT-8563	LGG	1395.53	F	11305		Alive	860
TCGA-76-4931	GBM	1395.76	F	25812		Deceased	279
TCGA-EY-A1GU	UCEC	1399.85	F	24304		Deceased	997
TCGA-DK-A3WX	BLCA	1400.67	F	24553	III	Deceased	321
TCGA-HT-7483	LGG	1402.03	M	5267		Alive	5255
TCGA-UF-A7J9	HNSC	1402.7	M	27459	IV	Alive	1358
TCGA-FB-AAPY	PAAD	1406.28	M	26085	II	Deceased	1059
TCGA-S9-A6WL	LGG	1406.67	M	19234		Alive	946
TCGA-C5-A7CL	CESC	1406.94	F	17869		Deceased	471
TCGA-CN-6017	HNSC	1408.22	M	20358	IV	Deceased	629
TCGA-CQ-5327	HNSC	1408.63	F	22307	IV	Alive	1660
TCGA-HM-A6W2	CESC	1409.53	F	12775		Alive	287
TCGA-QH-A6X8	LGG	1409.83	F	20771		Alive	509
TCGA-05-4382	LUAD	1412.61	M	24868	I	Alive	607
TCGA-WK-A8XZ	SARC	1414.31	F	20460		Deceased	1722
TCGA-A2-A0CK	BRCA	1414.55	F	22094	III	Alive	4159
TCGA-LN-A7HX	ESCA	1415.54	M	26517	II	Alive	372
TCGA-06-0125	GBM	1416.17	F	23343		Deceased	1448
TCGA-CR-7386	HNSC	1416.25	M	25238	IV	Alive	1430
TCGA-IR-A3LL	CESC	1418.3	F	22123		Alive	1106
TCGA-69-8453	LUAD	1418.62	M	28413	II	Alive	788
TCGA-RD-A8N9	STAD	1419.35	F	23059	II	Alive	1083
TCGA-DB-A4XB	LGG	1420.96	M	13990		Alive	919
TCGA-A8-A09M	BRCA	1421.53	F	27455	III	Alive	1006
TCGA-AF-2687	READ	1424.86	M	21098	III	Alive	1427
TCGA-VQ-A8P5	STAD	1425.22	M	24571	II	Deceased	235
TCGA-BH-A201	BRCA	1425.7	F	23423	I	Alive	856
TCGA-CX-7219	HNSC	1426.6	M	17222	IV	Alive	1045
TCGA-D8-A1JD	BRCA	1426.61	F	15166	II	Alive	552
TCGA-CR-7402	HNSC	1426.69	M	25138		Alive	911
TCGA-BK-A6W4	UCEC	1429.79	F	22766		Alive	300
TCGA-E2-A1AZ	BRCA	1429.86	F	23230	II	Alive	2329
TCGA-HQ-A5NE	BLCA	1431.09	M	20647	III	Deceased	370
TCGA-QH-A65X	LGG	1432.49	F	10440		Alive	482
TCGA-S3-AA11	BRCA	1433.14	F	24813	II	Alive	421
TCGA-06-0882	GBM	1433.77	M	11112		Deceased	632
TCGA-A2-A0D1	BRCA	1435.67	F	28084	II	Alive	1051
TCGA-IR-A3LH	CESC	1435.97	F	18118		Alive	2394
TCGA-BK-A56F	UCEC	1436.1	F	27523		Alive	401
TCGA-X6-A7W8	SARC	1436.37	M	32848		Deceased	804
TCGA-DD-AAW2	LIHC	1437.19	M	25420	I	Alive	1855
TCGA-CD-8528	STAD	1438.61	F	15986	III	Alive	375
TCGA-B5-A5OD	UCEC	1438.63	F	24775		Alive	1038
TCGA-S9-A7QX	LGG	1439.35	F	13332		Alive	564
TCGA-BH-A0BR	BRCA	1439.91	F	21622	I	Alive	2330
TCGA-49-4487	LUAD	1440.61	F	26583	I	Deceased	855
TCGA-BA-5152	HNSC	1441.15	M	20783	IV	Alive	1288
TCGA-LN-A49M	ESCA	1442.51	M	22933	II	Alive	385
TCGA-06-0744	GBM	1443.67	M	24471		Deceased	1426
TCGA-A8-A07O	BRCA	1443.78	F	18870	II	Alive	304
TCGA-BH-A202	BRCA	1444.19	F	22052	II	Alive	795
TCGA-HT-A61B	LGG	1445.38	M	8335		Alive	533
TCGA-CV-A6K1	HNSC	1445.66	M	23848	IV	Alive	685
TCGA-DS-A7WI	CESC	1449.89	F	15970		Deceased	252
TCGA-DB-5275	LGG	1450.64	M	13371		Alive	1458
TCGA-KP-A3W0	UCEC	1451.42	F	26378		Alive	404
TCGA-DX-A3LT	SARC	1452.77	M	22837		Alive	1492
TCGA-CJ-4638	KIRC	1452.96	F	17110	IV	Deceased	431
TCGA-32-2616	GBM	1454.05	F	17781		Deceased	224
TCGA-AA-3713	COAD	1455.09	M	24927	IV	Alive	579
TCGA-A8-A07I	BRCA	1455.19	F	25263	III	Alive	426
TCGA-FG-A87N	LGG	1455.38	F	13606		Alive	567
TCGA-DD-AACD	LIHC	1456.95	M	17828	I	Deceased	381
TCGA-A5-A1OG	UCEC	1457.12	F	23956		Deceased	973
TCGA-B5-A0K9	UCEC	1458.13	F	32289		Deceased	409
TCGA-AP-A0LP	UCEC	1459.33	F	27898		Alive	1875
TCGA-D1-A2G5	UCEC	1459.55	F	18322		Alive	1455
TCGA-BB-7866	HNSC	1461.54	M	14810		Alive	1368
TCGA-D1-A167	UCEC	1462.54	F	25575		Alive	478
TCGA-C5-A1BQ	CESC	1462.95	F	24018		Deceased	604
TCGA-DB-5281	LGG	1463.87	M	22342		Alive	2381
TCGA-TQ-A7RK	LGG	1464.07	M	10742		Alive	1341
TCGA-BH-A0C0	BRCA	1464.14	F	23006	II	Alive	1270
TCGA-D8-A1XM	BRCA	1465.45	F	21056	I	Alive	538
TCGA-50-6592	LUAD	1465.53	F	26191	I	Deceased	777
TCGA-BG-A2L7	UCEC	1466.81	F	25091		Alive	612
TCGA-EO-A3L0	UCEC	1466.83	F	28003		Alive	1554
TCGA-A2-A0YE	BRCA	1468	F	17727	II	Alive	554
TCGA-23-1109	OV	1469.31	F	23002		Deceased	1562
TCGA-TM-A84J	LGG	1469.34	M	23091		Alive	735
TCGA-E2-A573	BRCA	1469.42	F	17689	I	Alive	1062
TCGA-BQ-5893	KIRP	1470.22	M	22320	IV	Deceased	241
TCGA-HT-7873	LGG	1470.48	M	10805		Alive	718
TCGA-FI-A2D5	UCEC	1471.01	F	20666		Deceased	421
TCGA-LN-A49P	ESCA	1473.35	M	26189	II	Alive	375
TCGA-AC-A3OD	BRCA	1475.5	F	25186	II	Alive	451
TCGA-HT-7606	LGG	1475.62	F	11233		Alive	526
TCGA-F1-A448	STAD	1477.07	M	25846	III	Alive	647
TCGA-DH-A7UR	LGG	1477.88	F	21803		Alive	1650
TCGA-TN-A7HL	HNSC	1478.01	M	21731	IV	Alive	619
TCGA-BH-A0B3	BRCA	1478.45	F	19479	II	Alive	1203
TCGA-VQ-AA69	STAD	1478.69	M	13087	III	Alive	864
TCGA-VQ-AA64	STAD	1479.35	M	25109	III	Deceased	560
TCGA-49-4507	LUAD	1479.76	F	26851	III	Deceased	268
TCGA-EY-A1GK	UCEC	1482.21	F	27127		Alive	693
TCGA-AG-A032	READ	1483.34	M	24865	III	Alive	1157
TCGA-B6-A0WW	BRCA	1483.82	F	21479	X	Deceased	558
TCGA-BA-6869	HNSC	1484.68	M	22765	III	Alive	644
TCGA-2J-AABF	PAAD	1486.67	M	26936	II	Deceased	691
TCGA-19-5960	GBM	1487.39	M	20641		Deceased	455
TCGA-BP-4354	KIRC	1487.41	M	14973	IV	Deceased	1034
TCGA-A2-A3KD	BRCA	1487.72	F	17372	III	Alive	1206
TCGA-B5-A11F	UCEC	1488.98	F	20171		Alive	5651
TCGA-UF-A7JD	HNSC	1491.61	M	26101	IV	Deceased	735
TCGA-B5-A11O	UCEC	1491.71	F	22720		Alive	2609
TCGA-CW-5591	KIRC	1492.48	M	20712	IV	Alive	2271
TCGA-97-8175	LUAD	1493.22	F	20206	I	Alive	551
TCGA-VS-A8EL	CESC	1494.04	F	14162		Alive	1992
TCGA-C5-A7CH	CESC	1494.54	F	15777		Alive	4694
TCGA-AJ-A3OJ	UCEC	1494.9	F	19826		Alive	467
TCGA-D7-6817	STAD	1495.15	M	23142	III	Alive	389
TCGA-D8-A1XL	BRCA	1496.4	F	12668	II	Alive	606
TCGA-DX-A8BQ	SARC	1497.37	M	23027		Alive	1579
TCGA-E1-5304	LGG	1499.08	M	15481		Deceased	1251
TCGA-ER-A1A1	SKCM	1499.24	M	21209	III	Alive	3196
TCGA-DX-A48L	SARC	1500	F	18113		Deceased	738
TCGA-EO-A3KX	UCEC	1501.69	F	29260		Alive	1170
TCGA-BP-4771	KIRC	1502.75	M	22771	IV	Deceased	162
TCGA-DB-A75M	LGG	1502.89	M	17289		Alive	544
TCGA-RY-A83Z	LGG	1502.95	F	19903		Alive	301
TCGA-EQ-8122	STAD	1503.84	F	26289	II	Deceased	243
TCGA-DQ-5629	HNSC	1504.69	M	23550		Deceased	516
TCGA-55-7281	LUAD	1504.84	F	25870	I	Alive	872
TCGA-71-6725	LUAD	1507.4	F	17793	I	Alive	256
TCGA-E9-A6HE	BRCA	1507.67	F	16697	III	Alive	847
TCGA-AR-A2LO	BRCA	1508.47	F	17080	II	Alive	1198
TCGA-FP-A9TM	STAD	1509.05	M	28376		Alive	189
TCGA-50-5942	LUAD	1509.41	F	24781	I	Alive	1847
TCGA-KP-A3W1	UCEC	1511.18	F	27902		Alive	288
TCGA-LN-A7HW	ESCA	1512.45	M	21840	II	Alive	365
TCGA-S9-A89V	LGG	1513.36	M	25570		Alive	569
TCGA-YY-A8LH	PAAD	1513.39	F	22376	II	Alive	2016
TCGA-DU-7292	LGG	1513.57	M	25266		Deceased	242
TCGA-78-7220	LUAD	1514.86	F	19480	III	Deceased	807
TCGA-LN-A49W	ESCA	1516.22	M	26910	III	Alive	403
TCGA-AR-A1AO	BRCA	1516.88	F	17332	II	Alive	2618
TCGA-BH-A0W5	BRCA	1516.96	F	28304	II	Alive	1288
TCGA-A7-A3IY	BRCA	1517.01	F	26042	I	Alive	345
TCGA-AJ-A3EK	UCEC	1518.37	F	19609		Alive	446
TCGA-12-0618	GBM	1518.46	M	18071		Deceased	395
TCGA-HZ-8637	PAAD	1519.05	F	27929	II	Deceased	517
TCGA-B6-A0I2	BRCA	1521.53	F	16702	I	Alive	4361
TCGA-A2-A0D2	BRCA	1523.93	F	16623	II	Alive	1027
TCGA-B6-A0WY	BRCA	1524.65	F	14778	III	Deceased	3461
TCGA-MB-A8JK	SARC	1524.77	M	18177		Alive	661
TCGA-DQ-7591	HNSC	1527.81	M	22798		Alive	622
TCGA-DU-5847	LGG	1528.57	F	12606		Alive	548
TCGA-AR-A24Q	BRCA	1528.68	F	18084	II	Alive	3172
TCGA-BH-A0EI	BRCA	1529.16	F	18741	II	Alive	1926
TCGA-RD-A8MV	STAD	1529.79	M	20771	III	Alive	3720
TCGA-EW-A1P4	BRCA	1530.37	F	15989	II	Alive	907
TCGA-DX-A8BK	SARC	1531.86	F	22407		Alive	1885
TCGA-PG-A914	UCEC	1534.12	F	26992		Alive	687
TCGA-LN-A49R	ESCA	1535.11	M	17109	III	Alive	407
TCGA-B6-A0I9	BRCA	1538.56	F	22798	IV	Deceased	362
TCGA-HW-8319	LGG	1538.78	F	12557		Deceased	1209
TCGA-A2-A4S1	BRCA	1539.18	F	24353	II	Alive	820
TCGA-HT-A5RC	LGG	1541.3	F	25772		Deceased	162
TCGA-FI-A2F9	UCEC	1541.83	F	28886		Alive	1803
TCGA-IR-A3LC	CESC	1542.51	F	14697		Alive	3935
TCGA-F2-7273	PAAD	1543.85	M	20071	II	Deceased	592
TCGA-5L-AAT0	BRCA	1545.68	F	15393	II	Alive	1477
TCGA-A7-A13D	BRCA	1546.87	F	17070	II	Alive	965
TCGA-12-0619	GBM	1547.2	M	21920		Deceased	1062
TCGA-HT-7879	LGG	1547.41	M	11622		Alive	112
TCGA-DX-A8BO	SARC	1548.73	F	24513		Alive	1240
TCGA-A5-A0GN	UCEC	1551.55	F	24020		Alive	1841
TCGA-VQ-A8PD	STAD	1551.58	M	25244	III	Deceased	496
TCGA-CV-5435	HNSC	1551.68	M	20926	IV	Deceased	1438
TCGA-EO-A3B1	UCEC	1552.08	F	23162		Alive	820
TCGA-MP-A4TK	LUAD	1554.23	F	20581	II	Deceased	582
TCGA-A5-A0VQ	UCEC	1554.41	F	22995		Alive	485
TCGA-MP-A4TI	LUAD	1554.57	M	26565	II	Deceased	429
TCGA-18-5592	LUSC	1557.85	M	21020	II	Alive	1519
TCGA-B0-4827	KIRC	1557.89	F	28467	III	Deceased	885
TCGA-L9-A8F4	LUAD	1558.44	F	23617	I	Alive	476
TCGA-28-2509	GBM	1558.62	F	28240		Alive	145
TCGA-LP-A7HU	CESC	1560.04	F	19595		Alive	406
TCGA-3A-A9IX	PAAD	1561.61	M	14729	I	Alive	1037
TCGA-E6-A1LX	UCEC	1562.5	F	14731		Alive	711
TCGA-BB-4217	HNSC	1564.16	M	25020	IV	Alive	187
TCGA-62-8402	LUAD	1564.72	F	26934	III	Deceased	1498
TCGA-B6-A0I8	BRCA	1565.72	F	17073	X	Deceased	749
TCGA-FP-7829	STAD	1565.95	M	25534	II	Alive	594
TCGA-99-8033	LUAD	1566.8	F	27342	IV	Deceased	656
TCGA-A2-A25E	BRCA	1567.3	F	12601	III	Alive	3204
TCGA-DX-AB2P	SARC	1567.98	M	29136		Deceased	367
TCGA-CR-6470	HNSC	1568.53	M	14133	II	Alive	1521
TCGA-TM-A84Q	LGG	1568.65	M	11668		Alive	772
TCGA-MY-A5BD	CESC	1568.94	F	22901		Alive	1667
TCGA-BB-A5HY	HNSC	1568.98	M	23640	IV	Deceased	308
TCGA-D3-A1Q5	SKCM	1569.96	M	22200		Deceased	3424
TCGA-AG-A00H	READ	1570	M	27485	II	Alive	790
TCGA-A8-A09T	BRCA	1570.75	F	25110		Alive	579
TCGA-E2-A14S	BRCA	1571.05	F	23878	I	Alive	1009
TCGA-AJ-A2QM	UCEC	1571.8	F	24776		Alive	894
TCGA-AJ-A3NF	UCEC	1572.98	F	22210		Alive	645
TCGA-D1-A15W	UCEC	1573.83	F	21545		Alive	915
TCGA-AX-A1C4	UCEC	1576.08	F	19209		Alive	404
TCGA-FU-A40J	CESC	1577.22	F	14182		Alive	426
TCGA-CS-5397	LGG	1579.97	F	19866		Deceased	194
TCGA-69-7974	LUAD	1581.84	F	20021	III	Alive	184
TCGA-19-2619	GBM	1585.13	F	20159		Alive	294
TCGA-B5-A11I	UCEC	1585.28	F	23857		Alive	2303
TCGA-BQ-5889	KIRP	1585.87	M	23267	IV	Deceased	329
TCGA-B5-A121	UCEC	1587.76	F	21018		Alive	504
TCGA-R6-A6Y2	ESCA	1587.96	M	25940		Deceased	283
TCGA-D8-A27W	BRCA	1588.22	F	20173	III	Alive	373
TCGA-AR-A2LJ	BRCA	1588.63	F	14723	III	Alive	2632
TCGA-FG-A6J3	LGG	1588.92	F	19138		Alive	677
TCGA-D1-A17U	UCEC	1589.65	F	19544		Alive	697
TCGA-BA-A4IH	HNSC	1591.15	M	21094		Alive	622
TCGA-BK-A0CC	UCEC	1593.24	F	25479		Alive	1067
TCGA-UB-A7MC	LIHC	1594.81	M	21733	III	Alive	500
TCGA-B6-A0RI	BRCA	1596.26	F	16138	III	Alive	7126
TCGA-K1-A3PN	SARC	1599.55	F	23631		Alive	3080
TCGA-A7-A3J1	BRCA	1601.17	F	23209	I	Alive	343
TCGA-E9-A2JT	BRCA	1602.69	F	23318	II	Alive	288
TCGA-VS-A8Q8	CESC	1602.92	F	9571		Deceased	978
TCGA-2J-AABR	PAAD	1602.97	F	22131	II	Alive	438
TCGA-NC-A5HE	LUSC	1606.1	M	22179	II	Alive	2336
TCGA-AP-A1DM	UCEC	1607.96	F	22239		Alive	1700
TCGA-A8-A07C	BRCA	1610.37	F	20820	II	Alive	1034
TCGA-B5-A11Q	UCEC	1611.88	F	23538		Alive	976
TCGA-E9-A1RF	BRCA	1612.07	F	25119	III	Alive	200
TCGA-WT-AB44	BRCA	1613.52	F		I	Alive	883
TCGA-DQ-7590	HNSC	1618.52	M	18718		Alive	1413
TCGA-YC-A9TC	BLCA	1619.18	M	26283	IV	Deceased	20
TCGA-AP-A05D	UCEC	1620.12	F	24597		Alive	1758
TCGA-EI-6511	READ	1620.22	M	19237	III	Alive	482
TCGA-D7-6520	STAD	1620.34	M	19467	III	Alive	573
TCGA-AX-A2HG	UCEC	1621.89	F	20771		Alive	1163
TCGA-BA-A4IF	HNSC	1622.08	M	21635		Alive	895
TCGA-DU-A76L	LGG	1622.16	M	19823		Deceased	814
TCGA-V5-AASW	ESCA	1625.38	M	26571		Alive	282
TCGA-05-5425	LUAD	1626.7	M	25020	II	Alive	882
TCGA-V5-AASV	ESCA	1626.8	M	24559	II	Alive	467
TCGA-C5-A7X8	CESC	1627.24	F	12977		Alive	83
TCGA-A5-A1OF	UCEC	1627.84	F	17308		Alive	973
TCGA-HT-A5RA	LGG	1628.53	F	23769		Alive	832
TCGA-44-3919	LUAD	1628.94	F	26081	I	Deceased	1026
TCGA-CN-A49A	HNSC	1629.06	M	21995	IV	Deceased	391
TCGA-AP-A0LG	UCEC	1629.72	F	20047		Alive	2015
TCGA-AG-4022	READ	1631.14	F	21823	II	Alive	1400
TCGA-EO-A3AU	UCEC	1631.22	F	26406		Alive	1543
TCGA-A2-A04Y	BRCA	1633.32	F	19533	II	Alive	1099
TCGA-A5-A0G3	UCEC	1634.29	F	22421		Alive	1428
TCGA-EC-A1QX	UCEC	1638.68	F	26259		Alive	224
TCGA-2Z-A9J7	KIRP	1638.89	M	23230	IV	Deceased	139
TCGA-BT-A2LD	BLCA	1639.58	F	28673	IV	Deceased	623
TCGA-QF-A5YS	UCEC	1641.35	F	20841		Alive	689
TCGA-DX-A3U7	SARC	1644.19	M	24723		Deceased	1552
TCGA-28-5204	GBM	1644.61	M	26490		Deceased	454
TCGA-AA-3549	COAD	1647.04	M	25415	I	Alive	639
TCGA-F2-A44H	PAAD	1647.65	M	24007	II	Alive	586
TCGA-GM-A3XL	BRCA	1648.67	F	18171	II	Alive	2108
TCGA-AF-6136	READ	1650.13	F	26490	III	Alive	741
TCGA-14-1034	GBM	1652.63	F	22029		Deceased	485
TCGA-E2-A1L7	BRCA	1654.25	F	14854	III	Alive	1836
TCGA-73-4666	LUAD	1656.54	F	19074	IV	Alive	800
TCGA-27-1835	GBM	1657.07	F	19444		Deceased	648
TCGA-AG-3894	READ	1657.08	M	23954	II	Alive	426
TCGA-BH-A0HB	BRCA	1657.1	F	20448	I	Alive	806
TCGA-BG-A0M7	UCEC	1658.96	F	22096		Alive	1937
TCGA-AG-A036	READ	1661.45	M	26206	III	Alive	3562
TCGA-CF-A47T	BLCA	1661.63	F	21347	II	Deceased	385
TCGA-CD-A4MJ	STAD	1661.73	M	21932	I	Alive	384
TCGA-HZ-8317	PAAD	1662.29	F	25214	II	Deceased	378
TCGA-E9-A1RG	BRCA	1665.43	F	22788	III	Alive	647
TCGA-HZ-A49I	PAAD	1666.9	M	28454	II	Deceased	308
TCGA-D8-A3Z6	BRCA	1670.05	F	20629	III	Alive	563
TCGA-E2-A107	BRCA	1670.08	F	20065	III	Alive	1047
TCGA-H7-A6C4	HNSC	1670.6	F	13137	IV	Deceased	414
TCGA-CR-7367	HNSC	1670.97	M	19116	IV	Alive	1440
TCGA-E2-A14V	BRCA	1671.2	F	19643	II	Alive	1042
TCGA-CD-A4MH	STAD	1672.58	F	31683	II	Alive	371
TCGA-2W-A8YY	CESC	1672.75	F	18886		Alive	533
TCGA-BH-A18F	BRCA	1673.21	F	18594	II	Alive	1001
TCGA-4Z-AA82	BLCA	1673.38	M	21893	IV	Deceased	1556
TCGA-06-0747	GBM	1673.51	M	19657		Deceased	82
TCGA-DD-AAEE	LIHC	1676.03	M	20396	I	Alive	810
TCGA-AC-A5EH	BRCA	1676.29	F	27964	II	Alive	511
TCGA-SJ-A6ZI	UCEC	1676.31	F	23653		Alive	631
TCGA-AR-A5QM	BRCA	1677	F	22780	II	Alive	2231
TCGA-B0-5712	KIRC	1677.18	F	24988	IV	Alive	2722
TCGA-C5-A2LX	CESC	1678.53	F	20070		Alive	2526
TCGA-CR-7390	HNSC	1679.8	M	24575	IV	Alive	1508
TCGA-YB-A89D	PAAD	1681.91	M	21792	II	Alive	350
TCGA-FU-A3HY	CESC	1682.52	F	17228		Alive	954
TCGA-BH-A0H7	BRCA	1684.83	F	23972	III	Alive	702
TCGA-A2-A04N	BRCA	1685.02	F	24155	I	Alive	4354
TCGA-CN-A498	HNSC	1687.44	F	22330	III	Deceased	443
TCGA-BB-7862	HNSC	1688.05	M	24823	IV	Alive	1117
TCGA-BB-4228	HNSC	1693.61	M	18536	III	Alive	559
TCGA-A8-A09R	BRCA	1695	F	30196	II	Alive	273
TCGA-E2-A1IO	BRCA	1695.96	F	13671	I	Alive	1855
TCGA-CN-4737	HNSC	1697.42	M	7301	IV	Alive	625
TCGA-HD-A633	HNSC	1700.49	M	27057	IV	Alive	421
TCGA-VQ-AA6D	STAD	1702.27	F	19090	III	Alive	521
TCGA-BH-A0HU	BRCA	1704.79	F	19216	I	Alive	392
TCGA-HZ-A4BK	PAAD	1704.92	M	26503	II	Alive	657
TCGA-55-8205	LUAD	1705.73	F	28063	II	Alive	599
TCGA-14-0789	GBM	1706.89	M	20050		Deceased	342
TCGA-DX-A7EO	SARC	1707.05	F	7604		Alive	4627
TCGA-HF-A5NB	STAD	1708.5	F	27676	III	Alive	928
TCGA-CF-A47X	BLCA	1708.85	M	22200	II	Alive	384
TCGA-2J-AABE	PAAD	1714.2	M	26943	II	Alive	676
TCGA-VS-A94X	CESC	1716.16	F	14955		Deceased	506
TCGA-OL-A66J	BRCA	1716.99	F	29345	I	Alive	1996
TCGA-CV-5439	HNSC	1720.17	M	22686	IV	Deceased	546
TCGA-ED-A459	LIHC	1720.55	M	17402	II	Alive	910
TCGA-VS-A8QH	CESC	1722.88	F	27909		Deceased	1210
TCGA-AC-A3W5	BRCA	1726.45	F	24029	II	Alive	504
TCGA-D6-A4Z9	HNSC	1726.58	M	21659	IV	Alive	539
TCGA-EY-A1H0	UCEC	1729.24	F	20937		Alive	588
TCGA-EW-A1IZ	BRCA	1733.83	F	19706	III	Alive	554
TCGA-L7-A6VZ	ESCA	1734.67	M	22730	III	Alive	315
TCGA-T3-A92M	HNSC	1737.21	M	19247	IV	Alive	417
TCGA-VQ-AA68	STAD	1738.23	F	19304	III	Alive	1328
TCGA-D1-A163	UCEC	1738.5	F	18604		Alive	991
TCGA-FB-AAPS	PAAD	1738.62	F	22981	II	Alive	228
TCGA-EP-A2KA	LIHC	1739.62	F	19214	III	Deceased	627
TCGA-DU-A5TP	LGG	1740.15	M	12111		Alive	1012
TCGA-12-5299	GBM	1740.38	F	20463		Deceased	98
TCGA-53-A4EZ	LUAD	1740.93	M	23201	II	Alive	1071
TCGA-BH-A0BW	BRCA	1742.82	F	25974	I	Alive	2371
TCGA-E2-A1IJ	BRCA	1744.38	F	20956	I	Alive	865
TCGA-C8-A137	BRCA	1749.87	F	12729	II	Alive	379
TCGA-CV-5440	HNSC	1752.17	M	19197	IV	Alive	3270
TCGA-BG-A3EW	UCEC	1752.97	F	22705		Alive	344
TCGA-06-0130	GBM	1753.48	M	19812		Deceased	394
TCGA-DU-A7T8	LGG	1753.53	M	13108		Deceased	4229
TCGA-VQ-A91N	STAD	1753.61	F	21753	IV	Deceased	570
TCGA-BG-A0MS	UCEC	1754.39	F	19547		Alive	1882
TCGA-VS-A8Q9	CESC	1757.62	F	28881		Alive	1630
TCGA-C5-A7CK	CESC	1757.83	F	21520		Deceased	4086
TCGA-AG-3587	READ	1760.1	M	24075	I	Alive	1400
TCGA-MF-A522	LUSC	1761.09	M	20051	I	Deceased	83
TCGA-D7-6519	STAD	1761.44	F	23413		Alive	625
TCGA-UF-A7JC	HNSC	1762.21	M	15452	IV	Deceased	484
TCGA-E2-A15A	BRCA	1762.46	F	16750	III	Alive	710
TCGA-E9-A1R2	BRCA	1762.65	F	18936	III	Alive	1063
TCGA-H6-8124	PAAD	1763	F	20741	II	Alive	392
TCGA-IQ-A61G	HNSC	1766.03	M	21066	IV	Alive	360
TCGA-EO-A22S	UCEC	1771.24	F	21328		Alive	1872
TCGA-SJ-A6ZJ	UCEC	1771.32	F	22597		Alive	556
TCGA-AO-A03R	BRCA	1771.32	F	20930	II	Alive	2091
TCGA-DU-6405	LGG	1772.37	F	18686		Deceased	605
TCGA-66-2757	LUSC	1772.6	F	24014	I	Deceased	30
TCGA-EO-A22R	UCEC	1772.86	F	20604		Alive	1878
TCGA-A8-A09A	BRCA	1773.9	F	14883	X	Alive	304
TCGA-AR-A0U2	BRCA	1775.33	F	17390	III	Deceased	2551
TCGA-JX-A3Q0	CESC	1775.48	F	23313		Alive	6375
TCGA-3C-AALI	BRCA	1776.51	F	18538	II	Alive	4005
TCGA-VS-A8EH	CESC	1777.12	F	20728		Alive	986
TCGA-A2-A0YG	BRCA	1777.85	F	23058	III	Alive	666
TCGA-DU-7010	LGG	1778.18	F	21199		Deceased	456
TCGA-DS-A7WH	CESC	1778.23	F	12644		Alive	533
TCGA-D1-A16G	UCEC	1787.11	F	27065		Deceased	834
TCGA-BP-4352	KIRC	1788.22	F	27253	IV	Deceased	344
TCGA-LN-A8I0	ESCA	1789.07	M	19328	II	Alive	407
TCGA-E9-A1R4	BRCA	1789.95	F	24181	I	Alive	186
TCGA-D8-A1JG	BRCA	1790.05	F	22878	II	Alive	1612
TCGA-A7-A13E	BRCA	1792.25	F	22690	II	Deceased	614
TCGA-B6-A0IK	BRCA	1792.49	F	23150	III	Deceased	571
TCGA-AG-3885	READ	1794.31	F	26145	III	Alive	546
TCGA-CV-5431	HNSC	1797.44	M	26953	IV	Deceased	522
TCGA-S9-A89Z	LGG	1798.09	M	14858		Alive	623
TCGA-CR-7379	HNSC	1798.67	F	28763	IV	Alive	1036
TCGA-A2-A0EU	BRCA	1798.72	F	29144	I	Alive	1043
TCGA-DB-A4XE	LGG	1804.31	F	10150		Alive	1139
TCGA-S9-A7R8	LGG	1807.49	F	16275		Deceased	961
TCGA-VQ-A8E0	STAD	1810.64	M	24848	III	Deceased	562
TCGA-E9-A229	BRCA	1812.26	F	13817	I	Alive	1148
TCGA-IQ-A6SG	HNSC	1812.3	F	22529	III	Alive	579
TCGA-E2-A15C	BRCA	1812.4	F	22583	I	Alive	694
TCGA-3B-A9HJ	SARC	1812.97	M	24962		Alive	1104
TCGA-KU-A6H7	HNSC	1813.47	F	20314	IV	Alive	586
TCGA-E9-A1RE	BRCA	1816.22	F	27392	III	Alive	1419
TCGA-LN-A4A1	ESCA	1816.86	M	21954	II	Alive	383
TCGA-DD-A4NF	LIHC	1818.76	M	26330	I	Alive	942
TCGA-GM-A2DK	BRCA	1820.13	F	21198	I	Alive	2645
TCGA-GM-A2DO	BRCA	1821.85	F	19842	I	Alive	2596
TCGA-A8-A08L	BRCA	1822.02	F	32842	III	Deceased	304
TCGA-DX-AB2X	SARC	1824.1	F	26736		Deceased	404
TCGA-VQ-AA6G	STAD	1826.59	M	25091	II	Deceased	792
[truncated: 393 more rows]
