# Supplementary material for: VAV2 is required for DNA repair and implicated in cancer radiotherapy resistance
Source: Signal Transduct Target Ther. 2021 Aug 30;6:322. doi: 10.1038/s41392-021-00735-9 (PMC8405816; doi:10.1038/s41392-021-00735-9)
Supplement: Supplementary file 9 — Supplementary Table 8 [file 41392_2021_735_MOESM9_ESM.xlsx]

## Sheet: Sheet1
Supplementary Table 8. Small interfering RNA sequences used in this study
Gene	Small interfering RNA sequence (5' → 3')
VAV2	#1: UCACAGAGGCCAAGAAAUU
	#2: GAAAGUCUGCCACGAUAAA
	#3: GGGACGACAUCUACGAGGA
C9orf114	#1: GGAAGGAUCUCAAGCUGAU
	#2: GCAGGACCCUCGCACCAAA
	#3: CUACUUGGCCGGUCAGAUU
MED27	#1: GUAAAGGGAUAUAACGAGA
	#2: UGAAAGUGAUCGUCGUCAU
	#3: UGAAGGAUGGGAUGCGGAA
PTRH1	#1: GGAGUCCGUUCCUGCAUUA
	#2: GCCAUGAGCCGAUGUGUUU
	#3: GACCUGAUCUUGGACCACA
TOR1B	#1: GCAAUAAUGUAGACUGAUA
	#2: UGACAACCCUCGAAGAUAU
	#3: GGACUAAAGUAUUCCACAA
TOR1A	#1: CAUCUUAAAUGCCGUGUUU
	#2: AGAAAGCCAUGUUCAUAUU
	#3: CUUCAAACAUCACCUUGUA
SDCCAG3	#1: GAACCUCGGCCUCUCGAAA
	#2: GAGCGGAAGUUAGAAGCAA
	#3: CCUCGUGGGCGUUGAGUGA
SURF4	#1: GCAGGAACUUCGUGCAGUA
	#2: GGACUUCGCCGACCAGUUC
	#3: GCUCUUUGCCAUCAACGUA
XRCC6	#1: GAGUGAAGAUGAGUUGACATT
	#2: GGUUAAAGCUGAAGCUCAATT
	#3: GACAUAUCCUUGUUCUACATT
STAT1	#1: GUGGCAAAGAGUGAUCAGATT
	#2: GACCAUGCCUUUGGAAAGUTT
