# Supplementary material for: VAV2 is required for DNA repair and implicated in cancer radiotherapy resistance
Source: Signal Transduct Target Ther. 2021 Aug 30;6:322. doi: 10.1038/s41392-021-00735-9 (PMC8405816; doi:10.1038/s41392-021-00735-9)
Supplement: Supplementary file 10 — Supplementary Table 9 [file 41392_2021_735_MOESM10_ESM.xlsx]

## Sheet: Sheet1
Supplementary Table 9. Primers used for plasmid construction or qRT-PCR analysis
For qRT-PCR	Primer sequence (5' → 3')
GDPDH-F	GTCTCCTCTGACTTCAACAGCG
GDPDH-R	ACCACCCTGTTGCTGTAGCCAA
VAV2-F	TCAGGCCTTTTCCCTCAGAG
VAV2-R	TGCACCTCCACCTTGATGAT
HSPA8-F	CCGAACCACTCCAAGCTATG
HSPA8-R	CATCAAATCTGCGTCCAATGAG
ATF5-F	GCTCGTAGACTATGGGAAACTCC
ATF5-R	CATCCAGTCAGAGAAGCCATCAC
ORC5-F	GTATCGTGGACAGCAGAGTTGC
ORC5-R	CCATCAAGCTGATCGTCATGGC
CDC6-F	GGAGATGTTCGCAAAGCACTGG
CDC6-R	GGAATCAGAGGCTCAGAAGGTG
E2F4-F	GGAAGGTATCGGGCTAATCGAG
E2F4-R	AGCTCCTCGATCTCTGCCTTGA
E2F2-F	CTCTCTGAGCTTCAAGCACCTG
E2F2-R	CTTGACGGCAATCACTGTCTGC
MCM5-F	GACTTACTCGCCGAGGAGACAT
MCM5-R	TGCTGCCTTTCCCAGACGTGTA
CDC45-F	TGGATGCTGTCCAAGGACCTGA
CDC45-R	CAGGACACCAACATCAGTCACG
CDK4-F	CCATCAGCACAGTTCGTGAGGT
CDK4-R	TCAGTTCGGGATGTGGCACAGA
POLA2-F	CACCACATCTGACAGCATCACG
POLA2-R	CCACCTGTTCATGCTTAGCATCC
MCM2-F	TGCCAGCATTGCTCCTTCCATC
MCM2-R	AAACTGCGACTTCGCTGTGCCA
CDC20-F	CGGAAGACCTGCCGTTACATTC
CDC20-R	CAGAGCTTGCACTCCACAGGTA
GINS2-F	AGCCAAACTCCGAGTGTCTGCT
GINS2-R	CTTGTGTGAGGAAAGTCCCGCT
MCM6-F	GACAACAGGAGAAGGGACCTCT
MCM6-R	GGACGCTTTACCACTGGTGTAG
RAD51-F	TCTCTGGCAGTGATGTCCTGGA
RAD51-R	TAAAGGGCGGTGGCACTGTCTA
PCNA-F	CAAGTAATGTCGATAAAGAGGAGG
PCNA-R	GTGTCACCGTTGAAGAGAGTGG
POLA1-F	GGACCAACACATCTAGCCTGGA
POLA1-R	GGTCTGGTTTCAAAGCCATTGCC
FEN1-F	ACTAAGCGGCTGGTGAAGGTCA
FEN1-R	GCAGCATAGACTTTGCCAGCCT
ADRM1-F	AAGCGGAAAGGGCTGGTGTACA
ADRM1-R	CCGCTTGAACTCACAGTCGTCA
TYMS-F	GGTGTTTTGGAGGAGTTGCTGTG
TYMS-R	GGAGAATCCCAGGCTGTCCAAA
ZWINT-F	AGGCATCTTGGAACCTGTAGGC
ZWINT-R	GGAAATCCGCTACCTGAAGCTG
Rad50-R	GAGTAAACTGCTGTGGCTCCAG
RAD51-F	TCTCTGGCAGTGATGTCCTGGA
RAD51-R	TAAAGGGCGGTGGCACTGTCTA
BRCA1-F	CTGAAGACTGCTCAGGGCTATC
BRCA1-R	AGGGTAGCTGTTAGAAGGCTGG
BRCA2-F	GGCTTCAAAAAGCACTCCAGATG
BRCA2-R	GGATTCTGTATCTCTTGACGTTCC
p95 NBS1(NBN)-F	TCTGTCAGGACGGCAGGAAAGA
p95 NBS1(NBN)-R	CACCTCCAAAGACAACTGCGGA
MUS81-F	GATCCTACAGCACTTCGGAGAC
MUS81-R	AAGAGTCCTGGACTTCCGCAAG
GEN1-F	GCAGCATATCCTGAGATCGTTGC
GEN1-R	GTGTGACTGAAAGCTCATTACTTC
EME1-F	CTGAACCGAGTCAGCCTGGAAA
EME1-R	GCACCTGTATGTCTGCGAGCAA
For sgRNA vector construction	Primer sequence (5' → 3')
sgRNA1-F	ccggTGGAGGGGACGACATCTACG
sgRNA1-R	aaacCGTAGATGTCGTCCCCTCCA
sgRNA2-F	ccggCTACGAGGACATCATCAAGG
sgRNA2-R	aaacCCTTGATGATGTCCTCGTAG
sgRNA3-F	ccggATCGTGGCAGACTTTCAGGA
sgRNA3-R	aaacTCCTGAAAGTCTGCCACGAT
sgRNA5-F	ccggTCCTTAATCCAAATTTATCG
sgRNA5-R	aaacCGATAAATTTGGATTAAGGA
